# Supplementary material for: CARPDM: cost-effective antibiotic resistome profiling of metagenomic samples using targeted enrichment
Source: Appl Environ Microbiol. 2025 Feb 28;91(3):e01876-24. doi: 10.1128/aem.01876-24 (PMC11921354; doi:10.1128/aem.01876-24)
Supplement: Supplemental text — Genes and their sequences curated for clinicalCARD probe design. [file aem.01876-24-s0002.txt]

>gb|AF028812.1|+|392-887|ARO:3002867|dfrF [Enterococcus faecalis]
ATGATAGGTTTGATTGTTGCGAGGTCAAAGAATAATGTTATAGGCAAGAATGGTAATATA
CCATGGAAAATAAAGGGAGAACAAAAGCAATTTAGAGAGTTAACAACGGGTAATGTGGTT
ATTATGGGGCGAAAGTCTTATGAAGAAATCGGTCATCCGTTGCCTAATAGAATGAATATT
GTTGTTTCCACCACAACAGAGTATCAAGGAGATAATTTAGTTTCAGTTAAATCATTAGAA
GATGCATTATTATTGGCTAAAGGACGAGATGTATACATATCTGGTGGATATGGACTATTT
AAGGAAGCTTTGCAAATAGTAGATAAAATGTATATCACAGAAGTAGATTTAAATATTGAA
GATGGAGATACATTCTTTCCAGAATTTGATATCAATGATTTTGAAGTTTTGATAGGGGAA
ACACTTGGTGAGGAAGTGAAATATACGAGAACATTTTATGTAAGGAAAAATGAATTGAGT
AGATTTTGGATTTAG
>gb|JN967644.1|+|0-813|ARO:3002356|NDM-6 [Escherichia coli]
ATGGAATTGCCCAATATTATGCACCCGGTCGCGAAGCTGAGCACCGCATTAGCCGCTGCA
TTGATGCTGAGCGGGTGCATGCCCGGTGAAATCCGCCCGACGATTGGCCAGCAAATGGAA
ACTGGCGACCAACGGTTTGGCGATCTGGTTTTCCGCCAGCTCGCACCGAATGTCTGGCAG
CACACTTCCTATCTCGACATGCCGGGTTTCGGGGCAGTCGCTTCCAACGGTTTGATCGTC
AGGGATGGCGGCCGCGTGCTGGTGGTCGATACCGCCTGGACCGATGACCAGACCGCCCAG
ATCCTCAACTGGATCAAGCAGGAGATCAACCTGCCGGTCGCGCTGGCGGTGGTGACTCAC
GCGCATCAGGACAAGATGGGCGGTATGGACGCGCTGCATGCGGCGGGGATTGCGACTTAT
GCCAATGCGTTGTCGAACCAGCTTGCCCCGCAAGAGGGGATGGTTGCGGCGCAACACAGC
CTGACTTTCGCCGCCAATGGCTGGGTCGAACCAGCAACCGCGCCCAACTTTGGCCCGCTC
AAGGTATTTTACCCCGGCCCCGGCCACACCAGTGACAATATCACCGTTGGGATCGACGGC
ACCGACATCGCTTTTGGTGGCTGCCTGATCAAGGACAGCAAGGCCAAGTCGCTCGGCAAT
CTCGGTGATGCCGACACTGAGCACTACGCCGCGTCAGTGCGCGCGTTTGGTGCGGCGTTC
CCCAAGGCCAGCATGATCGTGATGAGCCATTCCGCCCCCGATAGCCGCGCCGCAATCACT
CATACGGCCCGCATGGCCGACAAGCTGCGCTGA
>gb|AY047358.1|+|1710-2352|ARO:3003552|fusB [Staphylococcus aureus]
ATGAAAACAATGATTTATCCTCACCAATATAATTATATCAGATCGGTTATTTTAAGATTG
AAAAATGTATATAAAACGGTAAATGATAAAGAAACCGTCAAAGTTATTCAATCGGAAACC
TATAATGATATTAATGAGATTTTTGGTCATATAGATGACGATATTGAAGAATCTTTAAAA
GTATTAATGAACATCAGATTATCAAACAAAGAAATTGAAGCAATACTTAATAAATTTTTA
GAATATGTAGTACCTTTTGAACTACCTAGTCCGCAAAAACTTCAGAAAGTATTTAAGAAA
GTTAAAAAAATAAAAATACCTCAATTTGAAGAATATGATTTGAAGGTAAGTTCATTTGTA
GGATGGAATGAACTTGCATCAAATCGGAAATATATAATATATTACGATGAAAAAAAACAA
TTAAAAGGACTTTATGGAGAAATTTCTAATCAGGTTGTAAAGGGGTTCTGCACAATTTGT
AATAAAGAATCTAATGTTTCATTATTCATGAAAAAGTCAAAAACCAATTCGGATGGTCAA
TATGTAAAAAAAGGTGACTATATATGTCGAGATAGCATTCATTGTAATAAACAATTAACA
GATATTAATCAGTTTTATAATTTTATTGATAAACTAGATTAA
>gb|AY536519.1|+|37-937|ARO:3002372|VEB-3 [Enterobacter cloacae]
ATGAAAATCGTAAAAAGGATATTATTAGTATTGTTAAGTTTATTTTTTACAGTTGTGTAT
TCAAATGCTCAAACTGACAACTTAACTTTGAAAATTGAGAATGTTTTAAAGGCAAAAAAT
GCCAGAATAGGAGTAGCAATATTCAACAGCAATGAGAAGGATACTTTTAAGATTAATAAC
GACTTCCATTTCCCGATGCAAAGCGTTATGAAATTTCCGATTGCTTTAGCCGTTTTGTCT
GAGATAGATAAAGGGAATCTTTCTTTTGAACAAAAAATAGAGATTACCCCTCAAGACCTT
TTGCCTAAAACGTGGAGTCCGATTAAAGAGGAATTCCCTAATGGAACAACTTTGACGATT
GAACAAATACTAAATTATACAGTATCAGAGAGCGACAATATTGGTTGTGATATTTTGCTA
AAATTAATCGGAGGAACTGATTCTGTTCAAAAATTCTTGAATGCTAATCATTTCACTGAT
ATTTCAATCAAAGCAAACGAAGAACAAATGCACAAGGATTGGAATACCCAATATCAAAAT
TGGGCAACCCCAACAGCGATGAACAAACTGTTAATAGATACTTATAATAATAAGAACCAA
TTACTTTCTAAAAAAAGTTATGATTTTATTTGGAAAATTATGAGAGAAACAACAACAGGA
AGTAACCGATTAAAAGGACAATTACCAAAGAATACAATTGTTGCTCATAAAACAGGGACT
TCCGGAATAAATAATGGAATTGCAGCAGCCACTAATGATGTTGGGGTAATTACTTTACCG
AATGGACAATTAATTTTTATAAGCGTATTTGTTGCAGAGTCCAAAGAAACTTCGGAAATT
AATGAAAAGATTATTTCAGACATTGCAAAAATAACGTGGAATTACTATTTGAATAAATAA
>gb|M14039.1|+|412-898|ARO:3002835|lnuA [Staphylococcus haemolyticus]
ATGAAAAATAATAATGTAACAGAAAAAGAATTATTTTATATTTTAGATTTATTTGAACAC
ATGAAAGTAACTTATTGGTTAGATGGTGGCTGGGGGGTAGATGTATTAACTGGAAAACAA
CAAAGAGAACACAGAGATATAGATATAGATTTTGACGCTCAACACACTCAAAAAGTTATA
CAAAAATTAGAAGATATAGGATACAAAATAGAAGTTCATTGGATGCCTTCACGTATGGAA
CTTAAGCATGAAGAATATGGGTATTTAGATATTCATCCTATAAATCTAAATGATGATGGA
TCAATTACCCAAGCAAACCCAGAAGGTGGTAATTATGTTTTCCAAAATGACTGGTTTTCA
GAAACTAATTACAAAGATCGAAAAATACCATGTATTTCAAAAGAAGCTCAACTTCTTTTT
CATTCTGGTTATGATTTAACAGAAACAGACCATTTTGATATAAAAAATTTAAAATCAATA
ACATAA
>gb|EU294228.1|+|21241-22717|ARO:3003109|msrE [Acinetobacter baumannii]
ATGAGTTTAATTATTAAAGCGAGAAACATACGCTTGGATTATGCTGGGCGTGATGTTTTG
GATATTGATGAATTGGAAATTCACTCTTATGACCGTATTGGTCTTGTGGGTGATAACGGA
GCAGGAAAGAGTAGTTTACTCAAAGTACTTAATGGCGAAATTGTTTTAGCCGAAGCGACA
TTACAGCGTTTTGGTGATTTTGCACATATCAGCCAACTGGGCGGAATCGAAATAGAAACG
GTCGAAGACCGGGCAATGTTATCTCGCCTTGGTGTTTCCAATGTACAAAACGACACAATG
AGTGGCGGAGAGGAAACTCGTGCAAAAATTGCTGCCGCATTTTCCCAACAAGTACATGGC
ATTCTAGCGGATGAACCAACCAGCCACCTTGATCTCAATGGAATAGATCTACTTATTGGT
CAACTTAAAGCATTTGATGGAGCATTACTTGTTATCAGTCATGACCGATATTTTCTTGAT
ATGGTTGTAGACAAGATATGGGAGTTAAAAGACGGTAAAATTACGGAATATTGGGGTGGT
TACTCGGATTACTTGCGTCAAAAAGAAGAAGAGCGACAACACCAAGCCGTAGAATATGAG
CTGATGATGAAGGAACGGGAGCGATTAGAATCTGCTGTGCAAGAAAAACGCCAGCAAGCT
AATCGATTAGACAATAAGAAAAAAGGAGAAAAATCCAAAAACTCTACCGAAAGTGCTGGA
CGACTTGGGCATGCAAAAATGACTGGCACCAAGCAAAGAAAACTGTATCAGGCAGCTAAG
AGTATGGAAAAGCGTTTGGCTGCATTAGAAGATATTCAAGCACCAGAGCATTTGCGTTCT
ATTCGTTTTCGTCAAAGTTCAGCCCTAGAACTGCACAATAAGTTCCCGATTACGGCAGAT
GGTCTGAGCTTAAAATTTGGTAGCCGTACTATCTTTGATGACGCTAACTTTATAATACCG
CTTGGCGCTAAAGTCGCTATAACTGGATCGAATGGAACAGGGAAAACGTCCTTGTTAAAA
ATGATATCAGAACGTGCTGATGGATTAACCATATCTCCAAAAGCTGAAATTGGCTACTTT
ACACAAACAGGATATAAATTTAACACGCATAAATCTGTGCTCTCCTTTATGCAGGAAGAG
TGCGAGTACACAGTTGCGGAAATTCGTGCAGTATTGGCTTCAATGGGGATCGGAGCGAAT
GATATTCAAAAAAACTTATCCGACTTATCGGGAGGTGAAATCATCAAACTGCTTTTATCC
AAAATGCTTTTAGGAAAATATAATATTTTGCTTATGGATGAACCAGGAAACTATCTTGAC
CTAAAAAGTATTGCCGCATTAGAAACAATGATGAAGTCCTATGCAGGAACTATTATCTTC
GTATCTCATGACAAGCAATTGGTCGATAATATTGCTGACATTATCTACGAGATCAAAGAC
CACAAAATCATCAAGACTTTTGAGAGAGATTGTTAA
>gb|EU487198.1|+|216-642|ARO:3002804|FosA2 [Enterobacter cloacae]
ATGCTGCAATCACTCAACCATCTGACCCTCGCGGTCAGCGACCTGCAAAAAAGCGTTACC
TTCTGGCACGAGCTGCTGGGGCTGACGCTGCACGCCCGCTGGAATACCGGGGCCTATCTT
ACCTGCGGCGATCTGTGGGTCTGCCTGTCCTATGACGAGGCGCGCGGTTACGTGCCGCCG
CAGGAGAGCGACTATACCCATTACGCGTTTACCGTTGCGGCGGAAGATTTTGAGCCGTTC
TCGCACAAGCTGGAGCAGGCGGGCGTTACCGTCTGGAAGCAAAACAAAAGTGAGGGGGCA
TCGTTCTATTTTCTCGACCCGGACGGGCACAAGCTGGAGCTGCACGTGGGCAGCCTCGCC
GCGCGGCTGGCGGCGTGCCGGGAGAAACCCTATGCCGGAATGGTCTTCACCTCAGACGAG
GCTTGA
>gb|U12338.3|+|5055-5520|ARO:3002528|AAC(3)-Ia [Pseudomonas aeruginosa]
ATGGGCATCATTCGCACATGTAGGCTCGGCCCTGACCAAGTCAAATCCATGCGGGCTGCT
CTTGATCTTTTCGGTCGTGAGTTCGGAGACGTAGCCACCTACTCCCAACATCAGCCGGAC
TCCGATTACCTCGGGAACTTGCTCCGTAGTAAGACATTCATCGCGCTTGCTGCCTTCGAC
CAAGAAGCGGTTGTTGGCGCTCTCGCGGCTTACGTTCTGCCCAGGTTTGAGCAGCCGCGT
AGTGAGATCTATATCTATGATCTCGCAGTCTCCGGCGAGCACCGGAGGCAGGGCATTGCC
ACCGCGCTCATCAATCTCCTCAAGCATGAGGCCAACGCGCTTGGTGCTTATGTGATCTAC
GTGCAAGCAGATTACGGTGACGATCCCGCAGTGGCTCTCTATACAAAGTTGGGCATACGG
GAAGAAGTGATGCACTTTGATATCGACCCAAGTACCGCCACCTAA
>gb|CU459141.1|+|2175316-2176141|ARO:3001617|OXA-69 [Acinetobacter baumannii AYE]
ATGAACATTAAAGCACTCTTACTTATAACAAGCGCTATTTTTATTTCAGCCTGCTCACCT
TATATAGTGACTGCTAATCCAAATCACAGTGCTTCAAAATCTGATGACAAAGCAGAGAAA
ATTAAAAATTTATTTAACGAAGCACACACTACGGGTGTTTTAGTTATCCATCAAGGTCAA
ACTCAACAAAGCTATGGTAATGATCTTGCTCGTGCTTCGACCGAGTATGTACCTGCTTCG
ACCTTCAAAATGCTTAATGCTTTGATCGGCCTTGAGCACCATAAGGCAACCACCACAGAA
GTATTTAAATGGGATGGGGAAAAAAGGCTATTCCCAGAATGGGAAAAGAACATGACCCTA
GGCGATGCTATGAAAGCTTCCGCTATTCCGGTTTATCAAGATTTAGCTCGTCGTATTGGA
CTTGAGCTCATGTCTAAGGAAGTGAAGCGTGTTGGTTATGGCAATGCAGATATCGGTACC
CAAGTCGATAATTTTTGGCTGGTGGGTCCTCTAAAAATTACTCCTCAGCAAGAGGCACAG
TTTGCTTACAAGCTAGCTAATAAAACGCTTCCATTTAGCCAAAAAGTCCAAGATGAAGTG
CAATCCATGCTATTCATAGAAGAAAAGAATGGAAATAAAATATACGCAAAAAGTGGTTGG
GGATGGGATGTAAACCCACAAGTAGGCTGGTTAACTGGATGGGTTGTTCAGCCTCAAGGG
AATATTGTAGCGTTCTCCCTTAACTTAGAAATGAAAAAAGGAATACCTAGCTCTGTTCGA
AAAGAGATTACTTATAAAAGTTTAGAACAATTAGGTATTTTATAG
>gb|HM146927.1|+|0-1146|ARO:3002053|CMY-42 [Escherichia coli]
ATGATGAAAAAATCGTTATGCTGCGCTCTGCTGCTGACAGCCTCTTTCTCCACATTTGCT
GCCGCAAAAACAGAACAACAGATTGCCGATATCGTTAATCGCACCATCACCCCGTTGATG
CAGGAGCAGGCTATTCCGGGTATGGCCGTTGCCGTTATCTACCAGGGAAAACCCTATTAT
TTCACCTGGGGTAAAGCCGATATCGCCAATAACCACCCAGTCACGCAGCAAACGCTGTTT
GAGCTAGGATCGGTTAGTAAGACGTTTAACGGCGTGTTGGGCGGCGATGCTATCGCCCGC
GGCGAAATTAAGCTCAGCGATCCGGTCACGAAATACTGGCCAGAACTGACAGGCAAACAG
TGGCAGGGTATCCGCCTGCTGCACTTAGCCACCTATACGGCAGGCGGCCTACCGCTGCAG
ATCCCCGATGACGTTAGGGATAAAGCCGCATTACTGCATTTTTATCAAAACTGGCAGCCG
CAATGGACTCCGGGCGCTAAGCGACTTTACGCTAACTCCAGCATTGGTCTGTTTGGCGCG
CTGGCGGTGAAACCCTCAGGAATGAGTTACGAAGAGGCAATGACCAGACGCGTCCTGCAA
CCATTAAAACTGGCGCATACCTGGATTACGGTTCCGCAGAACGAACAAAAAGATTATGCC
TGGGGCTATCGCGAAGGGAAGCCCGTACACAGTTCTCCGGGACAACTTGACGCCGAAGCC
TATGGCGTGAAATCCAGCGTTATTGATATGGCCCGCTGGGTTCAGGCCAACATGGATGCC
AGCCACGTTCAGGAGAAAACGCTCCAGCAGGGCATTGCGCTTGCGCAGTCTCGCTACTGG
CGTATTGGCGATATGTACCAGGGATTAGGCTGGGAGATGCTGAACTGGCCGCTGAAAGCT
GATTCGATCATCAACGGCAGCGACAGCAAAGTGGCATTGGCAGCGCTTCCCGCCGTTGAG
GTAAACCCGCCCGCCCCCGCAGTGAAAGCCTCATGGGTGCATAAAACGGGCTCCACTGGT
GGATTTGGCAGCTACGTAGCCTTCGTTCCAGAAAAAAACCTTGGCATCGTGATGCTGGCA
AACAAAAGCTATCCTAACCCTGTCCGTGTCGAGGCGGCCTGGCGCATTCTTGAAAAGCTG
CAATAA
>gb|JQ808129.1|+|633-1188|ARO:3002546|AAC(6')-Ib [Klebsiella pneumoniae]
GTGACCAACAGCAACGATTCCGTAACACTGCGCCTCATGACTGAGCATGACCTTGCGATG
CTCTATGAGTGGCTAAATCGATCTCATATCGTCGAGTGGTGGGGCGGAGAAGAAGCACGC
CCGACACTTGCTGACGTACAGGAACAGTACTTGCCAAGCGTTTTAGCGCAAGAGTCCGTC
ACTCCATACATTGCAATGCTGAATGGAGAGCCGATTGGGTATGCCCAGTCGTACGTTGCT
CTTGGAAGCGGGGACGGATGGTGGGAAGAAGAAACCGATCCAGGAGTACGCGGAATAGAC
CAGTCACTGGCGAATGCATCACAACTGGGCAAAGGCTTGGGAACCAAGCTGGTTCGAGCT
CTGGTTGAGTTGCTGTTCAATGATCCCGAGGTCACCAAGATCCAAACGGACCCGTCGCCG
AGCAACTTGCGAGCGATCCGATGCTACGAGAAAGCGGGGTTTGAGAAGCAAGGTACCGTA
ACCACCCCAGATGGTCCAGCCGTGTACATGGTTCAAACACGCCAGGCATTCGAGCGAACA
CGCAGTGATGCCTAA
>gb|KM087832.1|+|0-1146|ARO:3001849|ACT-29 [Enterobacter asburiae]
ATGATGAAAAAATCTCTTTGCTGCGCCCTGCTGCTCAGCACATCCTGCTCGGTATTGGCT
GCACCGATGTCAGAAAAACAGCTGGCTGAGATGGTGGAACGTACCGTTACGCCGCTGATG
AAAGCGCAGGCCATTCCGGGTATGGCGGTGGCGGTGATTTATCAGGGTCAGCCGCACTAC
TTTACCTTCGGTAAAGCCGATGTCGCGGCGAATAAACCTGTCACTCCACAAACCTTATTC
GAGCTGGGCTCTATAAGTAAAACCTTCACCGGCGTACTGGGCGGCGATGCCATTGCTCGC
GGTGAAATATCGCTGGGCGATCCGGTGACAAAATACTGGCCTGAGCTGACAGGCAAGCAG
TGGCAGGGGATCCGCATGCTGGATCTGGCAACCTATACCGCAGGAGGTTTGCCGTTACAG
GTACCGGATGAGGTCACGGATAACGCCTCTCTGCTGCGCTTTTATCAAAACTGGCAGCCG
CAGTGGAAGCCGGGCACCACGCGTCTTTACGCCAACGCCAGCATCGGTCTTTTTGGCGCG
CTGGCGGTCAAACCTTCCGGTATGAGCTATGAGCAGGCCATAACGACGCGGGTCTTTAAG
CCGCTCAAGCTGGACCATACCTGGATTAACGTTCCCAAAGCGGAAGAGGCGCATTACGCC
TGGGGATACCGCGACGGTAAGGCGGTACACGTTTCGCCAGGAATGCTGGACGCTGAAGCC
TATGGCGTAAAAACCAACGTGAAGGATATGGCAAGCTGGGTGATGGTCAATATGAAGCCG
GACTCGCTTCAGGATAGTTCACTCAGGAAAGGCATTACCCTGGCGCAGTCTCGCTACTGG
CGCGTGGGTGCCATGTATCAGGGGTTAGGCTGGGAAATGCTTAACTGGCCGGTCGATGCC
AAAACCGTGGTTGAAGGTAGCGACAATAAGGTGGCACTGGCACCGTTGCCTGCGAGAGAA
GTGAATCCACCGGCTCCCCCGGTCAATGCGTCCTGGGTCCATAAAACCGGCTCTACCGGC
GGGTTTGGCAGCTACGTGGCATTTATTCCCGAAAAGCAGCTCGGCATTGTGATGCTGGCG
AATAAAAGCTATCCGAACCCGGCACGCGTTGAGGCGGCATACCGTATCCTCGACGCGCTA
CAGTAA
>gb|KF976405.1|+|7837-8698|ARO:3001071|SHV-12 [Enterobacter cloacae]
ATGCGTTATATTCGCCTGTGTATTATCTCCCTGTTAGCCACCCTGCCGCTGGCGGTACAC
GCCAGCCCGCAGCCGCTTGAGCAAATTAAACAAAGCGAAAGCCAGCTGTCGGGCCGCGTA
GGCATGATAGAAATGGATCTGGCCAGCGGCCGCACGCTGACCGCCTGGCGCGCCGATGAA
CGCTTTCCCATGATGAGCACCTTTAAAGTAGTGCTCTGCGGCGCAGTGCTGGCGCGGGTG
GATGCCGGTGACGAACAGCTGGAGCGAAAGATCCACTATCGCCAGCAGGATCTGGTGGAC
TACTCGCCGGTCAGCGAAAAACACCTTGCCGACGGCATGACGGTCGGCGAACTCTGCGCC
GCCGCCATTACCATGAGCGATAACAGCGCCGCCAATCTGCTGCTGGCCACCGTCGGCGGC
CCCGCAGGATTGACTGCCTTTTTGCGCCAGATCGGCGACAACGTCACCCGCCTTGACCGC
TGGGAAACGGAACTGAATGAGGCGCTTCCCGGCGACGCCCGCGACACCACTACCCCGGCC
AGCATGGCCGCGACCCTGCGCAAGCTGCTGACCAGCCAGCGTCTGAGCGCCCGTTCGCAA
CGGCAGCTGCTGCAGTGGATGGTGGACGATCGGGTCGCCGGACCGTTGATCCGCTCCGTG
CTGCCGGCGGGCTGGTTTATCGCCGATAAGACCGGAGCTAGCAAGCGGGGTGCGCGCGGG
ATTGTCGCCCTGCTTGGCCCGAATAACAAAGCAGAGCGCATTGTGGTGATTTATCTGCGG
GATACGCCGGCGAGCATGGCCGAGCGAAATCAGCAAATCGCCGGGATCGGCGCGGCGCTG
ATCGAGCACTGGCAACGCTAA
>gb|FJ666071.1|+|0-1194|ARO:3002507|PDC-8 [Pseudomonas aeruginosa]
ATGCGCGATACCAGATTCCCCTGCCTGTGCGGCATCGCCGCTTCCACACTGCTGTTCGCC
ACCACCCCGGCCATTGCCGGCGAGGCCCCGGCGGATCGCCTGAAGGCACTGGTCGACGCC
GCCGTACAACCGGTGATGAAGGCCAATGACATTCCGGGCCTGGCCGTAGCCATCAGCCTG
AAAGGAGAACCGCATTACTTCAGCTATGGGCTGGCCTCGAAAGAGGACGGCCGCCGGGTG
ACGCCGGAGACCCTGTTCGAGATCGGCTCGGTGAGCAAGACCTTCACCGCCACCCTCGCC
GGCTATGCCCTGGCCCAGGACAAGATGCGCCTCGACGACCGCGCCAGCCAGCACTGGCCG
GCACTGCAGGGCAGCCGCTTCGACGGCATCAGCCTGCTCGACCTCGCGACCTATACCGCC
GGCGGCTTGCCGCTGCAGTTCCCCGACTCGGTGCAGAAGGACCAGGCACAGATCCGCGAC
TACTACCGCCAGTGGCAGCCGACCTACGCGCCGGGCAGCCAGCGCCGCTATTCCAACCCG
AGCATCGGCCTGTTCGGCTATCTCGCCGCGCGCAGCCTGGGCCAGCCGTTCGAACGGCTC
ATGGAGCAGCAAGTGTTCCCGGCACTGGGCCTCGAACAGACCCACCTCGACGTGCCCGAG
GCGGCGCTGGCGCAGTACGCCCAGGGCTATGGCAAGGACGACCGCCCGCTACGGGTCGGT
CCCGGCCCGCTGGATGCCGAAGGCTACGGGGTGAAGACCAGCGCGGCCGACCTGCTGCGC
TTCGTCGATGCCAACCTGCATCCGGAGCGCCTGGACAGGCCCTGGGCGCAGGCGCTCGAT
GCCACCCATCGCGGTTACTACAAGGTCGGCGACATGACCCAGGGCCTGGGCTGGGAAGCC
TACGACTGGCCGATCTCCCTGAAGCGCCTGCAGGCCGGCAACTCGACGCCGATGGCGCTG
CAACCGCACAGGATCGCCAGGCTGCCCGCGCCACAGGCGCTGGAGGGCCAGCGCCTGCTG
AACAAGACCGGTTCCACCAACGGCTTCGGCGCCTACGTGGCGTTCGTCCCGGGCCGCGAC
CTGGGCCTGGTGATCCTGGCCAACCGCAACTATCCCAATGCCGAGCGGGTGAAGATCGCC
TACGCCATCCTCAGCGGCCTGGAGCAGCAGGGCAAGGTGCCGCTGAAGCGCTGA
>gb|AY939911.1|+|3535-4441|ARO:3002634|APH(2'')-Ie [Enterococcus casseliflavus]
ATGACAACTTATACTTTCGACCAGGTAGAAGAGGCAATAGAGCAGTTATATCCTGATTTT
ACTATCAATACAATAGAGATTTCAGGAGAAGGCAATGACTGTATTGCATATGAAATAAAC
GGGAATTTTATTTTTAAATTTCCAAAGCATTCAAGAGCTTCGATTAATCTCTTGAATGAA
GTAACCGTACTCAAAACAATCCACAATGAATTATCACTACCCATTCCCGAGGTGGTTTTT
ACAGGAATGCCATCAGAAATGTGCCAAATGTCTTTCGCAGGTTTTACAAAAATTAAAGGA
GTACCTTTGACACCTCTTCTACTCAAAAATCTGCCGAAGCAATCTCAAGATCAGGCAGCT
AAGGACCTGGCCCGATTTTTAAGTGAACTTCACAGCATAAATATCTCTGGATTCAAAAGT
AATCTGGTATTAGATTTTCGAGAGAAGATAAATGAAGATAATAAAAAAATCAAAAAGTTA
CTATCCAGGGAATTAAAGGGTCACCAGATGAAGAAAGTGGATGATTTTTACAGGGATATT
CTAGACAACGAAATCTACTTCAAATACTATCCTTGTCTTATTCATAACGATTTCAGCAGC
GATCATATTTTATTTGATACCGAAAAAAATACCATTTGTGGAATAATCGATTTTGGAGAT
GCAGCTATTTCTGATCCCGACAATGATTTTATAAGTTTGATGGAAGATGATGAAGAGTAC
GGCATGGAATTCGTATCAAAAATATTGAACCATTACAAACATAAGGATATACCGACAGTT
TTGGAAAAATATATGATGAAAGAAAAATACTGGTCGTTCGAAAAGATTATCTATGGAAAG
GAATATGGTTATATGGATTGGTATGAAGAGGGATTAAATGAAATCAGAAGCATTAAAATT
AAATAG
>gb|JX101693.1|+|58200-58833|ARO:3002676|catB3 [Enterobacter cloacae]
ATGACCAACTACTTTGATAGCCCCTTCAAAGGCAAGCTGCTTTCTGAGCAAGTGAAGAAC
CCCAATATCAAAGTTGGGCGGTACAGCTATTACTCTGGCTACTATCATGGGCACTCATTC
GATGACTGCGCACGGTATCTGTTTCCGGACCGTGATGACGTTGATAAGTTGATCATCGGT
AGTTTCTGCTCTATCGGGAGTGGGGCTTCCTTTATCATGGCTGGCAATCAGGGGCATCGG
TACGACTGGGCATCATCTTTCCCGTTCTTTTATATGCAGGAAGAACCTGCATTCTCAAGC
GCACTCGATGCCTTCCAAAAAGCAGGTAATACTGTCATTGGCAATGACGTTTGGATCGGC
TCTGAGGCAATGGTCATGCCCGGAATCAAGATCGGGCACGGTGCGGTGATAGGCAGCCGC
TCGTTGGTGACAAAAGATGTGGAGCCTTACGCTATCGTTGGCGGCAATCCCGCTAAGAAG
ATTAAGAAACGCTTCACCGATGAGGAAATTTCATTGCTTCTGGAGATGGAGTGGTGGAAT
TGGTCACTGGAGAAGATCAAAGCGGCAATGCCCATGCTGTGCTCGTCTAATATTGTTGGC
CTGCACAAGTATTGGCTCGAGTTTGCCGTCTAA
>gb|JF837330.1|-|1966-3343|ARO:3003196|tet(45) [Bhargavaea cecembensis]
GTGAATACACCTCATTCACATTCAAATTTGCGCCATAATCAAATTTTATTATGGCTCTGT
GTTCTTTCTTTTTTCAGCGTTTTAAATGAAATGGTTTTGAATGTTTCATTACCTGATATT
GCTAGTGATTTTAATAAGGAACCAGCAAGTATAAACTGGGTAAACTCATCGTTCATATTA
ACTTTTTCTATAGGAACAGCTGTATATGGAAAGCTATCGGACCAGCTAGGAATAAAAAAG
CTACTCCTATTTGGGATTATAGTAAATTGCTTCGGATCAGTTATCGGGTTTGTTGGACAT
TTTTTCTTTCCCGTACTTATTTTGGCTCGGTTTATTCAGGGAGTTGGCGCAGCTGCATTT
CCAGCACTTGTGATGGTGGTTATTGCGCGCTATATTCCAAAAGAAAATAGGGGTAAAGCA
TTTGGTATTATTGGGTCCATTGTAACTATGGGAGAAGGTGTCGGACCATCTGTTGGTGGA
GTGATTGCCGAATATGCCCATTGGTCTTATATACTGCTTTTGCCTGTTGTAACGATTATC
ACTGTTCCATTCCTTGCAAAATTATTGAAACAGGAAGAGGTAATAAAAGGATCTTTTGAT
ACTAAAGGAATAATATTTATGTCCGTAGGCATTGTATTTTTTATAATGTTTACGACATGT
TATAGAGTTTCCTTTCTAGTCGTTAGCATAATATGTTTCTTAATATTTGTTAAGAATATT
AGGAAAGTGTCTAATCCTTTTATTAATCCTTCGCTAGGAAAAAATGTCTCATTTATGATT
GGAATCATTTGTGGAGGACTTATATTTGGAACCGTAGCAGGATTTATTTCTATGGTCCCT
TATATGATGAAAGATGTCTATCAATTAAGTACTGCTGCAATTGGAAGTGGGATTATTTTT
CCTGGGGCAATGAGTGTTATTGTTTTCGGTTATATTGGGGGATTGCTTGTTGATAAGAAA
GGTTCACTATTTGTATTAACAACTGGAGTTGCATTTCTTTCTATAAGCTTTTTAGTAGCT
GCCCTTTTTATAGAAACAACGCCTTGGCTTATAACAATTATATTAATTTTTGTTTTTGGG
GGGCTTTCTTTTACGAAAACAGTTATATCCACCATTGTTTCAAGTAGTTTGGAACAAAAG
GAAGCTGGTGCTGGAATGAGTTTGCTTAATTTCACAAGCTTTTTATCAGAAGGAACAGGT
ATTGCAATTGTAGGTGGATTATTATCGATACATTTGCTAAATCGAAAATTACTACCTATA
AATGCTGAGCCATCCACTCATTTGTATAGTAATTTGCTATTACTTTTTGCAGGAATCACA
ATTATTAGCTGGTTGGTTACTATAAAAATGCATAAACGCTCAAGAGGAAATATATAA
>gb|KP143090.1|-|1199-1619|ARO:3003209|fosA5 [Escherichia coli]
ATGCTGAGTGGACTGAATCACCTGACCCTGGCAGTCAGCCAGCTGGCGCCGAGCGTGGCG
TTTTATCAGCAGCTGCTGGGCATGATGCTGCATGCCCGCTGGGACAGCGGGGCTTATCTC
TCCTGCGGCGATCTGTGGCTGTGCCTGTCGCTGGATCCGCAGCGGCGCGTTACTCCGCCG
GAAGAGAGCGACTACACCCATTATGCGTTTAGTATTAGCGAAGCCGATTTTGCTAGCTTC
GCCGCCCGCCTTGAGGCTGCCGGCGTAGCGGTCTGGAAGCTGAACCGTAGCGAAGGCGCT
TCGCACTATTTCCTCGATCCCGATGGCCATAAGCTGGAGCTGCACGTCGGCAGTCTCGCC
CAGCGTCTGGCCGCCTGCCGCGAGCAGCCGTATAAGGGGATGGTGTTTTTTGCTGAGTGA
>gb|U35369.1|+|177-840|ARO:3002921|vanR_in_vanB_cl [Enterococcus faecalis]
ATGTCGATACGAATTCTACTTGTCGAGGATGATGATCATATCTGCAATACAGTAAGGGCG
TTTTTGGCTGAAGCAAGATATGAGGTGGATGCCTGCACAGATGGAAACGAAGCACACACC
AAGTTCTATGAAAACACCTATCAACTGGTTATTCTTGATATTATGCTGCCCGGTATGAAT
GGGCATGAACTTCTACGTGAATTTCGGGCGCAAAATGATACCCCCATTCTGATGATGACA
GCCCTGTCGGATGACGAAAACCAAATCCGGGCGTTTGATGCAGAGGCAGACGACTATGTA
ACAAAGCCATTCAAGATGCGGATTTTACTAAAGCGGGTGGAAGCCCTGTTACGGCGCAGC
GGTGCGCTGGCAAAGGAATTTCGTGTGGGCAGGCTGACACTTCTGCCGGAGGATTTTAGG
GTACTTTGTGACGGTACGGAGCTGCCCCTGACACGAAAAGAATTTGAAATCCTTTTGCTG
CTGGTGCAGAACAAAGGCAGAACCTTAACCCATGAAATCATTTTGTCCCGCATATGGGGA
TATGACTTTGACGGTGATGGCAGCACAGTCCACACTCATATCAAAAATCTGCGGGCGAAG
CTGCCGGAAAATATCATCAAAACCATCCGCGGTGTAGGTTACCGATTGGAGGAATCATTA
TAA
>gb|AY143430.1|+|0-876|ARO:3001886|CTX-M-24 [Klebsiella pneumoniae]
ATGGTGACAAAGAGAGTGCAACGGATGATGTTCGCGGCGGCGGCGTGCATTCCGCTGCTG
CTGGGCAGCGCGCCGCTTTATGCGCAGACGAGTGCGGTGCAGCAAAAGCTGGCGGCGCTG
GAGAAAAGCAGCGGAGGGCGGCTGGGCGTCGCGCTCATCGATACCGCAGATAATACGCAG
GTGCTTTATCGCGGTGATGAACGCTTTCCAATGTGCAGTACCAGTAAAGTTATGGCGGCC
GCGGCGGTGCTTAAGCAGAGTGAAACGCAAAAGCAGCTGCTTAATCAGCCTGTCGAGATC
AAGCCTGCCGATCTGGTTAACTACAATCCGATTGCCGAAAAACACGTCAACGGCACAATG
ACGCTGGCAGAACTGAGCGCGGCCGCGTTGCAGTACAGCGACAATACCGCCATGAACAAA
TTGATTGCCCAGCTCGGTGGCCCGGGAGGCGTGACGGCTTTTGCCCGCGCGATCGGCGAT
GAGACGTTTCGTCTGGATCGCACTGAACCTACGCTGAATACCGCCATTCCCGGCGACCCG
AGAGACACCACCACGCCGCGGGCGATGGCGCAGACGTTGCGTCAGCTTACGCTGGGTCAT
GCGCTGGGCGAAACCCAGCGGGCGCAGTTGGTGACGTGGCTCAAAGGCAATACGACCGGC
GCAGCCAGCATTCGGGCCGGCTTACCGACGTCGTGGACTGTGGGTGATAAGACCGGCAGC
GGCGACTACGGCACCACCAATGATATTGCGGTGATCTGGCCGCAGGGTCGTGCGCCGCTG
GTTCTGGTGACCTATTTTACCCAGCCGCAACAGAACGCAGAGCGCCGCCGCGATGTGCTG
GCTTCAGCGGCGAGAATCATCGCCGAAGGGCTGTAA
>gb|JX423831.1|+|2676-3474|ARO:3001778|OXA-232 [Escherichia coli]
ATGCGTGTATTAGCCTTATCGGCTGTGTTTTTGGTGGCATCGATTATCGGAATGCCAGCG
GTAGCAAAGGAATGGCAAGAAAACAAAAGTTGGAATGCTCACTTTACTGAACATAAATCA
CAGGGCGTAGTTGTGCTCTGGAATGAGAATAAGCAGCAAGGATTTACCAATAATCTTAAA
CGGGCGAACCAAGCATTTTTACCCGCATCTACCTTTAAAATTCCCAATAGCTTGATCGCC
CTCGATTTGGGCGTGGTTAAGGATGAACACCAAGTCTTTAAGTGGGATGGACAGACGCGT
GATATCGCCGCTTGGAATCGTGACCATGACTTAATTACCGCGATGAAGTACTCAGTTGTG
CCTGTTTATCAAGAATTTGCCCGCCAAATTGGTGAGGCACGTATGAGTAAAATGCTGCAC
GCCTTCGATTATGGCAATGAGGATATCTCGGGCAATGTAGACAGTTTTTGGCTCGATGGT
GGTATTCGCATTTCGGCTACCCAGCAAATCGCTTTTTTACGCAAGCTGTATCACAACAAG
CTGCACGTTTCTGAGCGTAGTCAGCGCATCGTGAAACAAGCCATGCTGACCGAAGCCAAT
GGCGACTATATTATTCGGGCTAAAACGGGATACTCGACTAGTATCGAACCTAAGATTGGC
TGGTGGGTTGGTTGGGTTGAACTTGATGATAATGTGTGGTTTTTTGCGATGAATATGGAT
ATGCCCACATCGGATGGTTTAGGGCTGCGCCAAGCCATCACAAAAGAAGTGCTCAAACAG
GAGAAAATTATTCCCTAG
>gb|V01499.1|+|230-1256|ARO:3002655|APH(4)-Ia [Escherichia coli]
ATGAAAAAGCCTGAACTCACCGCGACGTCTGTCGAGAAGTTTCTGATCGAAAAGTTCGAC
AGCGTCTCCGACCTGATGCAGCTCTCGGAGGGCGAAGAATCTCGTGCTTTCAGCTTCGAT
GTAGGAGGGCGTGGATATGTCCTGCGGGTAAATAGCTGCGCCGATGGTTTCTACAAAGAT
CGTTATGTTTATCGGCACTTTGCATCGGCCGCGCTCCCGATTCCGGAAGTGCTTGACATT
GGGGAATTCAGCGAGAGCCTGACCTATTGCATCTCCCGCCGTGCACAGGGTGTCACGTTG
CAAGACCTGCCTGAAACCGAACTGCCCGCTGTTCTGCAGCCGGTCGCGGAGGCCATGGAT
GCGATCGCTGCGGCCGATCTTAGCCAGACGAGCGGGTTCGGCCCATTCGGACCGCAAGGA
ATCGGTCAATACACTACATGGCGTGATTTCATATGCGCGATTGCTGATCCCCATGTGTAT
CACTGGCAAACTGTGATGGACGACACCGTCAGTGCGTCCGTCGCGCAGGCTCTCGATGAG
CTGATGCTTTGGGCCGAGGACTGCCCCGAAGTCCGGCACCTCGTGCACGCGGATTTCGGC
TCCAACAATGTCCTGACGGACAATGGCCGCATAACAGCGGTCATTGACTGGAGCGAGGCG
ATGTTCGGGGATTCCCAATACGAGGTCGCCAACATCTTCTTCTGGAGGCCGTGGTTGGCT
TGTATGGAGCAGCAGACGCGCTACTTCGAGCGGAGGCATCCGGAGCTTGCAGGATCGCCG
CGGCTCCGGGCGTATATGCTCCGCATTGGTCTTGACCAACTCTATCAGAGCTTGGTTGAC
GGCAATTTCGATGATGCAGCTTGGGCGCAGGGTCGATGCGACGCAATCGTCCGATCCGGA
GCCGGGACTGTCGGGCGTACACAAATCGCCCGCAGAAGCGCGGCCGTCTGGACCGATGGC
TGTGTAGAAGTACTCGCCGATAGTGGAAACCGACGCCCCAGCACTCGTCCGAGGGCAAAG
GAATAG
>gb|KC783461.1|+|0-861|ARO:3001383|TEM-206 [Escherichia coli]
ATGAGTATTCAACATTTTCGTGTCACCCTTATTCCCTTTTTTGCGGCATTTTGCCTTCCT
GTTTTTGCTCACCCAGAAACGCTGGTGAAAGTAAAAGATGCTGAAGATCAGTTGGGTGCA
CGAGTGGGTTACATCGAACTGGATCTCAACAGCGGTAAGATCCTTGAGAGTTTTCGCCCC
GAAGAACGTTTTCCAATGATGAGCACTTTTAAAGTTCTGCTATGTGGTGCGGTATTATCC
CGTGTTGACGCCGGGCAAGAGCAACTCGGTCGCCGCATACACTATTCTCAGAATGACTTG
GTTGAGTACTCACCAGTCACAGAAAAGCATCTTACGGATGGCATGACAGTAAGAGAATTA
TGCAGTGCTGCCATAACCATGAGTGATAACACTGCTGCCAACTTACTTCTGACAACGATC
GGAGGACCGAAGGAGCTAACCGCTTTTTTGCACAACATGGGGGATCATGTAACTCGCCTT
GATCGTTGGGAACCGGAGCTGAATGAAGCCATACCAAACGACGAGCGTGACACCACGATG
CCTGCAGCAATGGCAACAACGTTGCGCAAACTATTAACTGGCGAACTACTTACTCTAGCT
TCCCGGCAACAATTAATAGACTGGATGGAGGCGGATAAAGTTGCAGGACCACTTCTGCGC
TCGGCCCTTCCGGCTGGCTGGTTTATTGCTGATAAATCTGGAGCCGGTGAGCGTGGGTCT
CGCGGTATCATTGCAGCACTGGGGCCAGATGGTAAGCCCTCCCGTATCGTAGTTATCTAC
ACGACGGGGAGTCAGGCAACTATGGATGAACGAAATAGACAGATCGCTGAGATAGGTGCC
TCACTGATTAAGCATTGGTAA
>gb|JN205800.1|+|4140-4938|ARO:3001784|OXA-181 [Klebsiella pneumoniae]
ATGCGTGTATTAGCCTTATCGGCTGTGTTTTTGGTGGCATCGATTATCGGAATGCCAGCG
GTAGCAAAGGAATGGCAAGAAAACAAAAGTTGGAATGCTCACTTTACTGAACATAAATCA
CAGGGCGTAGTTGTGCTCTGGAATGAGAATAAGCAGCAAGGATTTACCAATAATCTTAAA
CGGGCGAACCAAGCATTTTTACCCGCATCTACCTTTAAAATTCCCAATAGCTTGATCGCC
CTCGATTTGGGCGTGGTTAAGGATGAACACCAAGTCTTTAAGTGGGATGGACAGACGCGT
GATATCGCCGCTTGGAATCGTGACCATGACTTAATTACCGCGATGAAGTACTCAGTTGTG
CCTGTTTATCAAGAATTTGCCCGCCAAATTGGTGAGGCACGTATGAGTAAAATGCTGCAC
GCCTTCGATTATGGCAATGAGGATATCTCGGGCAATGTAGACAGTTTTTGGCTCGATGGT
GGTATTCGCATTTCGGCTACCCAGCAAATCGCTTTTTTACGCAAGCTGTATCACAACAAG
CTGCACGTTTCTGAGCGTAGTCAGCGCATCGTGAAACAAGCCATGCTGACCGAAGCCAAT
GGCGACTATATTATTCGGGCTAAAACGGGATACTCGACTAGAATCGAACCTAAGATTGGC
TGGTGGGTTGGTTGGGTTGAACTTGATGATAATGTGTGGTTTTTTGCGATGAATATGGAT
ATGCCCACATCGGATGGTTTAGGGCTGCGCCAAGCCATCACAAAAGAAGTGCTCAAACAG
GAGAAAATTATTCCCTAG
>gb|M55547.1|+|0-825|ARO:3001404|OXA-9 [Klebsiella pneumoniae]
ATGAAAAAAATTTTGCTGCTGCATATGTTGGTGTTCGTTTCCGCCACTCTCCCAATCAGT
TCCGTGGCTTCTGATGAGGTTGAAACGCTTAAATGCACCATCATCGCAGACGCCATTACC
GGAAATACCTTATATGAGACCGGAGAATGTGCCCGTCGTGTGTCTCCGTGCTCGTCTTTT
AAACTTCCATTGGCAATCATGGGGTTTGATAGTGGAATCTTGCAGTCGCCAAAATCACCT
ACGTGGGAATTGAAGCCGGAATACAACCCGTCTCCGAGAGATCGCACATACAAACAAGTC
TATCCGGCGCTATGGCAAAGCGACTCTGTTGTCTGGTTCTCGCAGCAATTAACAAGCCGT
CTGGGAGTTGATCGGTTCACGGAATACGTAAAGAAATTTGAGTACGGTAATCAAGATGTT
TCCGGTGACTCGGGGAAGCATAACGGCTTGACCCAGTCATGGCTGATGTCGTCGCTCACC
ATATCTCCCAAGGAGCAAATTCAGTTTCTTCTACGCTTTGTCGCGCATAAGCTGCCTGTA
TCCGAAGCGGCTTATGACATGGCGTATGCCACAATCCCGCAGTACCAGGCAGCCGAAGGA
TGGGCTGTACATGGAAAAAGCGGCAGCGGCTGGCTTCGGGACAATAACGGCAAGATAAAT
GAAAGTCGTCCGCAGGGCTGGTTCGTGGGCTGGGCTGAAAAAAACGGACGGCAAGTTGTT
TTCGCCCGATTGGAAATAGGAAAGGAAAAGTCCGATATTCCCGGCGGGTCTAAAGCACGA
GAGGATATTCTCGTGGAATTACCCGTGTTGATGGGTAACAAATGA
>gb|AY115475.1|+|3337-4597|ARO:3002695|cmlA5 [uncultured bacterium]
GTGCGCTCAAAAAACTTTAGTTGGCGGTACTCCCTTGCCGCCACGGTGTTGTTGTTATCA
CCGTTCGATTTATTGGCATCACTCGGCATGGACATGTACTTGCCAGCAGTGCCGTTTATG
CCAAACGCGCTTGGTACGACAGCGAGCACAATTCAGCTTACGCTGACAACGTACTTGGTC
ATGATTGGTGCCGGTCAGCTCTTGTTTGGACCGCTATCGGACCGACTGGGGCGCCGCCCC
GTTCTACTGGGAGGTGGCCTCGCCTACGTTGTGGCGTCAATGGGCCTCGCTCTTACGTCA
TCGGCTGAAGTCTTTCTGGGGCTTCGGATTCTTCAGGCTTGTGGTGCCTCGGCGTGCCTT
GTTTCCACATTTGCAACAGTACGTGACATTTACGCAGGTCGCGAGGAAAGTAATGTCATT
TACGGCATACTCGGATCCATGCTGGCCATGGTCCCGGCGGTAGGCCCATTGCTCGGAGCG
CTCGTCGACATGTGGCTTGGGTGGCGGGCTATCTTTGCGTTTCTAGGTTTGGGCATGATC
GCTGCATCTGCAGCAGCGTGGCGATTCTGGCCTGAAACCCGGGTGCAACGAGTTGCGGGC
TTGCAATGGTCGCAGCTGCTACTCCCCGTTAAGTGCCTGAACTTCTGGTTGTACACGTTG
TGTTACGCCGCTGGAATGGGTAGCTTCTTCGTCTTTTTCTCCATTGCGCCCGGACTAATG
ATGGGCAGGCAAGGTGTGTCTCAGCTTGGCTTCAGCCTGCTGTTCGCCACAGTGGCAATT
GCCATGGTGTTTACGGCTCGTTTTATGGGGCGTGTGATACCCAAGTGGGGCAGCCCAAGT
GTCTTGCGAATGGGAATGGGATGCCTGATAGCTGGAGCAGTATTGCTTGCCATCACCGAA
ATATGGGCTTCGCAGTCCGTGTTAGGCTTTATTGCTCCAATGTGGCTAGTGGGTATTGGT
GTCGCCACAGCGGTATCTGTGTCGCCCAATGGCGCTCTTCGAGGATTCGACCATGTTGCT
GGAACGGTCACGGCAGTCTACTTCTGCTTGGGCGGTGTACTGCTAGGAAGCATCGGAACG
TTGATCATTTCGCTGTTGCCGCGCAACACGGCTTGGCCGGTTGTCGTGTACTGTTTGACC
CTTGCAACAGTCGTGCTCGGTCTGTCTTGTGTTTCCCGAGTGAAGGGCTCTCGCGGCCAG
GGGGAGCATGATGTGGTCGCGCTACAAAGTGCGGAAAGTACATCAAATCCCAATCGTTGA
>gb|M29953.1|+|295-1048|ARO:3002654|APH(3')-VIIa [Campylobacter jejuni]
ATGAAATATATCGATGAAATTCAAATTCTGGGAAAATGTTCAGAGGGTATGTCTCCAGCA
GAAGTATATAAATGCCAGCTTAAAAATACTGTATGCTATCTGAAAAAAATTGACGATATA
TTTTCAAAAACCACATACAGCGTGAAAAGAGAAGCTGAGATGATGATGTGGTTATCCGAT
AAACTGAAAGTACCAGATGTAATCGAATACGGAGTACGAGAACATTCAGAATATTTGATC
ATGAGTGAGTTAAGGGGGAAACACATAGATTGCTTTATTGATCATCCAATAAAATATATT
GAGTGCTTGGTAAACGCACTTCATCAGCTACAAGCAATAGATATAAGAAACTGCCCATTT
TCATCCAAAATAGATGTTCGATTAAAAGAACTAAAATATCTTTTGGATAACAGAATTGCC
GATATTGATGTATCGAATTGGGAAGATACAACAGAATTTGATGATCCAATGACGTTATAT
CAGTGGCTTTGCGAAAATCAACCTCAAGAAGAACTGTGTCTCTCTCATGGAGATATGAGC
GCTAATTTTTTTGTATCTCATGATGGAATATATTTTTATGATTTGGCAAGATGTGGAGTT
GCAGACAAATGGTTGGATATAGCATTTTGTGTCAGAGAGATTCGAGAATATTATCCTGAT
TCTGATTATGAAAAATTCTTTTTTAACATGTTGGGACTTGAACCGGATTATAAAAAAATT
AACTATTACATTTTATTAGATGAGATGTTTTAG
>gb|AF408195.1|+|9446-10250|ARO:3003206|lsaE [Enterococcus faecalis]
ATGTTAAAACAAAAAGAATTAATTGCAAACGTTAAGAATCTTACTGAGTCAGATGAACGA
ATTACAGCTTGTATGATGTATGGATCGTTTACCAAAGGAGAAGGTGACCAATACTCTGAT
ATAGAGTTCTATATATTTTTGAAAGATAGTATAACCTCGAACTTTGATTCATCCAACTGG
TTGTTTGACGTAGCTCCGTACTTGATGCTTTATAAAAATGAGTACGGAACAGAGGTAGTT
ATTTTTGATAATCTTATACGTGGGGAATTTCATTTCCTTTCTGAAAAAGATATGAACATA
ATCCCCTCGTTTAAAGATTCAGGTTATATTCCTGATACGAAGGCTATGCTTATTTACGAT
GAAACAGGGCAATTAGAAAATTATTTATCAGAGATAAGTGGTGCAAGACCAAATAGACTT
ACTGAAGAAAATGCTAATTTTTTGTTGTGTAATTTCTCTAATCTATGGTTGATGGGAATC
AACGTTCTAAAAAGAGGAGAATATGCTCGTTCATTAGAACTCTTATCACAACTTCAAAAA
AATACACTACAACTTATACGTATGGCAGAAAAAAATGCTGATAATTGGCTAAACATGAGT
AAAAACCTTGAAAAAGAAATTAGCCTTGAAAATTATAAAAAATTTGCAAAGACCACTGCT
CGATTAGATAAGGTAGAATTATTTGAAGCCTATAAAAATTCTTTGCTATTAGTTATGGAT
TTGCAAAGTCACCTTATTGAACAATACAACTTAAAAGTTACACATGACATTTTAGAAAGA
TTGTTGAATTACATTAGTGAATAG
>gb|Y15130.1|+|0-1143|ARO:3002015|CMY-4 [Proteus mirabilis] Partial
ATGATGAAAAAATCGTTATGCTGCGCTCTGCTGCTGACAGCCTCTTTCTCCACATTTGCT
GCCGCAAAAACAGAACAACAGATTGCCGATATCGTTAATCGCACCATCACCCCGTTGATG
CAGGAGCAGGCTATTCCGGGTATGGCCGTTGCCGTTATCTACCAGGGAAAACCCTATTAT
TTCACCTGGGGTAAAGCCGATATCGCCAATAACCACCCAGTCACGCAGCAAACGCTGTTT
GAGCTAGGATCGGTTAGTAAGACGTTTAACGGCGTGTTGGGCGGCGATGCTATCGCCCGC
GGCGAAATTAAGCTCAGCGATCCGGTCACGAAATACTGGCCAGAACTGACAGGCAAACAG
TGGCAGGGTATCCGCCTGCTGCACTTAGCCACCTATACGGCAGGCGGCCTACCGCTGCAG
ATCCCCGATGACGTTAGGGATAAAGCCGCATTACTGCATTTTTATCAAAACTGGCAGCCG
CAATGGACTCCGGGCGCTAAGCGACTTTACGCTAACTCCAGCATTGGTCTGTTTGGCGCG
CTGGCGGTGAAACCCTCAGGAATGAGTTACGAAGAGGCAATGACCAGACGCGTCCTGCAA
CCATTAAAACTGGCGCATACCTGGATTACGGTTCCGCAGAACGAACAAAAAGATTATGCC
AGGGGCTATCGCGAAGGGAAGCCCGTACACGTTTCTCCGGGACAACTTGACGCCGAAGCC
TATGGCGTGAAATCCAGCGTTATTGATATGGCCCGCTGGGTTCAGGCCAACATGGATGCC
AGCCACGTTCAGGAGAAAACGCTCCAGCAGGGCATTGCGCTTGCGCAGTCTCGCTACTGG
CGTATTGGCGATATGTACCAGGGATTAGGCTGGGAGATGCTGAACTGGCCGCTGAAAGCT
GATTCGATCATCAACGGCAGCGACAGCAAAGTGGCATTGGCAGCGCTTCCCGCCGTTGAG
GTAAACCCGCCCGCCCCCGCAGTGAAAGCCTCATGGGTGCATAAAACGGGCTCCACTGGT
GGATTTGGCAGCTACGTAGCCTTCGTTCCAGAAAAAAACCTTGGCATCGTGATGCTGGCA
AACAAAAGCTATCCTAACCCTGTCCGTGTCGAGGCGGCCTGGCGCATTCTTGAAAAGCTA
CAA
>gb|BX664015.1|-|103017-103833|ARO:3002641|APH(3')-Ia [Serratia marcescens]
ATGAGCCATATTCAACGGGAAACGTCTTGCTCGAGGCCGCGATTAAATTCCAACCTGGAT
GCTGATTTATATGGGTATAGATGGGCTCGCGATAATGTCGGGCAATCAGGTGCGACAATC
TATCGATTGTATGGGAAGCCCAATGCGCCAGAGTTGTTTCTGAAACATGGCAAAGGTAGC
GTTGCCAATGATGTTACAGATGAGATGGTCAGACTAAACTGGCTGACGGCATTTATGCCT
CTTCCGACCATCAAGCATTTTATCCGTACTCCTGATGATGCATGGTTACTCACCACTGCG
ATCCCCGGGAAAACAGCATTCCAGGTATTAGAAGAATATCCTGATTCAGGTGAAAATATT
GTTGATGCGCTGGCAGTGTTCCTGCGCCGGTTGCATTCGATTCCTGTTTGTAATTGTCCT
TTTAACAGCGATCGCGTATTTCGTCTCGCTCAGGCGCAATCACGAATGAATAACGGTTTG
GTTGATGCTAGTGATTTTGATGACGAGCGTAATGGCTGGCCTGTTGAACAAGTCTGGAAA
GAAATGCATAAGCTTTTGCCATTCTCACCGGATTCAGTCGTCACTCATGGTGATTTCTCA
CTTGATAACCTTATTTTTGACGAGGGGAAATTAATAGGTTGTATTGATGTTGGACGAGTC
GGAATCGCAGACCGATACCAGGATCTTGCCATCCTATGGAACTGCCTCGGTGAGTTTTCT
CCTTCATTACAGAAACGGCTTTTTCAAAAATATGGTATTGATAATCCTGATATGAATAAA
TTGCAGTTTCATTTGATGCTCGATGAGTTTTTCTGA
>gb|GU550123.1|+|144-1005|ARO:3001041|TEM-176 [Escherichia coli]
ATGAGTATTCAACATTTTCGTGTCGCCCTTATTCCCTTTTTTGCGGCATTTTGCCTTCCT
GTTTTTGCTCACCCAGAAACGCTGGTGAAAGTAAAAGATGCTGAAGATCAGTTGGGTGCA
CGAGTGGGTTACATCGAACTGGATCTCAACAGCGGTAAGATCCTTGAGAGTTTTCGCCCC
GAAGAACGTTTTCCAATGATGAGCACTTTTAAAGTTCTGCTATGTGGTGCGGTATTATCC
CGTGTTGACGCCGGGCAAGAGCAACTCGGTCGCCGCATACACTATTCTCAGAATGACTTG
GTTGAGTACTCACCAGTCACAGAAAAGCATCTTACGGATGGCATGACAGTAAGAGAATTA
TGCAGTGCTGCCATAACCATGAGTGATAACACTGCTGCCAACTTACTTCTGACAACGATC
GGAGGACCGAAGGAGCTAACCGCTTTTTTGCACAACATGGGGGATCATGTAACTCGCCTT
GATCGTTGGGAACCGGAGCTGAATGAAGCCATACCAAACGACGAGCGTGACACCACGATG
CCTGCAGCAATGGCAACAACGTTGCGCAAACTATTAACTGGCGAACTACTTACTCTAGCT
TCCCGGCAACAATTAATAGACTGGATGGAGGCGGATAAAGTTGCAGGACCACTTCTGCGC
TCGGTCCTTCCGGCTGGCTGGTTTATTGCTGATAAATCTGGAGCCGGTGAGCGTGGGTCT
CGCGGTATCATTGCAGCACTGGGGCCAGATGGTAAGCCCTCCCGTATCGTAGTTATCTAC
ACGACGGGGAGTCAGGCAACTATGGATGAACGAAATAGACAGATCGCTGAGATAGGTGCC
TCACTGATTAAGCATTGGTAA
>gb|DQ390458.1|-|3095-3995|ARO:3002609|aadA9 [Corynebacterium sp. L2-79-05]
ATGTTATGGAGCAGCAACGATGTTACGCAGCAGGGCAGTCGCCCTAAAACAAAGTTAGAC
ATGATGAGCAACTCTATACACACCGGAATCTCAAGACAGCTTTCACAGGCACGCGATGTA
ATTAAACGCCATTTGGCATCAACGCTGAAAGCCATACACTTGTATGGTTCTGCAATTGAT
GGTGGCCTCAAACCATATAGCGACATTGATCTGCTGGTTACCGTGGATGCACGCTTGGAT
GAAGCTACCAGACGCTCCCTGATGCTCGATTTCTTGAATATCTCGGCACCACCATGCGAA
AGCTCAATACTCCGGCCGCTAGAGGTAACTGTTGTTGCATGCAACGAAGTAGTGCCTTGG
CGTTATCCGGCACGACGAGAACTGCAGTTCGGGGAGTGGCTGCGGGAGGATATTCTTGAA
GGTGTCTTCGAGCCAGCCGCCTTGGACGCCGACCTTGCAATTCTAATAACGAAAGCTAGG
CAACACAGCATCGCTTTAGTAGGTCCAGTGGCTCAAAAAGTCTTCATGCCGGTGCCAGAG
CATGACTTTCTCCAGGTGCTTTCCGATACCCTTAAGCTGTGGAATACTCATGAGGATTGG
GAAAATGAGGAGCGGAACATCGTACTCACGTTAGCTCGGATCTGGTATAGCACTGAAACT
GGAGGAATCGTCCCCAAGGATGTGGCCGCCGAATGGGTTTTAGAGCGCTTGCCAGCTGAG
CATAAGCCAATACTGGTTGAGGCGCGGCAAGCCTATCTTGGGCTTTGCAAGGATAGTCTT
GCTTTGCGTGCAGATGAGACTTCGGCGTTCATTGGCTATGCAAAGTCTGCGGTCGCTGAT
TTGCTCGAAAAGCGAAAATCTCAAACTTCGCATATTTGCGATGGCGCCAAGAACGTCTAA
>gb|AJ223604.1|+|1484-2225|ARO:3002192|IMP-1 [Pseudomonas aeruginosa]
ATGAGCAAGTTATCTGTATTCTTTATATTTTTGTTTTGCAGCATTGCTACCGCAGCAGAG
TCTTTGCCAGATTTAAAAATTGAAAAGCTTGATGAAGGCGTTTATGTTCATACTTCGTTT
GAAGAAGTTAACGGGTGGGGCGTTGTTCCTAAACATGGTTTGGTGGTTCTTGTAAATGCT
GAGGCTTACCTAATTGACACTCCATTTACGGCTAAAGATACTGAAAAGTTAGTCACTTGG
TTTGTGGAGCGTGGCTATAAAATAAAAGGCAGCATTTCCTCTCATTTTCATAGCGACAGC
ACGGGCGGAATAGAGTGGCTTAATTCTCGATCTATCCCCACGTATGCATCTGAATTAACA
AATGAACTGCTTAAAAAAGACGGTAAGGTTCAAGCCACAAATTCATTTAGCGGAGTTAAC
TATTGGCTAGTTAAAAATAAAATTGAAGTTTTTTATCCAGGCCCGGGACACACTCCAGAT
AACGTAGTGGTTTGGTTGCCTGAAAGGAAAATATTATTCGGTGGTTGTTTTATTAAACCG
TACGGTTTAGGCAATTTGGGTGACGCAAATATAGAAGCTTGGCCAAAGTCCGCCAAATTA
TTAAAGTCCAAATATGGTAAGGCAAAACTGGTTGTTCCAAGTCACAGTGAAGTTGGAGAC
GCATCACTCTTGAAACTTACATTAGAGCAGGCGGTTAAAGGGTTAAACGAAAGTAAAAAA
CCATCAAAACCAAGCAACTAA
>gb|FJ666068.1|+|0-1194|ARO:3002502|PDC-5 [Pseudomonas aeruginosa]
ATGCGCGATACCAGATTCCCCTGCCTGTGCGGCATCGCCGCTTCCACACTGCTGTTCGCC
ACCACCCCGGCCATTGCCGGCGAGGCCCCGGCGGATCGCCTGAAGGCACTGGTCGACGCC
GCCGTACAACCGGTGATGAAGGCCAATGACATTCCGGGCCTGGCCGTAGCCATCAGCCTG
AAAGGAGAACCGCATTACTTCAGCTATGGGCTGGCCTCGAAAGAGGACGGCCGCCAGGTG
ACGCCGGAGACCCTGTTCGAGATCGGCTCGGTGAGCAAGACCTTCACCGCCACCCTCGCC
GGCTATGCCCTGGCCCAGGACAAGATGCGCCTCGACGACCGCGCCAGCCAGCACTGGCCG
GCACTGCAGGGCAGCCGCTTCGACGGCATCAGCCTGCTCGACCTCGCGACCTATACCGCC
GGCGGCTTGCCGCTGCAGTTCCCCGACTCGGTGCAGAAGGACCAGGCACAGATCCGCGAC
TACTACCGCCAGTGGCAGCCGACCTACGCGCCGGGCAGCCAGCGCCTCTATTCCAACCCG
AGCATCGGCCTGTTCGGCTATCTCGCCGCGCGCAGCCTGGGCCAGCCGTTCGAACGGCTC
ATGGAGCAGCAAGTGTTCCCGGCACTGGGCCTCGAACAGACCCACCTCGACGTGCCCGAG
GCGGCGCTGGCGCAGTACGCCCAGGGCTATGGCAAGGACGACCGCCCGCTACGGGTCGGT
CCCGGCCCGCTGGATGCCGAAGGCTACGGGGTGAAGACCAGCGCGGCCGACCTGCTGCGC
TTCGTCGATGCCAACCTGCATCCGGAGCGCCTGGACAGGCCCTGGGCGCAGGCGCTCGAT
GCCACCCATCGCGGTTACTACAAGGTCGGCGACATGACCCAGGGCCTGGGCTGGGAAGCC
TACGACTGGCCGATCTCCCTGAAGCGCCTGCAGGCCGGCAACTCGACGCCGATGGCGCTG
CAACCGCACAGGATCGCCAGGCTGCCCGCGCCACAGGCGCTGGAGGGCCAGCGCCTGCTG
AACAAGACCGGTTCCACCAACGGCTTCGGCGCCTACGTGGCGTTCGTCCCGGGCCGCGAC
CTGGGCCTGGTGATCCTGGCCAACCGCAACTATCCCAATGCCGAGCGGGTGAAGATCGCC
TACGCCATCCTCAGCGGCCTGGAGCAGCAGGGCAAGGTGCCGCTGAAGCGCTGA
>gb|EF488762.1|+|0-645|ARO:3002715|QnrB2 [Proteus mirabilis]
ATGGCTCTGGCACTCGTTGGCGAAAAAATTAACAGAAACCGCTTCACCGGTGAGAAAATT
GAAAATAGTACATTTTTTAACTGTGATTTTTCAGGTGCCGACCTGAGCGGCACTGAATTT
ATCGGCTGTCAGTTCTATGATCGTGAAAGCCAGAAAGGGTGCAATTTTAGTCGTGCGATG
CTGAAAGATGCCATTTTTAAAAGCTGTGATTTATCCATGGCGGATTTTCGCAATGCCAGT
GCGCTTGGCATTGAAATTAGCCACTGTCGTGCGCAAGGCGCAGATTTTCGCGGCGCAAGT
TTTATGAATATGATCACTACTCGCACCTGGTTTTGCAGTGCATATATCACTAACACAAAT
CTAAGCTACGCCAATTTTTCGAAAGTCGTGTTGGAAAAGTGTGAGCTGTGGGAAAACCGT
TGGATGGGGGCCCAGGTACTGGGCGCGACGTTCAGTGGTTCAGATCTCTCCGGCGGCGAG
TTTTCGACTTTCGACTGGCGAGCAGCAAACTTCACACATTGCGATCTGACCAATTCGGAG
TTGGGTGACTTAGATATTCGGCGCGTTGATTTACAAGGCGTTAAGTTGGACAACTACCAG
GCATCGTTGCTCATGGAACGTCTTGGCATCGCGATTATTGGCTAG
>gb|AL513383.1|+|161910-162771|ARO:3000873|TEM-1 [Salmonella enterica subsp. enterica serovar Typhi str. CT18]
ATGAGTATTCAACATTTTCGTGTCGCCCTTATTCCCTTTTTTGCGGCATTTTGCCTTCCT
GTTTTTGCTCACCCAGAAACGCTGGTGAAAGTAAAAGATGCTGAAGATCAGTTGGGTGCA
CGAGTGGGTTACATCGAACTGGATCTCAACAGCGGTAAGATCCTTGAGAGTTTTCGCCCC
GAAGAACGTTTTCCAATGATGAGCACTTTTAAAGTTCTGCTATGTGGTGCGGTATTATCC
CGTGTTGACGCCGGGCAAGAGCAACTCGGTCGCCGCATACACTATTCTCAGAATGACTTG
GTTGAGTACTCACCAGTCACAGAAAAGCATCTTACGGATGGCATGACAGTAAGAGAATTA
TGCAGTGCTGCCATAACCATGAGTGATAACACTGCGGCCAACTTACTTCTGACAACGATC
GGAGGACCGAAGGAGCTAACCGCTTTTTTGCACAACATGGGGGATCATGTAACTCGCCTT
GATCGTTGGGAACCGGAGCTGAATGAAGCCATACCAAACGACGAGCGTGACACCACGATG
CCTGCAGCAATGGCAACAACGTTGCGCAAACTATTAACTGGCGAACTACTTACTCTAGCT
TCCCGGCAACAATTAATAGACTGGATGGAGGCGGATAAAGTTGCAGGACCACTTCTGCGC
TCGGCCCTTCCGGCTGGCTGGTTTATTGCTGATAAATCTGGAGCCGGTGAGCGTGGGTCT
CGCGGTATCATTGCAGCACTGGGGCCAGATGGTAAGCCCTCCCGTATCGTAGTTATCTAC
ACGACGGGGAGTCAGGCAACTATGGATGAACGAAATAGACAGATCGCTGAGATAGGTGCC
TCACTGATTAAGCATTGGTAA
>gb|AY589493.1|+|166-1027|ARO:3000975|TEM-112 [Escherichia coli]
ATGAGTATTCAACATTTCCGTGTCGCCCTTATTCCCTTTTTTGCGGCATTTTGCCTTCCT
GTTTTTGCTCACCCAGAAACGCTGGTGAAAGTAAAAGATGCTGAAGATCAGTTGGGTGCA
CGAGTGGGTTACATCGAACTGGATCTCAACAGCGGTAAGATCCTTGAGAGTTTTCGCCCC
GAAGAACGTTTTCCAATGATGAGCACTTTTAAAGTTCTGCTATGTGGCGCGGTATTATCC
CGTGTTGACGCCGGGCAAGAGCAACTCGGTCGCCGCATACACTATTCTCAGAATGACTTG
GTTGAGTACTCACCAGTCACAGAAAAGCATCTTACGGATGGCATGACAGTAAGAGAATTA
TGCAGTGCTGCCATAACCATGAGTGATAACACTGCGGCCAACTTACTTCTGACAACGATC
GGAGGACCGAAGGAGCTAACCGCTTTTTTGCGCAACATGGGGGATCATGTAACTCGCCTT
GATCGTTGGGAACCGGAGCTGAATGAAGCCATACCAAACGACGAGCGTGACACCACGATG
CCTGCAGCAATGGCAACAACGTTGCGCAAACTATTAACTGGCGAACTACTTACTCTAGCT
TCCCGGCAACAATTAATAGACTGGATGGAGGCGGATAAAGTTGCAGGACCACTTCTGCGC
TCGGCCCTTCCGGCTGGCTGGTTTATTGCTGATAAATCTGGAGCCAGTGAGCGTGGGTCT
CGCGGTATCATTGCAGCACTGGGGCCAGATGGTAAGCCCTCCCGTATCGTAGTTATCTAC
ACGACGGGGAGTCAGGCAACTATGGATGAACGAAATAGACAGATCGCTGAGATAGGTGCC
TCACTGATTAAGCATTGGTAA
>gb|AB566411.1|+|0-1545|ARO:3003046|qacA [Staphylococcus aureus]
ATGATTTCATTTTTTACAAAAACTACTGATATGATGACATCAAAAAAAAGATGGACTGCA
CTAGTAGTATTAGCTGTTAGTTTGTTTGTTGTTACAATGGATATGACAATATTAATTATG
GCTTTACCGGAATTAGTAAGAGAGTTAGACCCTTCTGGTACCCAACAGTTATGGATAGTT
GATATATACTCTCTTGTTTTAGCTGGCTTTATAATTCCATTGAGTGCCTTTGCTGATAAA
TGGGGAAGAAAAAAAGCATTATTAACTGGATTTGCTTTATTTGGCCTCGTTTCATTAGCT
ATATTTTTCGCAGAAAGTGCAGAGTTCGTAATAGCTATTCGATTTTTACTTGGTATTGCA
GGTGCTTTAATAATGCCAACTACTCTTTCAATGATAAGAGTAATTTTTGAAAACCCTAAA
GAAAGGGCCACTGCATTAGCTGTATGGTCAATCGCTTCATCGATAGGTGCTGTTTTTGGA
CCAATTATCGGAGGAGCTTTACTTGAGCAATTTTCATGGCACTCGGCATTTTTAATTAAT
GTACCGTTTGCGATAATAGCAGTTGTAGCAGGTTTATTTTTATTACCAGAGTCTAAGTTA
TCAAAAGAAAAGTCTCACTCGTGGGATATTCCTTCTACAATTTTATCAATTGCAGGCATG
ATTGGACTGGTATGGAGTATCAAAGAATTTTCAAAAGAAGGACTAGCAGATATTATTCCA
TGGGTTGTAATAGTATTAGCAATTACCATGATAGTGATATTTGTTAAACGTAATTTATCA
AGTTCTGATCCAATGTTAGACGTAAGACTTTTTAAAAAGAGATCATTTTCAGCTGGTACA
ATTGCTGCATTTATGACAATGTTTGCAATGGCATCTGTTTTGTTATTAGCTTCACAATGG
TTACAGGTTGTGGAAGAACTTTCTCCTTTTAAAGCTGGCTTATACCTATTACCTATGGCA
ATAGGAGATATGGTGTTTGCACCAATTGCACCCGGATTAGCGGCGCGATTTGGACCGAAA
ATAGTGTTACCTTCCGGAATTGGAATTGCAGCCATTGGCATGTTTATTATGTATTTCTTT
GGTCATCCATTATCATATTCTACAATGGCTTTAGCATTAATTTTAGTTGGAGCTGGTATG
GCTTCACTAGCAGTTGCATCTGCTCTAATAATGTTAGAAACACCTACATCAAAAGCAGGT
AATGCAGCTGCTGTTGAAGAGTCTATGTATGACCTTGGAAATGTTTTTGGTGTAGCAGTA
CTTGGTAGCCTATCTTCTATGCTTTATCGTGTATTTTTAGATATTTCATCTTTTTCATCA
AAAGGTATAGTTGGAGATTTAGCTCATGTAGCTGAAGAATCTGTAGTGGGCGCTGTCGAA
GTAGCTAAAGCTACGGGGATAAAACAGCTTGCAAACGAGGCTGTAACATCATTTAATGAT
GCTTTTGTAGCAACTGCTTTAGTAGGTGGGATTATCATGATTATCATTTCAATAGTTGTC
TATTTGTTAATTCCCAAATCACTTGATATAACTAAACAAAAATAG
>gb|AY743435.1|+|13-1159|ARO:3002169|MIR-3 [Enterobacter cloacae]
ATGATGACAAAATCCCTAAGCTGTGCCCTGCTGCTCAGCGTCGCCAGCGCTGCATTCGCC
GCACCGATGTCCGAAAAACAGCTGGCTGAGGTGGTGGAACGTACCGTTACGCCGCTGATG
AACGCGCAGGCCATTCCGGGTATGGCGGTGGCGGTAATTTATCAGGGTCAGCCACACTAC
TTTACCTTCGGTAAAGCCGATGTTGCGGCGAACAAACCCGTCACCCCGCAAACCCTGTTT
GAGCTGGGCTCTATAAGTAAAACCTTCACCGGCGTACTGGGCGGCGATGCCATTGCCCGG
GGTGAAATAGCGCTGGGCGATCCGGTAGCAAAATACTGGCCTGAGCTCACGGGCAAGCAG
TGGCAGGGCATTCGCATGCTGGATCTGGCAACCTATACCGCAGGCGGTCTGCCGTTACAG
GTGCCGGATGAGGTCACGGATACCGCCTCTCTGCTGCGCTTTTATCAAAACTGGCAGCCG
CAGTGGAAGCCGGGCACCACGCGTCTTTACGCTAACGCCAGCATCGGTCTTTTTGGTGCG
CTGGCGGTCAAACCTTCCGGCATGAGCTATGAGCAGGCCATGACGACGCGGGTCTTTAAA
CCCCTCAAGCTGGACCATACCTGGATTAACGTCCCGAAAGCGGAAGAGGCGCATTACGCC
TGGGGATACCGTGAGGGTAAAGCGGTCCACGTTTCGCCAGGGATGCTGGACGCGGAAGCC
TATGGCGTAAAAACTAACGTGAAGGATATGGCGAGCTGGCTGATAGCCAACATGAAGCCG
GATTCTCTTCACGCTCCCTCACTCAAGCAAGGCATTGCTCTGGCGCAGTCTCGCTACTGG
CGCGTGGGTGCTATGTATCAGGGGTTAGGCTGGGAGATGCTCAACTGGCCGGTCGATGCC
AAAACCGTCGTCGGAGGCAGTGATAACAAGGTGGCGCTGGCACCATTGCCCGTGGCAGAA
GTGAATCCACCCGCGCCGCCGGTCAAAGCCTCCTGGGTCCATAAAACAGGCTCGACGGGC
GGGTTTGGCAGCTACGTGGCATTTATTCCTGAAAAGCAGCTCGGCATTGTGATGCTGGCG
AATAAAAGCTATCCGAACCCGGCACGCGTTGAGGCGGCATACCGTATCCTCGACGCGCTG
CAGTAA
>gb|KP050491.1|+|0-861|ARO:3001391|TEM-214 [Escherichia coli]
ATGAGTATTCAACATTTTCGTGTCGCCCTTTTTCCCTTTTTTGCGGCATTTTGCCTTCCT
GTTTTTGCTCACCCAGAAACGCTGGTGAAAGTAAAAGATGCTGAAGATCAGTTGGGTGCA
CGAGTGGGTTACATCGAACTGGATCTCAACAGCGGTAAGATCCTTGAGAGTTTTCGCCCC
GAAGAACGTTTTCCAATGATGAGCACTTTTAAAGTTCTGCTATGTGGTGCGGTATTATCC
CGTGTTGACGCCGGGCAAGAGCAACTCGGTCGCCGCATACACTATTCTCAGAATGACTTG
GTTGAGTACTCACCAGTCACAGAAAAGCATCTTACGGATGGCATGACAGTAAGAGAATTA
TGCAGTGCTGCCATAACCATGAGTGATAACACTGCTGCCAACTTACTTCTGACAACGATC
GGAGGACCGAAGGAGCTAACCGCTTTTTTGCACAACATGGGGGATCATGTAACTCGCCTT
GATCGTTGGGAACCGGAGCTGAATGAAGCCATACCAAACGACGAGCGTGACACCACGATG
CCTGCAGCAATGGCAACAACGTTGCGCAAACTATTAACTGGCGAACTACTTACTCTAGCT
TCCCGGCAACAATTAATAGACTGGATGGAGGCGGATAAAGTTGCAGGACCACTTCTGCGC
TCGGCCCTTCCGGCTGGCTGGTTTATTGCTGATAAATCTGGAGCCGGTGAGCGTGGGTCT
CGCGGTATCATTGCAGCACTGGGGCCAGATGGTAAGCCCTCCCGTATCGTAGTTATCTAC
ACGACGGGGAGTCAGGCAACTATGGATGAACGAAATAGACAGATCGCTGAGATAGGTGCC
TCACTGATTAAGCATTGGTAA
>gb|DQ485529.1|+|0-657|ARO:3002790|QnrS1 [Salmonella enterica subsp. enterica serovar Bovismorbificans]
ATGGAAACCTACAATCATACATATCGGCACCACAACTTTTCACATAAAGACTTAAGTGAT
CTCACCTTCACCGCTTGCACATTCATTCGCAGCGACTTTCGACGTGCTAACTTGCGTGAT
ACGACATTCGTCAACTGCAAGTTCATTGAACAGGGTGATATCGAAGGCTGCCACTTTGAT
GTCGCAGATCTTCGTGATGCAAGTTTCCAACAATGCCAACTTGCGATGGCAAACTTCAGT
AATGCCAATTGCTACGGTATAGAGTTCCGTGCGTGTGATTTAAAAGGTGCCAACTTTTCC
CGAACAAACTTTGCCCATCAAGTGAGTAATCGTATGTACTTTTGCTCAGCATTTATTTCT
GGATGTAATCTTTCCTATGCCAATATGGAGAGGGTTTGTTTAGAAAAATGTGAGTTGTTT
GAAAATCGCTGGATAGGAACGAACCTAGCGGGTGCATCACTGAAAGAGTCAGACTTAAGT
CGAGGTGTTTTTTCCGAAGATGTCTGGGGGCAATTTAGCCTACAGGGTGCCAATTTATGC
CACGCCGAACTCGACGGTTTAGATCCCCGCAAAGTCGATACATCAGGTATCAAAATTGCA
GCCTGGCAGCAAGAACTGATTCTCGAAGCACTGGGTATTGTTGTTTATCCTGACTAA
>gb|EF614235.1|+|2948-3749|ARO:3002272|VIM-2 [Pseudomonas aeruginosa]
ATGTTCAAACTTTTGAGTAAGTTATTGGTCTATTTGACCGCGTCTATCATGGCTATTGCG
AGTCCGCTCGCTTTTTCCGTAGATTCTAGCGGTGAGTATCCGACAGTCAGCGAAATTCCG
GTCGGGGAGGTCCGGCTTTACCAGATTGCCGATGGTGTTTGGTCGCATATCGCAACGCAG
TCGTTTGATGGCGCAGTCTACCCGTCCAATGGTCTCATTGTCCGTGATGGTGATGAGTTG
CTTTTGATTGATACAGCGTGGGGTGCGAAAAACACAGCGGCACTTCTCGCGGAGATTGAG
AAGCAAATTGGACTTCCTGTAACGCGTGCAGTCTCCACGCACTTTCATGACGACCGCGTC
GGCGGCGTTGATGTCCTTCGGGCGGCTGGGGTGGCAACGTACGCATCACCGTCGACACGC
CGGCTAGCCGAGGTAGAGGGGAACGAGATTCCCACGCACTCTCTAGAAGGACTCTCATCG
AGCGGGGACGCAGTGCGCTTCGGTCCAGTAGAACTCTTCTATCCTGGTGCTGCGCATTCG
ACCGACAACTTAGTTGTGTACGTCCCGTCTGCGAGTGTGCTCTATGGTGGTTGTGCGATT
TATGAGTTGTCACGCACGTCTGCGGGGAACGTGGCCGATGCCGATCTGGCTGAATGGCCC
ACCTCCATTGAGCGGATTCAACAACACTACCCGGAAGCACAGTTCGTCATTCCGGGGCAC
GGCCTGCCGGGCGGTCTAGACTTGCTCAAGCACACAACGAATGTTGTAAAAGCGCACACA
AATCGCTCAGTCGTTGAGTAG
>gb|FJ196385.1|-|8531-9323|ARO:3000413|sul3 [Escherichia coli]
ATGAGCAAGATTTTTGGAATCGTAAATATAACCACCGATAGTTTTTCCGATGGAGGACTT
TATTTAGATACAGATAAGGCAATTGAGCATGCTCTGCATTTGGTTGAAGATGGAGCAGAT
GTGATTGATTTGGGAGCCGCTTCCAGTAATCCTGATACAACTGAAGTGGGCGTTGTGGAA
GAAATCAAAAGACTCAAACCTGTCATTAAGGCTTTAAAAGAAAAAGGCATTTCTATTTCT
GTTGATACATTTAAACCTGAGGTTCAGAGTTTTTGCATAGAACAAAAGGTTGATTTTATT
AATGATATTCAAGGTTTTCCTTATCCTGAGATTTATTCAGGCTTGGCAAAGTCAGATTGC
AAACTTGTGTTGATGCACTCCGTTCAGCGAATTGGTGCAGCTACTAAAGTTGAAACGAAT
CCGGAAGAGGTTTTTACTTCCATGATGGAATTTTTTAAAGAAAGAATTGCTGCTTTAGTT
GAGGCTGGTGTAAAGCGTGAACGAATTATTCTTGATCCGGGTATGGGCTTCTTTTTAGGC
TCTAATCCAGAAACATCTATTCTTGTTTTGAAGCGTTTCCCTGAAATTCAAGAAGCTTTT
AATTTGCAAGTAATGATTGCAGTGTCACGGAAATCATTCTTAGGTAAAATAACTGGAACC
GATGTGAAATCTCGTTTAGCACCAACTCTTGCAGCAGAAATGTATGCATACAAAAAAGGT
GCAGATTATCTCCGCACCCATGATGTTAAGTCTTTATCAGATGCCTTGAAAATATCCAAA
GCCCTAGGTTAG
>gb|FJ666065.1|+|0-1194|ARO:3002497|PDC-1 [Pseudomonas aeruginosa PAO1]
ATGCGCGATACCAGATTCCCCTGCCTGTGCGGCATCGCCGCTTCCACACTGCTGTTCGCC
ACCACCCCGGCCATTGCCGGCGAGGCCCCGGCGGATCGCCTGAAGGCACTGGTCGACGCC
GCCGTACAACCGGTGATGAAGGCCAATGACATTCCGGGCCTGGCCGTAGCCATCAGCCTG
AAAGGAGAACCGCATTACTTCAGCTATGGGCTGGCCTCGAAAGAGGACGGCCGCCGGGTG
ACGCCGGAGACCCTGTTCGAGATCGGCTCGGTGAGCAAGACCTTCACCGCCACCCTCGCC
GGCTATGCCCTGACCCAGGACAAGATGCGCCTCGACGACCGCGCCAGCCAGCACTGGCCG
GCACTGCAGGGCAGCCGCTTCGACGGCATCAGCCTGCTCGACCTCGCGACCTATACCGCC
GGCGGCTTGCCGCTGCAGTTCCCCGACTCGGTGCAGAAGGACCAGGCACAGATCCGCGAC
TACTACCGCCAGTGGCAGCCGACCTACGCGCCGGGCAGCCAGCGCCTCTATTCCAACCCG
AGCATCGGCCTGTTCGGCTATCTCGCCGCGCGCAGCCTGGGCCAGCCGTTCGAACGGCTC
ATGGAGCAGCAAGTGTTCCCGGCACTGGGCCTCGAACAGACCCACCTCGACGTGCCCGAG
GCGGCGCTGGCGCAGTACGCCCAGGGCTATGGCAAGGACGACCGCCCGCTACGGGTCGGT
CCCGGCCCGCTGGATGCCGAAGGCTACGGGGTGAAGACCAGCGCGGCCGACCTGCTGCGC
TTCGTCGATGCCAACCTGCATCCGGAGCGCCTGGACAGGCCCTGGGCGCAGGCGCTCGAT
GCCACCCATCGCGGTTACTACAAGGTCGGCGACATGACCCAGGGCCTGGGCTGGGAAGCC
TACGACTGGCCGATCTCCCTGAAGCGCCTGCAGGCCGGCAACTCGACGCCGATGGCGCTG
CAACCGCACAGGATCGCCAGGCTGCCCGCGCCACAGGCGCTGGAGGGCCAGCGCCTGCTG
AACAAGACCGGTTCCACCAACGGCTTCGGCGCCTACGTGGCGTTCGTCCCGGGCCGCGAC
CTGGGCCTGGTGATCCTGGCCAACCGCAACTATCCCAATGCCGAGCGGGTGAAGATCGCC
TACGCCATCCTCAGCGGCCTGGAGCAGCAGGGCAAGGTGCCGCTGAAGCGCTGA
>gb|KJ174469.1|+|710-1220|ARO:3002863|dfrA8 [Salmonella enterica subsp. enterica serovar Typhimurium]
ATGATCGAGCTTCATGCCATTTTAGCTGCCACCGCCAATGGTTGCATTGGGAAGGACAAC
GCACTTCCCTGGCCACCACTAAAAGGCGATCTGGCCAGATTCAAAAAATTGACCATGGGG
AAGGTGGTCATTATGGGGCGCAAGACCTATGAGAGCTTGCCCGTCAAATTAGAAGGTCGC
ACCTGCATCGTTATGACGCGCCAAGCGCTGGAGCTTCCGGGTGTTCGTGACGCTAACGGC
GCTATCTTCGTGAACAACGTCAGCGACGCCATGCGGTTCGCTCAAGAAGAGAGCGTGGGC
GATGTGGCCTACGTCATTGGTGGCGCTGAGATATTCAAGCGACTTGCCTTGATGATCACG
CAGATTGAATTGACCTTTGTTAAGCGACTGTACGAAGGCGACACCTACGTTGATCTGGCC
GAAATGGTCAAAGACTACGAGCAGAATGGCATGGAAGAACATGACCTTCACACTTACTTC
ACTTACCGTAAAAAGGAGCTTACAGAATGA
>gb|EF520349.1|+|0-681|ARO:3002720|QnrB6 [Pantoea agglomerans]
ATGACGCCATTACTGTATAAAAAAACAGGTACAAATATGGCTCTGGCACTCGTTGGCGAA
AAAATTGACAGAAACCGTTTCACCGGTGAGAAAATTGAAAATAGTACATTTTTTAACTGT
GATTTTTCAGGTGCCGACCTGAGCGGCACTGAATTTATCGGCTGTCAGTTCTATGATCGT
GAAAGCCAGAAAGGGTGCAATTTTAGTCGTGCGATGCTGAAAGATGCCATTTTTAAAAGC
TGTGATTTATCCATGGCGGATTTTCGCAATGCCAGTGCGCTGGGCATTGAAATTCGCCAC
TGCCGCGCACAAGGCGCAGATTTCCGCGGCGCAAGCTTTATGAATATGATCACCACGCGC
ACCTGGTTTTGTAGCGCATATATCACGAATACCAATCTAAGCTACGCCAATTTTTCGAAA
GTCGTGTTGGAAAAGTGTGAGCTGTGGGAAAACCGTTGGATGGGTGCCCAGGTACTGGGC
GCGACGTTCAGTGGTTCAGATCTCTCCGGCGGCGAGTTTTCGACTTTCGACTGGCGAGCA
GCAAACTTCACACATTGCGATCTGACCAATTCGGAGTTGGGTGACTTAGATATTCGGGGC
GTTGATTTACAAGGCGTTAAGCTGGACAACTACCAGGCGTCGTTGCTCATGGAGCGGCTT
GGCATCGCGGTGATTGGTTAG
>gb|X92506.1|+|0-876|ARO:3001864|CTX-M-1 [Escherichia coli]
ATGGTTAAAAAATCACTGCGTCAGTTCACGCTGATGGCGACGGCAACCGTCACGCTGTTG
TTAGGAAGTGTGCCGCTGTATGCGCAAACGGCGGACGTACAGCAAAAACTTGCCGAATTA
GAGCGGCAGTCGGGAGGAAGACTGGGTGTGGCATTGATTAACACAGCAGATAATTCGCAA
ATACTTTATCGTGCTGATGAGCGCTTTGCGATGTGCAGCACCAGTAAAGTGATGGCCGTG
GCCGCGGTGCTGAAGAAAAGTGAAAGCGAACCGAATCTGTTAAATCAGCGAGTTGAGATC
AAAAAATCTGACTTGGTTAACTATAATCCGATTGCGGAAAAGCACGTCGATGGGACGATG
TCACTGGCTGAGCTTAGCGCGGCCGCGCTACAGTACAGCGATAACGTGGCGATGAATAAG
CTGATTTCTCACGTTGGCGGCCCGGCTAGCGTCACCGCGTTCGCCCGACAGCTGGGAGAC
GAAACGTTCCGTCTCGACCGTACCGAGCCGACGTTAAACACCGCCATTCCGGGCGATCCG
CGTGATACCACTTCACCTCGGGCAATGGCGCAAACTCTGCGTAATCTGACGCTGGGTAAA
GCATTGGGTGACAGCCAACGGGCGCAGCTGGTGACATGGATGAAAGGCAATACCACCGGT
GCAGCGAGCATTCAGGCTGGACTGCCTGCTTCCTGGGTTGTGGGGGATAAAACCGGCAGC
GGTGACTATGGCACCACCAACGATATCGCGGTGATCTGGCCAAAAGATCGTGCGCCGCTG
ATTCTGGTCACTTACTTCACCCAGCCTCAACCTAAGGCAGAAAGCCGTCGCGATGTATTA
GCGTCGGCGGCTAAAATCGTCACCAACGGTTTGTAA
>gb|X54606.1|+|214-1075|ARO:3000874|TEM-2 [Pseudomonas aeruginosa]
ATGAGTATTCAACATTTCCGTGTCGCCCTTATTCCCTTTTTTGCGGCATTTTGCCTTCCT
GTTTTTGCTCACCCAGAAACGCTGGTGAAAGTAAAAGATGCTGAAGATAAGTTGGGTGCA
CGAGTGGGTTACATCGAGCTGGATCTCAACAGCGGTAAGATCCTTGAGAGTTTTCGCCCC
GAAGAACGTTTTCCAATGATGAGCACTTTTAAAGTTCTGCTATGTGGTGCGGTATTATCC
CGTGTTGACGCCGGGCAAGAGCAACTCGGTCGCCGCATACACTATTCTCAGAATGACTTG
GTTGAGTACTCACCAGTCACAGAAAAGCATCTTACGGATGGCATGACAGTAAGAGAATTA
TGCAGTGCTGCCATAACCATGAGTGATAACACTGCGGCCAACTTACTTCTGACAACGATC
GGAGGACCGAAGGAGCTAACCGCTTTTTTGCACAACATGGGGGATCATGTAACCCGCCTT
GATCGTTGGGAACCGGAGCTGAATGAAGCCATACCAAACGACGAGCGTGACACCACGATG
CCTGCAGCAATGGCAACAACGTTGCGCAAACTATTAACTGGCGAACTACTTACTCTAGCT
TCCCGGCAACAATTAATAGACTGGATGGAGGCGGATAAAGTTGCAGGACCACTTCTGCGC
TCGGCCCTTCCGGCTGGCTGGTTTATTGCTGATAAATCTGGAGCCGGTGAGCGTGGATCT
CGCGGTATCATTGCAGCACTGGGGCCAGATGGTAAGCCCTCCCGTATCGTAGTTATCTAC
ACGACGGGGAGTCAGGCAACTATGGATGAACGAAATAGACAGATCGCTGAGATAGGTGCC
TCACTGATTAAGCATTGGTAA
>gb|AY123251.1|+|811-1444|ARO:3002680|catB8 [Salmonella enterica subsp. enterica serovar Typhi]
ATGAAAAACTACTTTAACAGCCCTTTCAAAGGGGAACTTCTTTCTGAGCAAGTGAAAAAT
CCAAATATCAGAGTAGGCCGGTATAGCTATTACTCTGGCTACTATCACGGGCACTCATTT
GATGAATGCGCGCGATACTTGCTTCCAGATCGTGATGACGTTGATAAATTGATCATTGGC
AGCTTTTGTTCTATAGGAAGCGGGGCTTCCTTCATCATGGCTGGCAATCAGGGGCATCGG
CATGACTGGGCATCATCCTTCCCCTTCTTCTATATGCAAGAGGAGCCTGCTTTCTCAAGA
GCACTCGACGCCTTCCAAAGAGCAGGTGATACCGTCATTGGCAATGATGTCTGGATAGGC
TCGGAGGCAATGATTATGCCTGGCATCAAAATTGGAGACGGTGCCGTGATAGGTAGTCGC
TCGTTGGTGACAAAAGATGTAGAGCCTTATGCCATCATCGGGGGAAATCCCGCAAAGCAA
ATTAAGAAGCGCTTCTCCGATGAGGAAATCTCATTGCTCATGGAGATGGAGTGGTGGAAC
TGGCCACTAGATAAAATTAAGACAGCAATGCCTCTGCTGTGCTCGTCAAATATTTTTGGT
CTGCATAAGTATTGGCGCGAGTTTGCCGTCTAA
>gb|AB205645.1|+|1012-1510|ARO:3002868|dfrG [Staphylococcus aureus]
ATGAAAGTTTCTTTGATTGCTGCGATGGATAAGAATAGAGTGATTGGCAAAGAGAATGAC
ATTCCTTGGAGGATTCCCAAGGACTGGGAATATGTTAAAAATACTACAAAGGGACATCCG
ATAATATTAGGTAGGAAGAACCTTGAATCAATCGGAAGAGCCTTACCTGACAGAAGAAAT
ATTATTCTGACGAGAGATAAGGGGTTTACCTTTAATGGTTGTGAAATTGTTCATTCAATA
GAAGATGTTTTTGAGTTATGTAAAAACGAAGAAGAAATTTTTATTTTCGGAGGAGAACAG
ATTTATAATTTGTTTTTCCCTTATGTTGAGAAAATGTACATCACAAAAATACATCATGAA
TTCGAAGGAGATACTTTTTTTCCAGAAGTGAATTATGAGGAATGGAATGAGGTATTTGCC
CAAAAAGGGATAAAGAATGATAAAAATCCGTATAACTACTATTTTCATGTATATGAAAGA
AAAAACTTATTGAGTTAA
>gb|EU447304.1|+|14-896|ARO:3002314|KPC-4 [Klebsiella pneumoniae]
ATGTCACTGTATCGCCGTCTAGTTCTGCTGTCTTGTCTCTCATGGCCGCTGGCTGGCTTT
TCTGCCACCGCGCTGACCAACCTCGTCGCGGAACCATTCGCTAAACTCGAACAGGACTTT
GGCGGCTCCATCGGTGTGTACGCGATGGATACCGGCTCAGGCGCAACTGTAAGTTACCGC
GCTGAGGAGCGCTTCCCACTGTGCAGCTCATTCAAGGGCTTTCTTGCTGCCGCTGTGCTG
GCTCGCAGCCAGCAGCAGGCCGGCTTGCTGGACACACCCATCCGTTACGGCAAAAATGCG
CTGGTTCGGTGGTCACCCATCTCGGAAAAATATCTGACAACAGGCATGACGGTGGCGGAG
CTGTCCGCGGCCGCCGTGCAATACAGTGATAACGCCGCCGCCAATTTGTTGCTGAAGGAG
TTGGGCGGCCCGGCCGGGCTGACGGCCTTCATGCGCTCTATCGGCGATACCACGTTCCGT
CTGGACCGCTGGGAGCTGGAGCTGAACTCCGCCATCCCAGGCGATGCGCGCGATACCTCA
TCGCCGCGCGCCGTGACGGAAAGCTTACAAAAACTGACACTGGGCTCTGCACTGGCTGCG
CCGCAGCGGCAGCAGTTTGTTGATTGGCTAAAGGGAAACACGACCGGCAACCACCGCATC
CGCGCGGCGGTGCCGGCAGACTGGGCAGTCGGAGACAAAACCGGAACCTGCGGAGGGTAT
GGCACGGCAAATGACTATGCCGTCGTCTGGCCCACTGGGCGCGCACCTATTGTGTTGGCC
GTCTACACCCGGGCGCCTAACAAGGATGACAAGCACAGCGAGGCCGTCATCGCCGCTGCG
GCTAGACTCGCGCTCGAGGGATTGGGCGTCAACGGGCAGTAA
>gb|JN129451.1|+|1036-1867|ARO:3001399|OXA-4 [Pseudomonas aeruginosa]
ATGAAAAACACAATACATATCAACTTCGCTATTTTTTTAATAATTGCAAATATTATCTAC
AGCAGCGCCAGTGCATCAACAGATATCTCTACTGTTGCATCTCCATTATTTGAAGGAACT
GAAGGTTGTTTTTTACTTTACGATGTATCCACAAACGCTGAAATTGCTCAATTCAATAAA
GCAAAGTGTGCAACGCAAATGGCACCAGATTCAACTTTCAAGATCGCATTATCACTTATG
GCATTTGATGCGGAAATAATAGATCAGAAAACCATATTCAAATGGGATAAAACCCCCAAA
GGAATGGAGATCTGGAACAGCAATCATACACCAAAGACGTGGATGCAATTTTCTGTTGTT
TGGGTTTCGCAAGAAATAACCCAAAAAATTGGATTAAATAAAATCAAGAATTATCTCAAA
GATTTTGATTATGGAAATCAAGACTTCTCTGGAGATAAAGAAAGAAACAACGGATTAACA
GAAGCATGGCTCGAAAGTAGCTTAAAAATTTCACCAGAAGAACAAATTCAATTCCTGCGT
AAAATTATTAATCACAATCTCCCAGTTAAAAACTCAGCCATAGAAAACACCATAGAGAAC
ATGTATCTACAAGATCTGGAGAATAGTACAAAACTGTATGGGAAAACTGGTGCAGGATTC
ACAGCAAATAGAACCTTACAAAACGGATGGTTTGAAGGGTTTATTATAAGCAAATCAGGA
CATAAATATGTTTTTGTGTCCGCACTTACAGGAAACTTGGGGTCGAATTTAACATCAAGC
ATAAAAGCCAAGAAAAATGCGATCACCATTCTAAACACACTAAATTTATAA
>gb|AB089595.1|+|0-1206|ARO:3000166|tet(B) [Gram-negative bacterium TC71]
ATGAATAGTTCGACAAAGATCGCATTGGCAATTACGTTACTCGATGCCATGGGGATTGGC
CTTATCATGCCAGTCTTGCCAACGTTATTACGTGAATTTATTGCTTCGGAAGATATCGCT
AACCACTTTGGCGTATTGCTTGCACTTTATGCGTTAATGCAGGTTATCTTTGCTCCTTGG
CTTGGAAAAATGTCTGACCGATTTGGTCGGCGCCCAGTGCTGTTGTTGTCATTAATAGGC
GCATCGCTGGATTACTTATTGCTGGCTTTTTCAAGTGCGCTTTGGATGCTGTATTTAGGC
CGTTTGCTTTCAGGGATCACAGGAGCTACTGGGGCTGTCGCGGCATCGGTCATTGCCGAT
ACCACCTCAGCTTCTCAACGCGTGAAGTGGTTCGGTTGGTTAGGGGCAAGTTTTGGGCTT
GGTTTAATAGCGGGGCCTATTATTGGTGGTTTTGCAGGAGAGATTTCACCGCATAGTCCC
TTTTTTATCGCTGCGTTGCTAAATATTGTCACTTTCCTTGTGGTTATGTTTTGGTTCCGT
GAAACCAAAAATACACGTGATAATACAGATACCGAAGTAGGGGTTGAGACGCAATCGAAT
TCGGTATACATCACTTTATTTAAAACGATGCCCATTTTGTTGATTATTTATTTTTCAGCG
CAATTGATAGGCCAAATTCCCGCAACGGTGTGGGTGCTATTTACCGAAAATCGTTTTGGA
TGGAATAGCATGATGGTTGGCTTTTCATTAGCGGGTCTTGGTCTTTTACACTCAGTATTC
CAAGCCTTTGTGGCAGGAAGAATAGCCACTAAATGGGGCGAAAAAACGGCAGTACTGCTC
GGATTTATTGCAGATAGTAGTGCATTTGCCTTTTTAGCGTTTATATCTGAAGGTTGGTTA
GTTTTCCCTGTTTTAATTTTATTGGCTGGTGGTGGGATCGCTTTACCTGCATTACAGGGA
GTGATGTCTATCCAAACAAAGAGTCATCAGCAAGGTGCTTTACAGGGATTATTGGTGAGC
CTTAACAATGCAACCGGTGTTATTGGCCCATTACTGTTTGCTGTTATTTATAATCATTCA
CTACCAATTTGGGATGGCTGGATTTGGATTATTGGTTTAGCGTTTTACTGTATTATTATC
CTGCTATCGATGACCTTCATGTTAACCCCTCAAGCTCAGGGGAGTAAACAGGAGACAAGT
GCTTAG
>gb|AM919398.1|+|0-681|ARO:3002732|QnrB17 [Citrobacter freundii]
ATGACGCCATTACTGTATAAAAAAACAGGTACAAATATGGCTCTGGCACTCGTTGGCGAA
AAAATTGACAGAAACCGTTTCACCGGTGAGAAAATTGAAAATAGTACATTTTTTAACTGT
GATTTTTCAGGTGCCGACCTGAGCGGCACTGAATTTATCGGCTGTCAGTTCTATGATCGT
GAAAGCCAGAAAGGGTGCAATTTTAGTCGTGCGATGCTGAAAGATGCCATTTTTAAAAGC
TGTGATTTATCCATGGCGGATTTTCGCAATTCCAGTGCGCTGGGCATTGAAATTCGCCAC
TGCCGCGCACAAGGCGCAGATTTCCGCGGCGCAAGCTTTATGAATATGATCACCACGCGC
ACCTGGTTTTGTAGCGCATATATCACGAATACCAATCTAAGCTACGCCAATTTTTCGAAA
GTCGTGTTGGAAAAGTGTGAGCTGTGGGAAAACCGTTGGATGGGTGCCCAGGTACTGGGC
GCGACGTTCAGTGGTTCAGATCTCTCCGGCGGCGAGTTTTCGACTTTCGACTGGCGAGCA
GCGAACTTCACACATTGCGATCTGACCAATTCGGAGTTGGGTGACTTAGATATTCGGGGC
GTTGATTTACAAGGCGTTAAGCTGGACAACTACCAGGCGTCGTTGCTCATGGAGCGGCTT
GGCATCGCGGTGATTGGTTAG
>gb|AF174129.1|+|6335-7211|ARO:3001872|CTX-M-9 [Escherichia coli]
ATGGTGACAAAGAGAGTGCAACGGATGATGTTCGCGGCGGCGGCGTGCATTCCGCTGCTG
CTGGGCAGCGCGCCGCTTTATGCGCAGACGAGTGCGGTGCAGCAAAAGCTGGCGGCGCTG
GAGAAAAGCAGCGGAGGGCGGCTGGGCGTCGCGCTCATCGATACCGCAGATAATACGCAG
GTGCTTTATCGCGGTGATGAACGCTTTCCAATGTGCAGTACCAGTAAAGTTATGGCGGCC
GCGGCGGTGCTTAAGCAGAGTGAAACGCAAAAGCAGCTGCTTAATCAGCCTGTCGAGATC
AAGCCTGCCGATCTGGTTAACTACAATCCGATTGCCGAAAAACACGTCAACGGCACAATG
ACGCTGGCAGAGCTGAGCGCGGCCGCGTTGCAGTACAGCGACAATACCGCCATGAACAAA
TTGATTGCCCAGCTCGGTGGCCCGGGAGGCGTGACGGCTTTTGCCCGCGCGATCGGCGAT
GAGACGTTTCGTCTGGATCGCACTGAACCTACGCTGAATACCGCCATTCCCGGCGACCCG
AGAGACACCACCACGCCGCGGGCGATGGCACAGACGTTGCGTCAGCTTACGCTGGGTCAT
GCGCTGGGCGAAACCCAGCGGGCGCAGTTGGTGACGTGGCTCAAAGGCAATACGACCGGC
GCAGCCAGCATTCGGGCCGGCTTACCGACGTCGTGGACTGCAGGTGATAAGACCGGCAGC
GGCGACTACGGCACCACCAATGATATTGCGGTGATCTGGCCGCAGGGTCGTGCGCCGCTG
GTTCTGGTGACCTATTTTACCCAGCCGCAACAGAACGCAGAGAGCCGCCGCGATGTGCTG
GCTTCAGCGGCGAGAATCATCGCCGAAGGGCTGTAA
>gb|DQ267940.1|+|53-512|ARO:3003020|dfrA25 [Salmonella enterica subsp. enterica serovar Agona]
ATGGCTGCAAGAGCGAAAAATGGCGTAATCGGTTGCGGTCCTGACATTCCTTGGTCTGCC
AAAGGGGAACAGCTTCTTTTCAAAGCACTGACCTATAACCAATGGCTTTTGGTAGGGCGC
AAAACATTTGAGTCTATGGGGCCGCTGCCCAATAGGAAATACGCGGTTGTTACCCGCTCA
AACTGGACAGCGGCTAATGAAAACGTAGTGGTTTTCCCGTCGATTGACGAAGCGATGGGT
AGATTAGGCGAGATCACTGACCATGTCATCGTCGCCGGTGGTGGAGAAATCTACCATGAA
ACGATACCCATGGCCTCTACTCTGCATGTGTCGACAATCGACGTTGAGCCAGAGGGAGAC
GTTTTCTTTCCGAACATTCCTGGGAAGTTTGATGTCGTTTTTGAGCAACAATTTACATCA
AACATTAACTATTGCTATCAAATCTGGCAAAAGGGTTAA
>gb|AM076977.1|+|0-1146|ARO:3001822|ACT-2 [Enterobacter asburiae]
ATGATGATGACTAAATCCCTTTGCTGCGCCCTGCTGCTCAGCACCTCCTGCTCGGTATTG
GCTACCCCGATGTCAGAAAAACAGCTGGCTGAGGTGGTGGAACGGACCGTTACGCCGCTG
ATGAAAGCGCAGGCCATTCCGGGTATGGCGGTGGCGGTGATTTATGAGGGTCAGCCGCAC
TACTTCACCTTCGGTAAAGCCGATGTTGCGGCGAACAAACCTGTCACTCCACAAACCTTG
TTCGAACTGGGTTCTATAAGTAAAACCTTCACCGGCGTACTCGGTGGCGATGCCATTGCT
CGCGGTGAAATATCGCTGGGCGATCCGGTGACAAAATACTGGCCTGAGCTGACAGGCAAG
CAGTGGCAGGGGATCCGCATGCTGGATCTGGCAACCTATACCGCAGGAGGTTTGCCGTTA
CAGGTACCGGATGAGGTCACGGATAACGCCTCTCTGTTGCGCTTTTATCAAAACTGGCAG
CCGCAGTGGAAGCCGGGCACCACGCGTCTTTACGCCAATGCCAGCATCGGTCTTTTTGGC
GCGCTGGCGGTCAAACCTTCCGGCATGAGCTATGAGCAGGCCATAACGACGCGGGTCTTT
AAGCCGCTCAAGCTGGACCATACGTGGATTAACGTTCCGAAAGCGGAAGAGGCGCATTAC
GCCTGGGGATACCGCGACGGTAAAGCGGTACACGTTTCGCCAGGAATGCTGGACGCTGAA
GCCTATGGCGTAAAAACCAACGTGCAGGATATGGCAAGCTGGGTGATGGTCAACATGAAG
CCGGACTCCCTTCAGGATAATTCACTCAGGAAAGGCCTTACCCTGGCGCAGTCTCGCTAC
TGGCGCGTGGGGGCCATGTATCAGGGGTTAGGCTGGGAAATGCTTAACTGGCCGGTCGAT
GCCAAAACCGTGGTTGAAGGTAGCGACAATAAGGTGGCACTGGCACCGCTGCCTGCGAGA
GAAGTGAATCCACCGGCGCCCCCGGTCAACGCATCCTGGGTCCATAAAACAGGCTCTACC
GGCGGGTTTGGCAGCTACGTGGCATTTATTCCTGAAAAGCAGCTCGGTATTGTGATGCTG
GCAAATAAAAGCTATCCGAACCCGGCACGCGTTGAGGCGGCATACCGTATTTTGAGCGCG
CTGTAG
>gb|KP050484.1|+|0-1146|ARO:3002170|MIR-5 [Enterobacter asburiae]
ATGATGACAAAATCCCTAAGCTGTGCCCTGCTGCTCAGCGTCGCCAGTTCTGCATTCGCC
GCACCGATGTCCGAAAAACAGCTGGCTGAGGTGGTGGAACGTACCGTTACGCCGCTGATG
AACGCGCAGGCCATTCCGGGTATGGCGGTGGCGGTAATTTATCAGGGTCAGCCACACTAC
TTTACCTTCGGTAAAGCCGATGTTGCGGCGAACAAACCCGTCACCCCGCAAACCCTGTTT
GAGCTGGGCTCTATAAGTAAAACCTTCACCGGCGTACTGGGCGGCGATGCCATTGCCCGG
GGTGAAATAGCGCTGGGCGATCCGGTAGCAAAATACTGGCCTGAGCTCACGGGCAAGCAG
TGGCAGGGCATTCGCATGCTGGATCTGGCAACCTATACCGCAGGCGGTCTGCCGTTACAG
GTGCCGGATGAGGTCACGGATACCGCCTCTCTGCTGCGCTTTTATCAAAACTGGCAGCCG
CAGTGGAAGCCGGGCACCACGCGTCTTTACGCTAACGCCAGCATCGGTCTTTTTGGTGCG
CTGGCGGTTAAACCTTCCGGCATGAGCTATGAGCAGGCCATGACGACGCGGGTCTTTAAA
CCCCTCAAGCTGGACCATACCTGGATTAACGTCCCGAAAGCGGAAGAGGCGCATTACGCC
TGGGGATACCGTGAGGGTAAAGCGGTCCACGTTTCGCCAGGGATGCTGGACGCGGAAGCC
TATGGCGTAAAAACTAACGTGAAGGATATGGCGAGCTGGCTGATAGCCAACATGAAGCCG
GATTCTCTTCAGGCTCCCTCACTCAAGCAAGGCATTGCTCTGGCGCAGTCTCGCTACTGG
CGCGTGGGGGCTATGTATCAGGGGTTAGGCTGGGAGATGCTCAACTGGCCGGTCGATGCC
AAAACCGTCGTCGGAGGCAGTGATAACAAGGTGGCGCTGGCACCATTGCCCGTGGCAGAA
GTGAATCCACCCGCGCCGCCGGTCAAGGCCTCCTGGGTCCATAAAACAGGCTCGACGGGC
GGGTTTGGCAGCTACGTGGCATTTATTCCTGAAAAGCAGCTCGGCATTGTGATGCTGGCG
AATAAAAGCTATCCGAACCCGGCACGCGTTGAGGCGGCATACCGTATCCTCGACGCGCTG
CAGTAA
>gb|X98101.1|+|73-934|ARO:3001070|SHV-11 [Klebsiella pneumoniae]
ATGCGTTATATTCGCCTGTGTATTATCTCCCTGTTAGCCACCCTGCCGCTGGCGGTACAC
GCCAGCCCGCAGCCGCTTGAGCAAATTAAACAAAGCGAAAGCCAGCTGTCGGGCCGCGTA
GGCATGATAGAAATGGATCTGGCCAGCGGCCGCACGCTGACCGCCTGGCGCGCCGATGAA
CGCTTTCCCATGATGAGCACCTTTAAAGTAGTGCTCTGCGGCGCAGTGCTGGCGCGGGTG
GATGCCGGTGACGAACAGCTGGAGCGAAAGATCCACTATCGCCAGCAGGATCTGGTGGAC
TACTCGCCGGTCAGCGAAAAACATCTTGCCGACGGCATGACGGTCGGCGAACTCTGCGCC
GCCGCCATTACCATGAGCGATAACAGCGCCGCCAATCTGCTGCTGGCCACCGTCGGCGGC
CCCGCAGGATTGACTGCCTTTTTGCGCCAGATCGGCGACAACGTCACCCGCCTTGACCGC
TGGGAAACGGAACTGAATGAGGCGCTTCCCGGCGACGCCCGCGACACCACTACCCCGGCC
AGCATGGCCGCGACCCTGCGCAAGCTGCTGACCAGCCAGCGTCTGAGCGCCCGTTCGCAA
CGGCAGCTGCTGCAGTGGATGGTGGACGATCGGGTCGCCGGACCGTTGATCCGCTCCGTG
CTGCCGGCGGGCTGGTTTATCGCCGATAAGACCGGAGCTGGCGAGCGGGGTGCGCGCGGG
ATTGTCGCCCTGCTTGGCCCGAATAACAAAGCAGAGCGCATTGTGGTGATTTATCTGCGG
GATACGCCGGCGAGCATGGCCGAGCGAAATCAGCAAATCGCCGGGATCGGCGCGGCGCTG
ATCGAGCACTGGCAACGCTAA
>gb|M90056.1|+|908-2477|ARO:3002829|vgaA [Staphylococcus aureus]
ATGAAAATAATGTTAGAGGGACTTAATATAAAACATTATGTTCAAGATCGTTTATTGTTG
AACATAAATCGCCTAAAGATTTATCAGAATGATCGTATTGGTTTAATTGGTAAAAATGGA
AGTGGAAAAACAACGTTACTTCACATATTATATAAAAAAATTGTGCCTGAAGAAGGTATT
GTAAAACAATTTTCACATTGTGAACTTATTCCTCAATTGAAGCTCATAGAATCAACTAAA
AGTGGTGGTGAAGTAACACGAAACTATATTCGGCAAGCGCTTGATAAAAATCCAGAACTG
CTATTAGCAGATGAACCAACAACTAACTTAGATAATAACTATATAGAAAAATTAGAACAG
GATTTAAAAAATTGGCATGGAGCATTTATTATAGTTTCACATGATCGCGCTTTTTTAGAT
AACTTGTGTACTACTATATGGGAAATTGACGAGGGAAGAATAACTGAATATAAGGGGAAT
TATAGTAACTATGTTGAACAAAAAGAATTAGAAAGACATCGAGAAGAATTAGAATATGAA
AAATATGAAAAAGAAAAGAAACGATTGGAAAAAGCTATAAATATAAAAGAACAGAAAGCT
CAACGAGCAACTAAAAAACCGAAAAACTTAAGTTTATCTGAAGGCAAAATAAAAGGAGCA
AAGCCATACTTTGCAGGTAAGCAAAAGAAGTTACGAAAAACTGTAAAATCTCTAGAAACC
AGACTAGAAAAACTTGAAAGCGTCGAAAAGAGAAACGAACTTCCTCCACTTAAAATGGAT
TTAGTGAACTTAGAAAGTGTAAAAAATAGAACTATAATACGTGGTGAAGATGTCTCGGGT
ACAATTGAAGGACGGGTATTGTGGAAAGCAAAAAGTTTTAGTATTCGCGGAGGAGACAAG
ATGGCAATTATCGGATCTAATGGTACAGGAAAGACAACGTTTATTAAAAAAATTGTGCAT
GGGAATCCTGGTATTTCATTATCGCCATCTGTCAAAATCGGTTATTTTAGCCAAAAAATA
GATACATTAGAATTAGATAAGAGCATTTTAGAAAATGTTCAATCTTCTTCACAACAAAAT
GAAACTCTTATTCGAACTATTCTAGCTAGAATGCATTTTTTTAGAGATGATGTTTATAAA
CCAATAAGTGTCTTAAGTGGTGGAGAGCGAGTTAAAGTAGCACTAACTAAAGTATTCTTA
AGTGAAGTTAATACGTTGGTACTAGATGAACCAACAAACTTTCTTGATATGGAAGCTATA
GAGGCGTTTGAATCTTTGTTAAAGGAATATAATGGCAGTATAATCTTTGTATCTCACGAT
CGTAAATTTATCGAAAAAGTAGCCACTCGAATAATGACAATTGATAATAAAGAAATAAAA
ATATTTGATGGCACATATGAACAATTTAAACAAGCTGAAAAGCCAACAAGGAATATTAAA
GAAGATAAAAAACTTTTACTTGAGACAAAAATTACAGAAGTACTCAGTCGATTGAGTATT
GAACCTTCGGAAGAATTAGAACAAGAGTTTCAAAACTTAATAAATGAAAAAAGAAATTTG
GATAAATAA
>gb|JX298080.1|+|433-1078|ARO:3002734|QnrB19 [Escherichia coli]
ATGACTCTGGCATTAGTTGGCGAAAAAATTGACAGAAATCGCTTCACCGGTGAGAAAGTT
GAAAATAGTACATTTTTTAACTGCGATTTTTCAGGTGCCGACCTGAGCGGCACTGAATTT
ATCGGCTGCCAGTTCTATGATCGCGAAAGTCAGAAAGGGTGCAATTTTAGTCGCGCAATG
CTGAAAGATGCCATTTTCAAAAGCTGTGATTTATCAATGGCAGATTTCCGCAACGTCAGT
GCCTTGGGCATTGAAATTCGCCACTGCCGCGCACAAGGCGCAGATTTCCGCGGTGCAAGC
TTTATGAATATGATCACCACGCGCACCTGGTTTTGCAGCGCATATATCACTAATACTAAT
CTAAGCTACGCCAATTTTTCGAAAGTCGTGTTGGAAAAGTGTGAGCTGTGGGAAAACCGC
TGGATGGGGACTCAGGTACTGGGTGCGACGTTCAGTGGTTCAGATCTCTCCGGCGGCGAG
TTTTCGACTTTCGACTGGCGAGCAGCAAACTTCACACATTGCGATCTGACCAATTCGGAG
TTAGGTGACTTAGATATTCGGGGTGTTGATTTACAAGGCGTTAAGTTAGACAGCTACCAG
GCATCGTTGCTCATGGAGCGGCTTGGCATCGCTGTGATTGGTTAG
>gb|JX262694.1|+|0-813|ARO:3002357|NDM-7 [Escherichia coli]
ATGGAATTGCCCAATATTATGCACCCGGTCGCGAAGCTGAGCACCGCATTAGCCGCTGCA
TTGATGCTGAGCGGGTGCATGCCCGGTGAAATCCGCCCGACGATTGGCCAGCAAATGGAA
ACTGGCGACCAACGGTTTGGCGATCTGGTTTTCCGCCAGCTCGCACCGAATGTCTGGCAG
CACACTTCCTATCTCGACATGCCGGGTTTCGGGGCAGTCGCTTCCAACGGTTTGATCGTC
AGGGATGGCGGCCGCGTGCTGGTGGTCGATACCGCCTGGACCGATGACCAGACCGCCCAG
ATCCTCAACTGGATCAAGCAGGAGATCAACCTGCCGGTCGCGCTGGCGGTGGTGACTCAC
GCGCATCAGGACAAGATGGGCGGTATGAACGCGCTGCATGCGGCGGGGATTGCGACTTAT
GCCAATGCGTTGTCGAACCAGCTTGCCCCGCAAGAGGGGCTGGTTGCGGCGCAACACAGC
CTGACTTTCGCCGCCAATGGCTGGGTCGAACCAGCAACCGCGCCCAACTTTGGCCCGCTC
AAGGTATTTTACCCCGGCCCCGGCCACACCAGTGACAATATCACCGTTGGGATCGACGGC
ACCGACATCGCTTTTGGTGGCTGCCTGATCAAGGACAGCAAGGCCAAGTCGCTCGGCAAT
CTCGGTGATGCCGACACTGAGCACTACGCCGCGTCAGCGCGCGCGTTTGGTGCGGCGTTC
CCCAAGGCCAGCATGATCGTGATGAGCCATTCCGCCCCCGATAGCCGCGCCGCAATCACT
CATACGGCCCGCATGGCCGACAAGCTGCGCTGA
>gb|X52872.1|+|220-1138|ARO:3002995|ROB-1 [Mannheimia haemolytica]
ATGTTAAATAAGTTAAAAATCGGCACATTATTATTGCTGACATTAACGGCTTGTTCGCCC
AATTCTGTTCATTCGGTAACGTCTAATCCGCAGCCTGCTAGTGCGCCTGTGCAACAATCA
GCCACACAAGCCACCTTTCAACAGACTTTGGCGAATTTGGAACAGCAGTATCAAGCCCGA
ATTGGCGTTTATGTATGGGATACAGAAACGGGACATTCTTTGTCTTATCGTGCAGATGAA
CGCTTTGCTTATGCGTCCACTTTCAAGGCGTTGTTGGCTGGGGCGGTGTTGCAATCGCTG
CCTGAAAAAGATTTAAATCGTACCATTTCATATAGCCAAAAAGATTTGGTTAGTTATTCT
CCCGAAACCCAAAAATACGTTGGCAAAGGCATGACGATTGCCCAATTATGTGAAGCAGCC
GTGCGGTTTAGCGACAACAGCGCGACCAATTTGCTGCTCAAAGAATTGGGTGGCGTGGAA
CAATATCAACGTATTTTGCGACAATTAGGCGATAACGTAACCCATACCAATCGGCTAGAA
CCCGATTTAAATCAAGCCAAACCCAACGATATTCGTGATACGAGTACACCCAAACAAATG
GCGATGAATTTAAATGCGTATTTATTGGGCAACACATTAACCGAATCGCAAAAAACGATT
TTGTGGAATTGGTTGGACAATAACGCAACAGGCAATCCATTGATTCGCGCTGCTACGCCA
ACATCGTGGAAAGTGTACGATAAAAGCGGGGCGGGTAAATATGGTGTACGCAATGATATT
GCGGTGGTTCGCATACCAAATCGCAAACCGATTGTGATGGCAATCATGAGTACGCAATTT
ACCGAAGAAGCCAAATTCAACAATAAATTAGTAGAAGATGCAGCAAAGCAAGTATTTCAT
ACTTTACAGCTCAACTAA
>gb|AF174129.3|+|1351-1825|ARO:3003014|dfrA16 [Escherichia coli]
GTGAAGTTATCACTAATGGCTGCCAAGTCGAAGAACGGTATTATCGGTAATGGACCAGAT
ATTCCATGGAGCGCCAAAGGCGAGCAACTTCTATTTAAGGCAATTACATATAATCAATGG
CTTTTAGTTGGACGCAAAACTTTTGAGTCAATGGGCGCTCTCCCAAATCGAAAGTATGCA
GTTGTAACTCGCTCTAATTTTTCTACGAATGATGAGGGTGTAATGGTTTTCTCCTCAATT
CAGGATGCCTTAATAAATTTAGAGGAAATCACGGATCATGTTATCGTTTCTGGTGGTGGT
GAAATATACAAAAGCTTGATTTCCAAAGTAGATACTTTGCATATTTCAACAGTCGACATC
GAGCGAGATGGAGACATAGTTTTTCCTGAAATCCCAGATACATTCAAGTTGGTATTTGAG
CAAGATTTCGAGTCTAACATTAACTATTGTTATCAAATCTGGCAAAAGAGTTAA
>gb|X91840.1|+|0-1146|ARO:3002013|CMY-2 [Klebsiella pneumoniae]
ATGATGAAAAAATCGTTATGCTGCGCTCTGCTGCTGACAGCCTCTTTCTCCACATTTGCT
GCCGCAAAAACAGAACAACAGATTGCCGATATCGTTAATCGCACCATCACCCCGTTGATG
CAGGAGCAGGCTATTCCGGGTATGGCCGTTGCCGTTATCTACCAGGGAAAACCCTATTAT
TTCACCTGGGGTAAAGCCGATATCGCCAATAACCACCCAGTCACGCAGCAAACGCTGTTT
GAGCTAGGATCGGTTAGTAAGACGTTTAACGGCGTGTTGGGCGGCGATGCTATCGCCCGC
GGCGAAATTAAGCTCAGCGATCCGGTCACGAAATACTGGCCAGAACTGACAGGCAAACAG
TGGCAGGGTATCCGCCTGCTGCACTTAGCCACCTATACGGCAGGCGGCCTACCGCTGCAG
ATCCCCGATGACGTTAGGGATAAAGCCGCATTACTGCATTTTTATCAAAACTGGCAGCCG
CAATGGACTCCGGGCGCTAAGCGACTTTACGCTAACTCCAGCATTGGTCTGTTTGGCGCG
CTGGCGGTGAAACCCTCAGGAATGAGTTACGAAGAGGCAATGACCAGACGCGTCCTGCAA
CCATTAAAACTGGCGCATACCTGGATTACGGTTCCGCAGAACGAACAAAAAGATTATGCC
TGGGGCTATCGCGAAGGGAAGCCCGTACACGTTTCTCCGGGACAACTTGACGCCGAAGCC
TATGGCGTGAAATCCAGCGTTATTGATATGGCCCGCTGGGTTCAGGCCAACATGGATGCC
AGCCACGTTCAGGAGAAAACGCTCCAGCAGGGCATTGCGCTTGCGCAGTCTCGCTACTGG
CGTATTGGCGATATGTACCAGGGATTAGGCTGGGAGATGCTGAACTGGCCGCTGAAAGCT
GATTCGATCATCAACGGCAGCGACAGCAAAGTGGCATTGGCAGCGCTTCCCGCCGTTGAG
GTAAACCCGCCCGCCCCCGCAGTGAAAGCCTCATGGGTGCATAAAACGGGCTCCACTGGT
GGATTTGGCAGCTACGTAGCCTTCGTTCCAGAAAAAAACCTTGGCATCGTGATGCTGGCA
AACAAAAGCTATCCTAACCCTGTCCGTGTCGAGGCGGCCTGGCGCATTCTTGAAAAGCTG
CAATAA
>gb|M17124.1|+|1181-1982|ARO:3000498|ErmF [Bacteroides fragilis]
ATGACAAAAAAGAAATTGCCCGTTCGTTTTACGGGTCAGCACTTTACTATTGATAAAGTG
CTAATAAAAGATGCAATAAGACAAGCAAATATAAGTAATCAGGATACGGTTTTAGATATT
GGGGCAGGCAAGGGGTTTCTTACTGTTCATTTATTAAAAATCGCCAACAATGTTGTTGCT
ATTGAAAACGACACAGCTTTGGTTGAACATTTACGAAAATTATTTTCTGATGCCCGAAAT
GTTCAAGTTGTCGGTTGTGATTTTAGGAATTTTGCAGTTCCGAAATTTCCTTTCAAAGTG
GTGTCAAATATTCCTTATGGCATTACTTCCGATATTTTCAAAATCCTGATGTTTGAGAGT
CTTGGAAATTTTCTGGGAGGTTCCATTGTCCTTCAATTAGAACCTACACAAAAGTTATTT
TCGAGGAAGCTTTACAATCCATATACCGTTTTCTATCATACTTTTTTTGATTTGAAACTT
GTCTATGAGGTAGGTCCTGAAAGTTTCTTGCCACCGCCAACTGTCAAATCAGCCCTGTTA
AACATTAAAAGAAAACACTTATTTTTTGATTTTAAGTTTAAAGCCAAATACTTAGCATTT
ATTTCCTATCTGTTAGAGAAACCTGATTTATCTGTAAAAACAGCTTTAAAGTCGATTTTC
AGGAAAAGTCAGGTCAGGTCAATTTCGGAAAAATTCGGTTTAAACCTTAATGCTCAAATT
GTTTGTTTGTCTCCAAGTCAATGGTTAAACTGTTTTTTGGAAATGCTGGAAGTTGTCCCT
GAAAAATTTCATCCTTCGTAG
>gb|HQ456945.1|+|0-1140|ARO:3002136|DHA-7 [Enterobacter cloacae]
ATGAAAAAATCGTTATCTGCAACACTGATTTCCGCTCTGCTGGCGTTTTCCGCCCCGGGG
TTTTCTGCCGCTGATAATGTCGCGGCGGTGGTGGACAGCACCATTAAACCGCTGATGGCA
CAGCAGGATATTCCCGGGATGGCGGTTGCCGTCTCCGTAAAGGGTAAGCCCTATTATTTC
AATTATGGTTTTGCCGATATTCAGGCAAAACAGCCGGTCACTGAAAATACACTATTTGAG
CTCGGATCTGTAAGTAAAACTTTCACAGGTGTGCTGGGTGCGGTTTCTGTGGCGAAAAAA
GAGATGGCGCTGAATGATCCGGCGGCAAAATACCAGCCGGAGCTGGCTCTGCCGCAGTGG
AAGGGGATCACATTGCTGGATCTGGCTACCTATACCGCAGGCGGACTGCCGTTACAGGTG
CCGGATGCGGTAAAAAGCCGTGCGGATCTGCTGAATTTCTATCAGCAGTGGCAGCCGTCC
CGGAAACCGGGCGATATGCGTCTGTATGCAAACAGCAGTATCGGCCTGTTTGGTGCTCTG
ACCGCAAACGCGGCGGGGATGCCGTATGAGCAGTTGCTGACTGCACGGATCCTGGCACCG
CTGGGGTTATCTCACACCTTTATTACTGTGCCGGAAAGTGCGCAAAGCCAGTATGCGTAC
GGTTATAAAAACAAAAAACCGGTCCGCGTGTCGCCGGGACAGCTTGATGCGGAATCTTAC
GGCGTGAAATCCGCCTCAAAAGATATGCTGCGCTGGGCGGAAATGAATATGGAGCCGTCA
CGGGCCGGTAATGCGGATCTGGAAATGGCAATGTATCTCGCCCAGACCCGCTACTATAAA
ACCGCCGCGATTAACCAGGGGCTGGGCTGGGAAATGTATGACTGGCCGCAGCAGAAAGAT
ATGATCATTAACGGTGTGACCAACGAGGTCGCATTGCAGCCGCATCCGGTAACAGACAAC
CAGGTTCAGCCGTATAACCGTGCTTCCTGGGTGCATAAAACGGGCGCAACAACTGGTTCC
GGCGCCTATGTCGCCTTTATTCCGGAAAAACAGGTGGCGATTGTGATTCTGGCGAATAAA
AACTACCCGAATACCGAAAGAGTCAAAGCTGCACAGGCTATTTTGAGTGCACTGGAATAA
>gb|CP003022.1|+|336788-337580|ARO:3003197|aadA25 [Pasteurella multocida 36950]
ATGAGGGAAGCGGTGACCATCGAAATTTCGAACCAACTATCAGAGGTGCTAAGCGTCATT
GAGCGCCATCTGGAATCAACGTTGCTGGCCGTGCATTTGTACGGCTCCGCAGTGGATGGC
GGCCTGAAGCCATACAGCGATATTGATTTGTTGGTTACTGTGGCCGTAAAGCTTGATGAA
ACGACGCGGCGAGCATTGCTCAATGATCTTATGGAGGCTTCGGCTTTCCCTGGCGAGAGC
GAGACGCTCCGCGCTATAGAAGTCACCCTTGTCGTGCATGACGACATCATCCCGTGGCGT
TATCCGGCTAAGCGCGAGCTGCAATTTGGAGAATGGCAGCGCAATGACATTCTTGCGGGT
ATCTTCGAGCCAGCCATGATCGACATTGATCTGGCTATCTTGCTGACAAAAGCAAGAGAA
CATAGCGTTGCCTTGGTAGGTCCAGCGGCGGAGGAACTCTTTGATCCGGTTCCTGAACAG
GATCTATTTGAGGCGCTAAATGAAACCTTAACGCTATGGAACTCGCCGCCCGACTGGGCT
GGCGATGAGCGAAATGTAGTGCTTACGTTGTCCCGCATTTGGTACAGCGCAATAACCGGC
AAAATCGCGCCGAAGGATGTCGCTGCCGACTGGGCAATAAAACGCCTACCTGCCCAGTAT
CAGCCCGTCTTACTTGAAGCTAGACAGGCTTATCTTGGACAAGAAGAAGATCGCTTGGCC
TCGCGCGCAGATCAGTTGGAAGAATTTGTTCACTACGTGAAAGGCGAGATCACCAAGGTA
GTCGGCAAATAA
>gb|CP000703.1|+|40848-42606|ARO:3000215|mecR1 [Staphylococcus aureus subsp. aureus JH9]
GTGTTATCATCTTTTTTAATGTTAAGTATAATCAGTTCATTGCTCACGATATGTGTAATT
TTTTTAGTGAGAATGCTCTATATAAAATATACTCAAAATATTATGTCACATAAGATTTGG
TTATTAGTGCTCGTCTCCACGTTAATTCCATTAATACCATTTTACAAAATATCGAATTTT
ACATTTTCAAAAGATATGATGAATCGAAATGTATCTGACACGACTTCTTCGGTTAGTCAT
ATGTTAGATGGTCAACAATCATCTGTTACGAAAGACTTAGCAATTAATGTTAATCAGTTT
GAGACCTCAAATATAACGTATATGATTCTTTTGATATGGGTATTTGGTAGTTTGTTGTGC
TTATTTTATATGATTAAGGCATTCCGACAAATTGATGTTATTAAAAGTTCGTCATTGGAA
TCGTCATATCTTAATGAACGACTTAAAGTATGTCAAAGTAAGATGCAGTTCTACAAAAAG
CATATAACAATTAGTTATAGTTCAAACATTGATAATCCGATGGTATTTGGTTTAGTGAAA
TCCCAAATTGTACTACCAACTGTCGTAGTCGAAACCATGAATGACAAAGAAATTGAATAT
ATTATTCTACATGAACTATCACATGTGAAAAGTCATGACTTAATATTCAACCAGCTTTAT
GTTGTTTTTAAAATGATATTCTGGTTTAATCCTGCACTATATATAAGTAAAACAATGATG
GACAATGACTGTGAAAAAGTATGTGATAGAAACGTTTTAAAAATTTTGAATCGCCATGAA
CATATACGTTATGGTGAATCGATATTAAAATGCTCTATTTTAAAATCTCAGCACATAAAT
AATGTGGCAGCACAATATTTACTAGGTTTTAATTCAAATATTAAAGAACGTGTTAAGTAT
ATTGCACTTTATGATTCAATGCCTAAACCTAATCGAAACAAGCGTATTGTTGCGTATATT
GTATGTAGTATATCGCTTTTAATACAAGCACCGTTACTATCTGCACATGTTCAACAAGAC
AAATATGAAACAAATGTATCATATAAAAAATTAAATCAACTAGCTCCGTATTTCAAAGGA
TTTGATGGAAGTTTTGTGCTTTATAATGAACGGGAGCAAGCTTATTCTATTTATAATGAA
CCAGAAAGTAAACAACGATATTCACCTAATTCTACTTACAAAATTTATTTAGCGTTAATG
GCATTCGACCAAAATTTACTCTCATTAAATCATACTGAACAACAATGGGATAAACATCAA
TATCCATTTAAAGAATGGAACCAAGATCAAAATTTAAATTCTTCAATGAAATATTCAGTA
AATTGGTATTACGAAAATTTAAACAAACATTTAAGACAAGATGAGGTTAAATCTTATTTA
GATCTAATTGAATATGGTAATGAAGAAATATCAGGGAATGAAAATTATTGGAATGAATCT
TCATTAAAAATTTCTGCAATAGAACAGGTTAATTTGTTGAAAAATATGAAACAACATAAC
ATGCATTTTGATAATAAGGCTATTGAAAAAGTTGAAAATAGTATGACTTTGAAACAAAAA
GATACTTATAAATATGTAGGTAAAACTGGAACAGGAATCGTGAATCACAAAGAAGCAAAT
GGATGGTTCGTAGGTTATGTTGAAACGAAAGATAATACGTATTATTTTGCTACACATTTA
AAAGGCGAAGACAATGCGAATGGCGAAAAAGCACAACAAATTTCTGAGCGTATTTTAAAA
GAAATGGAATTAATATAA
>gb|AF550679.1|-|80976-81768|ARO:3002601|aadA [Escherichia coli]
ATGAGGGAAGCGGTGATCGCCGAAGTATCGACTCAACTATCAGAGGTAGTTGGCGTCATC
GAGCGCCATCTCGAACCGACGTTGCTGGCCGTACATTTGTACGGCTCCGCAGTGGATGGC
GGCCTGAAGCCACACAGTGATATTGATTTGCTGGTTACGGTGACCGTAAGGCTTGATGAA
ACAACGCGGCGAGCTTTGATCAACGACCTTTTGGAAACTTCGGCTTCCCCTGGAGAGAGC
GAGATTCTCCGCGCTGTAGAAGTCACCATTGTTGTGCACGACGACATCATTCCGTGGCGT
TATCCAGCTAAGCGCGAACTGCAATTTGGAGAATGGCAGCGCAATGACATTCTTGCAGGT
ATCTTCGAGCCAGCCACGATCGACATTGATCTGGCTATCTTGCTGACAAAAGCAAGAGAA
CATAGCGTTGCCTTGGTAGGTCCAGCGGCGGAGGAACTCTTTGATCCGGTTCCTGAACAG
GATCTATTTGAGGCGCTAAATGAAACCTTAACGCTATGGAACTCGCCGCCCGACTGGGCT
GGCGATGAGCGAAATGTAGTGCTTACGTTGTCCCGCATTTGGTACAGCGCAGTAACCGGC
AAAATCGCGCCGAAGGATGTCGCTGCCGACTGGGCAATGGAGCGCCTGCCGGCCCAGTAT
CAGCCCGTCATACTTGAAGCTAGACAGGCTTATCTTGGACAAGAAGAAGATCGCTTGGCC
TCGCGCGCAGATCAGTTGGAAGAATTTGTCCACTACGTGAAAGGCGAGATCACCAAGGTA
GTCGGCAAATAA
>gb|U35369.1|+|2358-3165|ARO:3002956|vanY_in_vanB_cl [Enterococcus faecalis]
ATGGAAAAAAGCAACTATCATTCCAATGTGAATCATCACAAACGGCATATGAAACAATCT
GGGGAAAAACGGGCTTTTCTATGGGCGTTCATTATCTCGTTCACAGTCTGCACGCTGTTT
TTGGGGTGGAGATTGGTTTCCGTATTGGAGGCAACACAGCTACCGCCCATCCCTGCAACT
CATACAGGCAGCGGGACTGGTGTAGCGGAGAATCCAGAGGAAAACACTCTTGCCACCGCC
AAAGAACAGGGAGATGAACAGGAATGGAGCCTGATTTTAGTGAACAGGCAGAACCCCATC
CCCGCCCAGTACGATGTGGAACTTGAGCAGCTGTCAAATGGTGAGCGGATAGACATTCGG
ATTTCTCCCTACCTCCAGGATTTGTTTGATGCCGCAAGAGCTGATGGAGTTTACCCGATT
GTCGCATCCGGATACCGGACAACAGAAAAACAGCAAGAAATCATGGATGAAAAAGTCGCC
GAATACAAGGCGAAAGGCTACACCTCTGCACAGGCTAAAGCGGAAGCAGAAACTTGGGTG
GCCGTGCCGGGAACAAGCGAGCATCAGCTTGGTCTTGCTGTGGATATCAATGCGGATGGA
ATTCATTCAACCGGCAACGAGGTTTACAGATGGCTGGATGAAAACAGCTATCGCTTTGGT
TTTATTCGCCGCTACCCGCCAGACAAGACAGAGATAACCGGTGTGAGCAACGAGCCGTGG
CATTACCGATATGTCGGCATCGAAGCTGCCACAAAGATATACCACCAAGGGCTTTGCCTT
GAGGAATATTTAAACACAGAAAAATGA
>gb|EF418608.1|+|9-885|ARO:3001926|CTX-M-65 [Escherichia coli]
ATGGTGACAAAGAGAGTGCAACGGATGATGTTCGCGGCGGCGGCGTGCATTCCGCTGCTG
CTGGGCAGCGCGCCGCTTTATGCGCAGACGAGTGCGGTGCAGCAAAAGCTGGCGGCGCTG
GAGAAAAGCAGCGGAGGGCGGCTGGGCGTCGCGCTCATCGATACCGCAGATAATACGCAG
GTGCTTTATCGCGGTGATGAACGCTTTCCAATGTGCAGTACCAGTAAAGTTATGGCGGTC
GCGGCGGTGCTTAAGCAGAGTGAAACGCAAAAGCAGCTGCTTAATCAGCCTGTCGAGATC
AAGCCTGCCGATCTGGTTAACTACAATCCGATTGCCGAAAAACACGTCAACGGCACAATG
ACGCTGGCAGAACTGAGCGCGGCCGCGTTGCAGTACAGCGACAATACCGCCATGAACAAA
TTGATTGCCCAGCTCGGTGGCCCGGGAGGCGTGACGGCTTTTGCCCGCGCGATCGGCGAT
GAGACGTTTCGTCTGGATCGCACTGAACCTACGCTGAATACCGCCATTCCCGGCGACCCG
AGAGACACCACCACGCCGCGGGCGATGGCGCAGACGTTGCGTCAGCTTACGCTGGGTCAT
GCGCTGGGCGAAACCCAGCGGGCGCAGTTGGTGACGTGGCTCAAAGGCAATACGACCGGC
GCAGCCAGCATTCGGGCCGGCTTACCGACGTCGTGGACTGTGGGTGATAAGACCGGCAGC
GGCGACTACGGCACCACCAATGATATTGCGGTGATCTGGCCGCAGGGTCGTGCGCCGCTG
GTTCTGGTGACCTATTTTACCCAGCCGCAACAGAACGCAGAGCGCCGCCGCGATGTGCTG
GCTTCAGCGGCGAGAATCATCGCCGAAGGGCTGTAA
>gb|KM087863.1|+|0-1146|ARO:3002177|MIR-12 [Enterobacter cloacae]
ATGATGACAAAATCCCTAAGCTGTGCCCTGCTGCTCAGCGTCACCAGCTCTGCATTCGCC
GCACCGATGTCCGAAAAACAGCTGGCTGAGGTGGTGGAACGTACCGTTACGCCGCTGATG
AACGCGCAGGCCATTCCGGGTATGGCGGTGGCGGTAATTTATCAGGGTCAGCCACACTAC
TTTACCTTCGGTAAAGCCGATGTTGCGGCGAACAAACCCGTCACCCCGCAAACCCTGTTT
GAGCTGGGCTCTATAAGTAAAACCTTCACCGGCGTACTGGGCGGCGATGCCATTGCCCGG
GGTGAAGTAGCGCTGGGCGATCCGGTAGCAAAATACTGGCCTGAGCTCACGGGCAAGCAG
TGGCAGGGCATTCGCATGCTGGATCTGGCAACCTATACCGCAGGCGGTCTGCCGTTACAG
GTGCCGGATGAGGTCACGGATACCGCCTCTCTGCTGCGCTTTTATCAAAACTGGCAGCCG
CAGTGGAAGCCGGGCACCACGCGTCTTTACGCTAACGCCAGCATCGGTCTTTTTGGTGCG
CTGGCGGTCAAACCTTCCGGCATGAGCTATGAGCAGGCCATGACGACGCGGGTCTTTAAA
CCCCTCAAGCTGGACCATACATGGATTAACGTCCCGAAAGCGGAAGAGGCGCATTACGCC
TGGGGATACCGTGAGGGTAAAGCGGTCCACGTTTCGCCAGGGATGCTGGACGCGGAAGCC
TATGGCGTAAAAACTAACGTGAAGGATATGGCGAGCTGGCTGATAGCCAACATGAAGCCG
GATTCTCTTCAGGCTCCCTCACTCAAGCAAGGCATTGCTCTGGCGCAGTCTCGCTACTGG
CGCGTGGGGGCTATGTATCAGGGGTTGGGCTGGGAGATGCTCAACTGGCCGGTCGATGCC
AAAACCGTCGTCGGAGGCAGTGATAACAAGGTGGCGCTGGCACCATTGCCCGTGGCAGAA
GTGAATCCACCCGCGCCGCCGGTCAAGGCCTCCTGGGTCCATAAAACAGGCTCGACGGGC
GGGTTTGGCAGCTACGTGGCATTTATTCCTGAAAAGCAGCTCGGCATTGTGATGCTGGCG
AATAAAAGCTATCCGAACCCGGCACGCGTTGAGGCGGCATACCGTATCCTCGACGCGCTG
CAGTAA
>gb|FJ418153.1|+|0-657|ARO:3002793|QnrS4 [Salmonella enterica subsp. enterica serovar Stanley]
ATGGAAACCTACAATCATACATATCGGCACCACAACTTTTCACATAAAGACTTAAGTGAT
CTCACCTTCACCGCTTGCACATTCATTCGCAGCGACTTTCGACGTGCTAACTTGCGTGAT
ACGACATTCGTCAACTGCAAGTTCATTGAACAGGGTGATATCGAAGGCTGCCACTTTGAT
GCCGCAGATCTTCGTGATGCAAGTTTCCAACAATGCCAACTTGCGATGGCAAACTTCAGT
AATGCCAATTGCTACGGTATAGAGTTCCGTGCGTGTGATTTAAAAGGTGCCAACTTTTCC
CGAACAAACTTTGCCCATCAAGTGAGTAATCGTATGTACTTTTGCTCAGCATTTATTTCT
GGATGTAATCTTTCCTATGCCAATATGGAGAGGGTTTGTTTAGAAAAATGTGAGTTGTTT
GAAAATCGCTGGATAGGAACGAACCTAGCGGGTGCATCACTGAAAGAGTCAGACTTAAGT
CGAGGTGTTTTTTCCGAAGATGTCTGGGGGCAATTTAGCCTACAGGGTGCCAATTTATGC
CACGCCGAACTCGACGGTTTAGATCCCCGCAAAGTCGATACATCAGGTATCAAAATTGCA
GCCTGGCAGCAAGAACTGATTCTCGAAGCACTGGGTATTGTTGTTTATCCTGACTAA
>gb|AM408573.1|-|10027-11077|ARO:3003441|cfrA [Staphylococcus warneri]
ATGAATTTTAATAATAAAACAAAGTATGGTAAAATACAGGAATTTTTAAGAAGTAATAAT
GAGCCTGATTATAGAATAAAACAAATAACCAATGCGATTTTTAAACAAAGAATTAGTCGA
TTTGAGGATATGAAGGTTCTTCCAAAATTACTTAGGGAGGATTTAATAAATAATTTTGGA
GAAACAGTTTTGAATATCAAGCTCTTAGCAGAGCAAAATTCAGAGCAAGTTACGAAAGTG
CTTTTTGAAGTATCAAAGAATGAGAGAGTAGAAACGGTAAACATGAAGTATAAAGCAGGT
TGGGAGTCATTTTGTATATCATCACAATGCGGATGTAATTTTGGGTGTAAATTTTGTGCT
ACAGGCGACATTGGATTGAAAAAAAACCTAACTGTAGATGAGATAACAGATCAAGTTTTA
TACTTCCATTTATTAGGTCATCAAATTGATAGCATTTCTTTTATGGGAATGGGTGAAGCT
CTAGCCAACCGTCAAGTATTTGATGCTCTTGATTCGTTTACGGATCCTAATTTATTTGCA
TTAAGTCCTCGTAGACTTTCTATATCAACGATTGGTATTATACCTAGTATCAAAAAAATA
ACCCAGGAATATCCTCAAGTAAATCTTACATTTTCATTACACTCACCTTATAGTGAGGAA
CGCAGCAAATTGATGCCAATAAATGATAGATACCCAATAGATGAGGTAATGAATATACTC
GATGAACATATAAGATTAACTTCAAGGAAAGTATATATAGCTTATATCATGTTGCCTGGT
GTAAATGATTCTCTTGAGCATGCAAACGAAGTTGTTAGCCTTCTTAAAAGTCGCTATAAA
TCAGGGAAGTTATATCATGTAAATTTGATACGATACAATCCTACAATAAGTGCACCTGAG
ATGTATGGAGAAGCAAACGAAGGGCAGGTAGAAGCCTTTTACAAAGTTTTGAAGTCTGCT
GGTATCCATGTCACAATTAGAAGTCAATTTGGGATTGATATTGACGCTGCTTGTGGTCAA
TTATATGGTAATTATCAAAATAGCCAATAG
>gb|FR734406.1|+|0-906|ARO:3003106|Erm(42) [Pasteurella multocida]
ATGAATAAAAACACTAAAATAAAAAACAAAAATTTCAACATTAAAGACTCACAGAATTTT
TTGCATAATACTAAATTAGTCGAAGATTTGCTTTTTAAAAGCAATATAACTAAGGAGGAT
TTTGTTGTTGAGATTGGGCCTGGAAAAGGCATAATAACCAAGGCATTAAGCAAAATCTGC
AAAGCCGTTAATGCTATTGAGTTCGATAGTGTATTGGCTGATAAGTTGAGCCATGAATTT
AAAAGTTCAAATGTGTCTATTATTGAAGCCGATTTTTTAAAATACAATTTACCAGACCAT
AATTATAAAGTTTTTTCAAACATTCCATTTAACATAACGGCAAGTATTTTAAATAAATTG
TTAGATAGTGAGAACCCACCCTTAGATACTTTTTTAATTATGCAATATGAACCTTTTTTA
AAGTATGCGGGTGCACCATCTTACAAGGAGTCTTATAAATCTTTATTATATAAACCATTT
TTCAAAACTAACATATTGCATAGCTTTAGCAAATTTGATTTTAAGCCAGCTCCAAACGCA
AACATTATTTTGGGCCAATTTTCTTATAAAGACTTTACAGATATAAACCTTGAAGACAGG
CATGCTTGGAAAGATTTTTTAGCCTTTGTCTTTTTAGAAAAGGGAGTTACATTTAAAGAA
AAAACAAAACGAATTTTTAGTTATAAGCAACAAAAAATAATTTTAAAAGAAAGCCGAATT
AATGATGATTCAAATATAAGTAATTGGAGTTATGAATTTTGGCTAAAAATGTTTAAACTC
TATAATTCGAACATGGTAAGCAAGGATAAAAAAGTTTTAGTTAACAATTCGTATAAAAGA
ATGTTAGAACATGAGTCTAGTTTAGAAAAGATTCATAGAAATAGAAAGCAAAATAACAGA
AAATAG
>gb|AY232670.1|-|3524-4157|ARO:3002675|catB2 [Pasteurella multocida]
ATGACGAATTATTTTGAGAGTCCCTTCAAAGGGAAGCTTCTGACTGAGCAGGTGAAGAAT
CCGAACATCAAGGTAGGGCGGTATAGCTACTATTCCGGCTATTACCATGGGCACTCGTTT
GATGATTGTGCTCGCTACCTTCTACCAGACCGTGATGACGTTGATCAGCTGATTATCGGC
AGCTTCTGCTCCATCGGATCAGGCGCAGCTTTTATTATGGCTGGGAATCAAGGCCACCGA
TATGATTGGGTCTCTTCTTTCCCTTTCTTCTACATGAACGAGGAGCCCGCGTTTGCAAAA
TCAGTCGATGCATTCCAGCGGGCTGGCGACACAGTTATAGGAAGTGATGTGTGGATCGGT
TCGGAGGCCATGATCATGCCCGGGATCAAGATCGGGCATGGAGCGGTGATAGGTAGCCGC
GCTTTGGTTACCAAAGACGTGGAACCCTACACCATAGTGGGGGGAAACCCTGCAAAGTCG
ATTAGGAAGCGCTTTTCTGAAGAAGAAATTTCTATGCTTTTAGATATGGCTTGGTGGGAT
TGGCCGCTGGAACAAATCAAGGAAGCAATGCCTTTTCTTTGTTCGTCTGGCATTGCCAGC
CTGTATCGTCGCTGGCAAGGCACAAGCGCCTAA
>gb|U36276.1|+|716-953|ARO:3002864|dfrB1 [Escherichia coli]
ATGGAACGAAGTAGCAATGAAGTCAGTAATCCAGTTGCTGGCAATTTTGTATTCCCATCG
AACGCCACGTTTGGTATGGGAGATCGCGTGCGCAAGAAATCCGGCGCCGCCTGGCAAGGT
CAGATTGTCGGGTGGTACTGCACAAATTTGACCCCCGAAGGCTACGCCGTCGAGTCTGAG
GCTCACCCAGGCTCAGTACAGATTTATCCTGTTGCGGCGCTTGAACGCATCAACTGA
>gb|FJ666066.1|+|0-1194|ARO:3002500|PDC-3 [Pseudomonas aeruginosa]
ATGCGCGATACCAGATTCCCCTGCCTGTGCGGCATCGCCGCTTCCACACTGCTGTTCGCC
ACCACCCCGGCCATTGCCGGCGAGGCCCCGGCGGATCGCCTGAAGGCACTGGTCGACGCC
GCCGTACAACCGGTGATGAAGGCCAATGACATTCCGGGCCTGGCCGTAGCCATCAGCCTG
AAAGGAGAACCGCATTACTTCAGCTATGGGCTGGCCTCGAAAGAGGACGGCCGCCGGGTG
ACGCCGGAGACCCTGTTCGAGATCGGCTCGGTGAGCAAGACCTTCACCGCCACCCTCGCC
GGCTATGCCCTGGCCCAGGACAAGATGCGCCTCGACGACCGCGCCAGCCAGCACTGGCCG
GCACTGCAGGGCAGCCGCTTCGACGGCATCAGCCTGCTCGACCTCGCGACCTATACCGCC
GGCGGCTTGCCGCTGCAGTTCCCCGACTCGGTGCAGAAGGACCAGGCACAGATCCGCGAC
TACTACCGCCAGTGGCAGCCGACCTACGCGCCGGGCAGCCAGCGCCTCTATTCCAACCCG
AGCATCGGCCTGTTCGGCTATCTCGCCGCGCGCAGCCTGGGCCAGCCGTTCGAACGGCTC
ATGGAGCAGCAAGTGTTCCCGGCACTGGGCCTCGAACAGACCCACCTCGACGTGCCCGAG
GCGGCGCTGGCGCAGTACGCCCAGGGCTATGGCAAGGACGACCGCCCGCTACGGGTCGGT
CCCGGCCCGCTGGATGCCGAAGGCTACGGGGTGAAGACCAGCGCGGCCGACCTGCTGCGC
TTCGTCGATGCCAACCTGCATCCGGAGCGCCTGGACAGGCCCTGGGCGCAGGCGCTCGAT
GCCACCCATCGCGGTTACTACAAGGTCGGCGACATGACCCAGGGCCTGGGCTGGGAAGCC
TACGACTGGCCGATCTCCCTGAAGCGCCTGCAGGCCGGCAACTCGACGCCGATGGCGCTG
CAACCGCACAGGATCGCCAGGCTGCCCGCGCCACAGGCGCTGGAGGGCCAGCGCCTGCTG
AACAAGACCGGTTCCACCAACGGCTTCGGCGCCTACGTGGCGTTCGTCCCGGGCCGCGAC
CTGGGCCTGGTGATCCTGGCCAACCGCAACTATCCCAATGCCGAGCGGGTGAAGATCGCC
TACGCCATCCTCAGCGGCCTGGAGCAGCAGGGCAAGGTGCCGCTGAAGCGCTGA
>gb|FJ854362.1|+|701-1565|ARO:3002340|GES-11 [Acinetobacter baumannii]
ATGCGCTTCATTCACGCACTATTACTGGCAGGGATCGCTCACTCTGCATATGCGTCGGAA
AAATTAACCTTCAAGACCGATCTTGAGAAGCTAGAGCGCGAAAAAGCAGCTCAGATCGGT
GTTGCGATCGTCGATCCCCAAGGAGAGATCGTCGCGGGCCACCGAATGGCGCAGCGTTTT
GCAATGTGCTCAACGTTCAAGTTTCCGCTAGCCGCGCTGGTCTTTGAAAGAATTGACTCA
GGCACCGAGCGGGGGGATCGAAAACTTTCATATGGGCCGGACATGATCGTCGAATGGTCT
CCTGCCACGGAGCGGTTTCTAGCATCGGGACACATGACGGTTCTCGAGGCAGCGCAAGCT
GCGGTGCAGCTTAGCGACAATGGGGCTACTAACCTCTTACTGAGAGAAATTGGCGGACCT
GCTGCAATGACGCAGTATTTTCGTAAAATTGGCGACTCTGTGAGTCGGCTAGACCGGAAA
GAGCCGGAGATGGGCGACAACACACCTGGCGACCTCAGAGATACAACTACGCCTATTGCT
ATGGCACGTACTGTGGCTAAAGTCCTCTATGGCGGCGCACTGACGTCCACCTCGACCCAC
ACCATTGAGAGGTGGCTGATCGGAAACCAAACGGGAGACGCGACACTACGAGCGGGTTTT
CCTAAAGATTGGGTTGTTGGAGAGAAAACTGGTACCTGCGCCAACGGGGCCCGGAACGAC
ATTGGTTTTTTTAAAGCCCAGGAGAGAGATTACGCTGTAGCGGTGTATACAACGGCCCCG
AAACTATCGGCCGTAGAACGTGACGAATTAGTTGCCTCTGTCGGTCAAGTTATTACACAA
CTCATCCTGAGCACGGACAAATAG
>gb|CP000732.1|-|9682-10528|ARO:3000621|PC1_blaZ [Staphylococcus aureus subsp. aureus USA300_TCH959]
TTGAAAAAGTTAATATTTTTAATTGTAATTGCTTTAGTTTTAAGTGCATGTAATTCAAAC
AGTTCACATGCCAAAGAGTTAAATGATTTAGAAAAAAAATATAATGCTCATATTGGTGTT
TATGCTTTAGATACTAAAAGTGGTAAGGAAGTAAAATTTAATTCAGATAAGAGATTTGCC
TATGCTTCGACTTCAAAAGCGATAAATAGTGCTATTTTGTTAGAACAAGTACCTTATAAT
AAGTTAAATAAAAAAGTACATATTAACAAAGATGATATAGTTGCTTATTCTCCTATTTTA
GAAAAATATGTAGGAAAAGATATCGCTTTAAAAGAACTTATTGAGGCTTCAATGAAGTAC
AGTGATAATACAGCAAACAATAAAATTATAAACGAAATCGGTGGAATCAAAAAAATTAAA
AAACGTTTAAAAAAATTGGGAGATAAAGTAACAAATCCAGTTAGATATGAAATAGAATTA
AATTACTATTCACCAAAGAGCAAAAAAGATACTTCAACGCCTGCTGCTTTCGGCAAGACT
TTAAATAAACTTATCGCAAATGGAAAATTAAGCAAAAAAAATAAAAATTTCTTACTTGAT
TTAATGTTAAATAATAAAAACGGAGACACTTTAATTAAAGATGGTATTCCAAAAGACTAT
AAAGTTGCTGATAAAAGTGGTCAAGCAATAACATATGCTTCTAGAAATGATGTTGCTTTT
GTTTATCCTAAGGGCCAATCTGAACCTATTGTTTTAGTCATTTTTACGAATAAAGACAAT
AAAAGTGATAAGCCAAATGATAAGTTGATAAGTGAAACCGCCAAGAGTGTAATGAAGGAA
TTTTAA
>gb|AF162771.1|+|61-643|ARO:3002596|AAC(6')-IIc [Pseudomonas aeruginosa]
ATGTCCGCCAACAATGCCGCAATAGTTCTACGAGTCATGGCCGAGAACGATCTGCCAATG
CTCCATGCTTGGCTGAACCGCCCCCACATAGTCGAGTGGTGGGGCGGCGAGGATGAACGC
CCAACTCTTGACGAAGTCTTAGAACACTATTCGCCCGAAGTTCTGGCAAAGCAAGCTGTA
GTGCCTTACATCGCAATGCTAGATGACGAACCCATCGGCTACGCCCAATCCTACATCGCA
CTTGGAAGTGGCGATGGATGGTGGGAAGACGAAACTGATCCAGGGGTCCGCGGGATTGAC
CAGTCTTTGGCTAATCCATCACAGTTAAACAAGGGGTTGGGTACAAAGCTCGTACGCTCG
CTCGTTGAACTCCTGTTTAGCGACCCGGCCGTAACGAAAATCCAAACCGATCCATCTCCT
AGCAACCATCGCGCCATTCGCTGCTACGAGAAGGCCGGGTTCGTTCAAGAAAAAAACATC
CTCACACCTGACGGCCCTGCGGTGTACATGGTCCAAACACGCCAGGCGTTCGAAAGCCTG
CGCACTGTTCAAAGCTTCAAAATCAAGGGGAAGTGGTCATGA
>gb|AJ437107.1|+|208-1069|ARO:3000900|TEM-30 [Escherichia coli]
ATGAGTATTCAACATTTTCGTGTCGCCCTTATTCCCTTTTTTGCGGCATTTTGCCTTCCT
GTTTTTGCTCACCCAGAAACGCTGGTGAAAGTAAAAGATGCTGAAGATCAGTTGGGTGCA
CGAGTGGGTTACATCGAACTGGATCTCAACAGCGGTAAGATCCTTGAGAGTTTTCGCCCC
GAAGAACGTTTTCCAATGATGAGCACTTTTAAAGTTCTGCTATGTGGTGCGGTATTATCC
CGTGTTGACGCCGGGCAAGAGCAACTCGGTCGCCGCATACACTATTCTCAGAATGACTTG
GTTGAGTACTCACCAGTCACAGAAAAGCATCTTACGGATGGCATGACAGTAAGAGAATTA
TGCAGTGCTGCCATAACCATGAGTGATAACACTGCTGCCAACTTACTTCTGACAACGATC
GGAGGACCGAAGGAGCTAACCGCTTTTTTGCACAACATGGGGGATCATGTAACTCGCCTT
GATCGTTGGGAACCGGAGCTGAATGAAGCCATACCAAACGACGAGCGTGACACCACGATG
CCTGCAGCAATGGCAACAACGTTGCGCAAACTATTAACTGGCGAACTACTTACTCTAGCT
TCCCGGCAACAATTAATAGACTGGATGGAGGCGGATAAAGTTGCAGGACCACTTCTGCGC
TCGGCCCTTCCGGCTGGCTGGTTTATTGCTGATAAATCTGGAGCCGGTGAGCGTGGGTCT
AGCGGTATCATTGCAGCACTGGGGCCAGATGGTAAGCCCTCCCGTATCGTAGTTATCTAC
ACGACGGGGAGTCAGGCAACTATGGATGAACGAAATAGACAGATCGCTGAGATAGGTGCC
TCACTGATTAAGCATTGGTAA
>gb|EU675686.1|+|1956-2409|ARO:3002848|arr-3 [Escherichia coli]
ATGGTAAAAGATTGGATTCCCATCTCTCATGATAATTACAAGCAGGTGCAAGGACCGTTC
TATCATGGAACCAAAGCCAATTTGGCGATTGGTGACTTGCTAACCACAGGGTTCATCTCT
CATTTCGAGGACGGTCGTATTCTTAAGCACATCTACTTTTCAGCCTTGATGGAGCCAGCA
GTTTGGGGAGCTGAACTTGCTATGTCACTGTCTGGCCTCGAGGGTCGCGGCTACATATAC
ATAGTTGAGCCAACAGGACCGTTCGAAGACGATCCGAATCTTACGAACAAAAGATTTCCC
GGTAATCCAACACAGTCCTATAGAACCTGCGAACCCTTGAGAATTGTTGGCGTTGTTGAA
GACTGGGAGGGGCATCCTGTTGAATTAATAAGGGGAATGTTGGATTCGTTGGAGGACTTA
AAGCGCCGTGGTTTACACGTCATTGAAGACTAG
>gb|DQ885477.1|+|0-876|ARO:3001917|CTX-M-55 [Escherichia coli]
ATGGTTAAAAAATCACTGCGCCAGTTCACGCTGATGGCGACGGCAACCGTCACGCTGTTG
TTAGGAAGTGTGCCGCTGTATGCGCAAACGGCGGACGTACAGCAAAAACTTGCCGAATTA
GAGCGGCAGTCGGGAGGCAGACTGGGTGTGGCATTGATTAACACAGCAGATAATTCGCAA
ATACTTTATCGTGCTGATGAGCGCTTTGCGATGTGCAGCACCAGTAAAGTGATGGCCGTG
GCCGCGGTGCTGAAGAAAAGTGAAAGCGAACCGAATCTGTTAAATCAGCGAGTTGAGATC
AAAAAATCTGACCTTGTTAACTATAATCCGATTGCGGAAAAGCACGTCAATGGGACGATG
TCACTGGCTGAGCTTAGCGCGGCCGCGCTACAGTACAGCGATAACGTGGCGATGAATAAG
CTGATTGCTCACGTTGGCGGCCCGGCTAGCGTCACCGCGTTCGCCCGACAGCTGGGAGAC
GAAACGTTCCGTCTCGACCGTACCGAGCCGACGTTAAACACCGCCATTCCGGGCGATCCG
CGTGATACCACTTCACCTCGGGCAATGGCGCAAACTCTGCGGAATCTGACGCTGGGTAAA
GCATTGGGCGACAGCCAACGGGCGCAGCTGGTGACATGGATGAAAGGCAATACCACCGGT
GCAGCGAGCATTCAGGCTGGACTGCCTGCTTCCTGGGTTGTGGGGGATAAAACCGGCAGC
GGTGGCTATGGCACCACCAACGATATCGCGGTGATCTGGCCAAAAGATCGTGCGCCGCTG
ATTCTGGTCACTTACTTCACCCAGCCTCAACCTAAGGCAGAAAGCCGTCGCGATGTATTA
GCGTCGGCGGCTAAAATCGTCACCGACGGTTTGTAA
>gb|V00622.1|+|243-903|ARO:3002683|catI [Escherichia coli]
ATGGAGAAAAAAATCACTGGATATACCACCGTTGATATATCCCAATGGCATCGTAAAGAA
CATTTTGAGGCATTTCAGTCAGTTGCTCAATGTACCTATAACCAGACCGTTCAGCTGGAT
ATTACGGCCTTTTTAAAGACCGTAAAGAAAAATAAGCACAAGTTTTATCCGGCCTTTATT
CACATTCTTGCCCGCCTGATGAATGCTCATCCGGAATTCCGTATGGCAATGAAAGACGGT
GAGCTGGTGATATGGGATAGTGTTCACCCTTGTTACACCGTTTTCCATGAGCAAACTGAA
ACGTTTTCATCGCTCTGGAGTGAATACCACGACGATTTCCGGCAGTTTCTACACATATAT
TCGCAAGATGTGGCGTGTTACGGTGAAAACCTGGCCTATTTCCCTAAAGGGTTTATTGAG
AATATGTTTTTCGTCTCAGCCAATCCCTGGGTGAGTTTCACCAGTTTTGATTTAAACGTG
GCCAATATGGACAACTTCTTCGCCCCCGTTTTCACCATGGGCAAATATTATACGCAAGGC
GACAAGGTGCTGATGCCGCTGGCGATTCAGGTTCATCATGCCGTCTGTGATGGCTTCCAT
GTCGGCAGAATGCTTAATGAATTACAACAGTACTGCGATGAGTGGCAGGGCGGGGCGTAA
>gb|FN396876.1|-|2406-3219|ARO:3000589|NDM-1 [Klebsiella pneumoniae]
ATGGAATTGCCCAATATTATGCACCCGGTCGCGAAGCTGAGCACCGCATTAGCCGCTGCA
TTGATGCTGAGCGGGTGCATGCCCGGTGAAATCCGCCCGACGATTGGCCAGCAAATGGAA
ACTGGCGACCAACGGTTTGGCGATCTGGTTTTCCGCCAGCTCGCACCGAATGTCTGGCAG
CACACTTCCTATCTCGACATGCCGGGTTTCGGGGCAGTCGCTTCCAACGGTTTGATCGTC
AGGGATGGCGGCCGCGTGCTGGTGGTCGATACCGCCTGGACCGATGACCAGACCGCCCAG
ATCCTCAACTGGATCAAGCAGGAGATCAACCTGCCGGTCGCGCTGGCGGTGGTGACTCAC
GCGCATCAGGACAAGATGGGCGGTATGGACGCGCTGCATGCGGCGGGGATTGCGACTTAT
GCCAATGCGTTGTCGAACCAGCTTGCCCCGCAAGAGGGGATGGTTGCGGCGCAACACAGC
CTGACTTTCGCCGCCAATGGCTGGGTCGAACCAGCAACCGCGCCCAACTTTGGCCCGCTC
AAGGTATTTTACCCCGGCCCCGGCCACACCAGTGACAATATCACCGTTGGGATCGACGGC
ACCGACATCGCTTTTGGTGGCTGCCTGATCAAGGACAGCAAGGCCAAGTCGCTCGGCAAT
CTCGGTGATGCCGACACTGAGCACTACGCCGCGTCAGCGCGCGCGTTTGGTGCGGCGTTC
CCCAAGGCCAGCATGATCGTGATGAGCCATTCCGCCCCCGATAGCCGCGCCGCAATCACT
CATACGGCCCGCATGGCCGACAAGCTGCGCTGA
>gb|AJ746361.2|-|6742-7303|ARO:3003019|dfrA23 [Salmonella enterica subsp. enterica serovar Typhimurium]
ATGCCAACAGTTGAGATTATTGTTGCAGTTGATCCTGTTGGGGGATTTGGCCGGAATGGC
CAAATCCCTTGGACGTGCAAGGAAGACATGAAGCGCTTCACCACCATATCCAAAGAGATT
CGAGTGTGTGTGATGGGGAAGAACACATACAAAGACATGCTCGATATGCAAATGAAGAAG
GAAGGCGCTGAAGAACGAATCAAAGAGAAGGGAATTCTTCCGGAGCGCGAATCTTACGTC
GTGTCCTCGACTTTGAAGCCCGAGGACGTCATTGGAGCCACGGTAGTTCCGGACCTACGT
GCGGTGCTCAATCAATATCACGACAGCGATCAACGAATAGCTGTCATTGGTGGAGAAAAG
CTGTACGTGCAAGCCCTCGCATCTGCCACAAAAGTCCACATGACGGTAATGCACAAGCCA
TATAACTGCGATCGGACGTTGCCGATGTCATACATCGACAAAAAGTTTGTTGCAGGTCAA
GGGTCTATCACCATTCAAACTGCGGTAGATGGTGAGACCCATCCCGTGAAGTTCATCACA
TATGAGCGCGCTCGGCCGTAA
>gb|AJ238249.1|+|126-930|ARO:3002836|lnuB [Enterococcus faecium]
ATGTTAAAACAAAAAGAATTAATTGCAAACGTTAAGAATCTTACTGAGTCAGATGAACGA
ATTACAGCTTGTATGATGTATGGATCGTTTACCAAAGGAGAAGGTGACCAATACTCTGAT
ATAGAGTTCTATATATTTTTGAAACATAGTATAACCTCGAACTTTGATTCATCCAACTGG
TTGTTTGACGTAGCTCCGTACTTGATGCTTTATAAAAATGAGTACGGAACAGAGGTAGTT
ATTTTTGATAATCTTATACGTGGGGAATTTCATTTCCTTTCTGAAAAAGATATGAACATA
ATCCCCTCGTTTAAAGATTCAGGTTATATTCCTGATACGAAGGCTATGCTTATTTACGAT
GAAACAGGGCAATTAGAAAATTATTTATCAGAGATAAGTGGTGCAAGACCAAATAGACTT
ACTGAAGAAAATGCTAATTTTTTGTTGTGTAATTTCTCTAATCTATGGTTGATGGGAATC
AACGTTCTAAAAAGAGGAGAATATGCTCGTTCATTAGAACTCTTATCACAACTTCAAAAA
AATACACTACAACTTATACGTATGGCAGAAAAAAATGCTGATAATTGGCTAAACATGAGT
AAAAACCTTGAAAAAGAAATTAGCCTTGAAAATTATAAAAAATTTGCAAAGACCACTGCT
CGATTAGATAAGGTAGAATTATTTGAAGCCTATAAAAATTCTTTGCTATTAGTTATGGAT
TTGCAAAGTCACCTTATTGAACAATACAACTTAAAAGTTACACATGACATTTTAGAAAGA
TTGTTGAATTACATTAGTGAATAG
>gb|M97297.1|+|3976-4671|ARO:3002919|vanR_in_vanA_cl [Enterococcus faecium]
ATGAGCGATAAAATACTTATTGTGGATGATGAACATGAAATTGCCGATTTGGTTGAATTA
TACTTAAAAAACGAGAATTATACGGTTTTCAAATACTATACCGCCAAAGAAGCATTGGAA
TGTATAGACAAGTCTGAGATTGACCTTGCCATATTGGACATCATGCTTCCCGGCACAAGC
GGCCTTACTATCTGTCAAAAAATAAGGGACAAGCACACCTATCCGATTATCATGCTGACC
GGGAAAGATACAGAGGTAGATAAAATTACAGGGTTAACAATCGGCGCGGATGATTATATA
ACGAAGCCCTTTCGCCCACTGGAGTTAATTGCTCGGGTAAAGGCCCAGTTGCGCCGATAC
AAAAAATTCAGTGGAGTAAAGGAGCAGAACGAAAATGTTATCGTCCACTCCGGCCTTGTC
ATTAATGTTAACACCCATGAGTGTTATCTGAACGAGAAGCAGTTATCCCTTACTCCCACC
GAGTTTTCAATACTGCGAATCCTCTGTGAAAACAAGGGGAATGTGGTTAGCTCCGAGCTG
CTATTTCATGAGATATGGGGCGACGAATATTTCAGCAAGAGCAACAACACCATCACCGTG
CATATCCGGCATTTGCGCGAAAAAATGAACGACACCATTGATAATCCGAAATATATAAAA
ACGGTATGGGGGGTTGGTTATAAAATTGAAAAATAA
>gb|FJ228229.1|+|553-1198|ARO:3002788|QnrD1 [Salmonella enterica subsp. enterica serovar Bovismorbificans]
ATGGAAAAGCACTTTATCAATGAAAAGTTTTCACGAGATCAATTTACGGGGAATAGAGTT
AAAAATATTGCCTTTTCAAATTGTGATTTTTCAGGGGTTGATTTAACTGATACTGAATTT
GTTGATTGTAGTTTTTACGACAGGAATAGCTTGGAAGGGTGTGATTTTAATAGAGCCAAA
CTAAAAAACGCTAGCTTTAAAAGCTGCGATTTATCAATGAGTAATTTTAAAAACATTAGC
GCCTTAGGTCTTGAAATTAGTGAGTGTTTAGCTCAAGGAGCTGATTTTCGAGGGGCTAAT
TTTATGAATATGATAACTACAAGGTCATGGTTTTGTAGTGCTTATATAACCAAGACAAAT
CTTAGTTACGCTAATTTTTCTAGAGTCATATTAGAAAAGTGCGAACTGTGGGAAAATCGC
TGGAATGGCACTGTGATAACTGGCGCCGTGTTTCGTGGCTCCGATCTTTCTTGTGGGGAG
TTTTCATCGTTTGATTGGTCTTTGGCTGATTTTACTGGTTGTGATTTAACGGGTGGGGCG
CTTGGCGAGCTTGATGCAAGGCGAATTAATTTAGATGGAGTGAAGTTGGATGGAGAGCAG
GCGCTTCAGCTTGTTGAGAGTTTAGGTGTTATTGTTCACCGATAA
>gb|JF411006.1|+|951-1368|ARO:3002872|FosA3 [Escherichia coli]
ATGCTGCAGGGATTGAATCATCTGACGCTGGCGGTCAGCGATCTGGCGTCAAGCCTGGCA
TTTTATCAGCAGTTACCTGGAATGCGCCTGCACGCCAGCTGGGATAGCGGAGCCTATCTC
TCCTGTGGGGCGCTGTGGCTGTGCTTGTCGCTGGATGAGCAGCGGCGTAAAACGCCCCCT
CAGGAAAGCGACTATACCCACTACGCCTTCAGCGTGGCGGAAGAAGAGTTTGCCGGGGTG
GTGGCTCTGCTGGCGCAGGCGGGGGCTGAGGTATGGAAAGATAACCGCAGTGAAGGGGCG
TCTTACTATTTTCTCGACCCTGACGGCCATAAGCTGGAGCTGCATGTGGGGAATCTGGCG
CAGCGGCTGGCCGCCTGTCGCGAACGCCCCTACAAGGGGATGGTCTTTTTTGATTGA
>gb|AF252622.2|+|1740-2616|ARO:3001877|CTX-M-14 [Escherichia coli]
ATGGTGACAAAGAGAGTGCAACGGATGATGTTCGCGGCGGCGGCGTGCATTCCGCTGCTG
CTGGGCAGCGCGCCGCTTTATGCGCAGACGAGTGCGGTGCAGCAAAAGCTGGCGGCGCTG
GAGAAAAGCAGCGGAGGGCGGCTGGGCGTCGCGCTCATCGATACCGCAGATAATACGCAG
GTGCTTTATCGCGGTGATGAACGCTTTCCAATGTGCAGTACCAGTAAAGTTATGGCGGCC
GCGGCGGTGCTTAAGCAGAGTGAAACGCAAAAGCAGCTGCTTAATCAGCCTGTCGAGATC
AAGCCTGCCGATCTGGTTAACTACAATCCGATTGCCGAAAAACACGTCAACGGCACAATG
ACGCTGGCAGAACTGAGCGCGGCCGCGTTGCAGTACAGCGACAATACCGCCATGAACAAA
TTGATTGCCCAGCTCGGTGGCCCGGGAGGCGTGACGGCTTTTGCCCGCGCGATCGGCGAT
GAGACGTTTCGTCTGGATCGCACTGAACCTACGCTGAATACCGCCATTCCCGGCGACCCG
AGAGACACCACCACGCCGCGGGCGATGGCGCAGACGTTGCGTCAGCTTACGCTGGGTCAT
GCGCTGGGCGAAACCCAGCGGGCGCAGTTGGTGACGTGGCTCAAAGGCAATACGACCGGC
GCAGCCAGCATTCGGGCCGGCTTACCGACGTCGTGGACTGTGGGTGATAAGACCGGCAGC
GGCGACTACGGCACCACCAATGATATTGCGGTGATCTGGCCGCAGGGTCGTGCGCCGCTG
GTTCTGGTGACCTATTTTACCCAGCCGCAACAGAACGCAGAGAGCCGCCGCGATGTGCTG
GCTTCAGCGGCGAGAATCATCGCCGAAGGGCTGTAA
>gb|EU815939.1|+|0-861|ARO:3001029|TEM-163 [Escherichia coli]
ATGAGTATTCAACATTTCCGTGTCGCCCTTATTCCCTTTTTTGCGGCATTTTGCCTTCCT
GTTTTTGCTCACCCAGAAACGCTGGTGAAAGTAAAAGATGCTGAAGATCAGTTGGGTGCA
CGAGTGGGTTACATCGAACTGGATCTCAACAGCGGTAAGATCCTTGAGAGTTTTCGCCCC
GAAGAACGTTTTCCAATGATGAGCACTTTTAAAGTTCTGCTATGTGGTGCGGTATTATCC
CGTGTTGACGCCGGGCAAGAGCAACTCGGTCGCCGCATACACTATTCTCAGAATGACTTG
GTTGAGTACTCACCAGTCACAGAAAAGCATCTTACGGATGGCATGACAGTAAGAGAATTA
TGCAGTGCTGCCATAACCATGAGTGATAACACTGCTGCCAACTTACTTCTGACAACGATC
GGAGGACCGAAGGAGCTAACCGCTTTTTTGCACAACATGGGGGATCATGTAACTCGCCTT
GATCGTTGGGAACCGGAGCTGAATGAAGCCATACCAAACGACGAGCGTGACACCACGATG
CCTGCAGCAATGGCAACAACGTTGCGCAAACTATTAACTGGCGAACTACTTACTCTAGCT
TCCCGGCAACAATTAATAGACTGGATGGAGGCGGATAAAGTTGCAGGACCACTTCTGCGC
TCGGCCCTTCCGGCTGGCTGGTTTATTGCTGATAAATCTGGAGCCGGTGAGCGTGGGTCT
CGCGGTATCATTGCAGCACTGGGGCCAGATGGTAAGCCCTCCCGTATCGTAGTTATCTAC
ACGACGGGGAGTCAGGCAACTATGGATGAACAAAATAGACAGATCGCTGAGATAGGTGCC
TCACTGATTAAGCTTTGGTAA
>gb|HQ713678.1|+|5756-6683|ARO:3002369|PER-7 [Acinetobacter baumannii]
ATGAATGTCATTATAAAAGCTGTAGTTACTGCCTCGACGCTACTGATGGTATCTTTTAGT
TCATTCGAAACCTCAGCGCAATCCCCACTGTTAAAAGAGCAAATTGAATCCATAGTCATT
GGAAAAAAAGCCACTGTAGGCGTTGCAGTGTGGGGGCCTGACGATCTGGAACCTTTACTG
ATTAATCCTTTTGAAAAATTCCCAATGCAAAGTGTATTTAAATTGCATTTAGCTATGTTG
GTACTGCATCAGGTTGATCAGGGAAAGTTGGATTTAAATCAGACCGTTATCGTAAACAGG
GCTAAGGTTTTACAGAATACCTGGGCTCCGATAATGAAAGCGTATCAGGGAGACCAGTTT
AGTGTTCCAGTGCAGCAACTGCTGCAATACTCGGTCTCGCACAGCGATAACGTGGCCTGT
GATTTGTTATTTGAACTGGTTGGTGGACCAGCTGCTTTGCATGACTATATCCAGTCTATG
GGTATAAAGGAGACCGCTGTGGTCGCAAATGAAGCGCAGATGCACGCCGATGATCAGGTG
CAGTATCAAAACTGGACCTCGATGAAGGGGGCCGCAGAGATCCTGAAAAAGTTTGAGCAA
AAAACACAGCTGTCTGAAACCTCGCAGGCTTTGTTATGGAAGTGGATGGTCGAAACCACC
ACAGGACCAGAGCGGTTAAAAGGTTTGTTACCAGCTGGTACTGTGGTCGCACATAAAACT
GGTACTTCGGGTGTCAGAGCCGGGAAAACTGCGGCCACTAATGATTTAGGTATCATTCTG
TTGCCTGATGGACGGCCCTTGCTGGTTGCTGTTTTTGTGAAAGACTCAGCCGAGTCAAGC
CGAACCAATGAAGCTATCATTGCGCAGGTTGCTCAGGCTGCGTATCAATTTGAATTGAAA
AAGCTTTCTGCCCTAAGCCCAAATTAA
>gb|Y16410.1|+|986-2126|ARO:3002132|DHA-1 [Salmonella enterica subsp. enterica serovar Enteritidis]
ATGAAAAAATCGTTATCTGCAACACTGATTTCCGCTCTGCTGGCGTTTTCCGCCCCGGGG
TTTTCTGCCGCTGATAATGTCGCGGCGGTGGTGGACAGCACCATTAAACCGCTGATGGCA
CAGCAGGATATTCCCGGGATGGCGGTTGCCGTCTCCGTAAAGGGTAAGCCCTATTATTTC
AATTATGGTTTTGCCGATATTCAGGCAAAACAGCCGGTCACTGAAAATACACTATTTGAG
CTCGGATCTGTAAGTAAAACTTTCACAGGTGTGCTGGGTGCGGTTTCTGTGGCGAAAAAA
GAGATGGCGCTGAATGATCCGGCGGCAAAATACCAGCCGGAGCTGGCTCTGCCGCAGTGG
AAGGGGATCACATTGCTGGATCTGGCTACCTATACCGCAGGCGGACTGCCGTTACAGGTG
CCGGATGCGGTAAAAAGCCGTGCGGATCTGCTGAATTTCTATCAGCAGTGGCAGCCGTCC
CGGAAACCGGGCGATATGCGTCTGTATGCAAACAGCAGTATCGGCCTGTTTGGTGCTCTG
ACCGCAAACGCGGCGGGGATGCCGTATGAGCAGTTGCTGACTGCACGGATCCTGGCACCG
CTGGGGTTATCTCACACCTTTATTACTGTGCCGGAAAGTGCGCAAAGCCAGTATGCGTAC
GGTTATAAAAACAAAAAACCGGTCCGCGTGTCGCCGGGACAGCTTGATGCGGAATCTTAC
GGCGTGAAATCCGCCTCAAAAGATATGCTGCGCTGGGCGGAAATGAATATGGAGCCGTCA
CGGGCCGGTAATGCGGATCTGGAAATGGCAATGTATCTCGCCCAGACCCGCTACTATAAA
ACCGCCGCGATTAACCAGGGGCTGGGCTGGGAAATGTATGACTGGCCGCAGCAGAAAGAT
ATGATCATTAACGGTGTGACCAACGAGGTCGCATTGCAGCCGCATCCGGTAACAGACAAC
CAGGTTCAGCCGTATAACCGTGCTTCCTGGGTGCATAAAACGGGCGCAACAACTGGTTTC
GGCGCCTATGTCGCCTTTATTCCGGAAAAACAGGTGGCGATTGTGATTCTGGCGAATAAA
AACTACCCGAATACCGAAAGAGTCAAAGCTGCACAGGCTATTTTGAGTGCACTGGAATAA
>gb|AJ310778.1|+|7003-7573|ARO:3003015|dfrA19 [Salmonella enterica subsp. enterica serovar Typhimurium]
ATGAGTCACCCACAACTTGAGCTAATAGTCGCTGTGGATTCTAAGTTGGGATTCGGGAAA
GGCGGCAAGATTCCATGGAAATGCAAAGAAGACATGGCGCGATTTACGCGGATTTCTAAA
GAGATCCGCGTGTGCGTTATAGGGAAACACACGTATACTGACATGCGTGACATGCAGTTA
GAAAAGGATGGCGCCGAGGAGCGAATCAAGGAGAAAGGAATTCTCCCCGAACGCGAATCG
TTCGTGATCTCCTCGACGTTAAAACAAGAAGATGTCATAGGCGCTACTGTCGTTCCTGAT
CTTCGTGCTGTGATCAACCTGTATGAGAATACCGATCAACGCATTGCTGTCATTGGTGGG
GAGAAGTTGTACATTCAAGCTCTTTCATCAGCAACGAAACTGCACATGACCATAATTCCA
AGAGAGTTCGACTGTGATCGATTTATTCCTGTTGATCCGATCCAGAACAATTTTCACATT
GATTCCAGTGCCAGCGAGACTGTGGAGGCAACCGTTGATGAGACTCAAGAGCGCATTCAC
TTTGCTACTTACGTGCGTAACAATCAGTAA
>gb|M12730.1|+|779-1514|ARO:3000250|ErmC [Staphylococcus epidermidis]
ATGAACGAGAAAAATATAAAACACAGTCAAAACTTTATTACTTCAAAACATAATATAGAT
AAAATAATGACAAATATAAGATTAAATGAACATGATAATATCTTTGAAATCGGCTCAGGA
AAAGGGCATTTTACCCTTGAATTAGTACAGAGGTGTAATTTCGTAACTGCCATTGAAATA
GACCATAAATTATGCAAAACTACAGAAAATAAACTTGTTGATCACGATAATTTCCAAGTT
TTAAACAAGGATATATTGCAGTTTAAATTTCCTAAAAACCAATCCTATAAAATATTTGGT
AATATACCTTATAACATAAGTACGGATATAATACGCAAAATTGTTTTTGATAGTATAGCT
GATGAGATTTATTTAATCGTGGAATACGGGTTTGCTAAAAGATTATTAAATACAAAACGC
TCATTCGCATTATTTTTAATGGCAGAAGTTGATATTTCTATATTAAGTATGGTTCCAAGA
GAATATTTTCATCCTAAACCTAAAGTGAATAGCTCACTTATCAGATTAAATAGAAAAAAA
TCAAGAATATCACACAAAGATAAACAGAAGTATAATTATTTCGTTATGAAATGGGTTAAC
AAAGAATACAAGAAAATATTTACAAAAAATCAATTTAACAATTCCTTAAAACATGCAGGA
ATTGACGATTTAAACAATATTAGCTTTGAACAATTCTTATCTCTTTTCAATAGCTATAAA
TTATTTAATAAGTAA
>gb|AM886293.1|+|116479-117235|ARO:3000860|rmtB [Escherichia coli]
ATGAACATCAACGATGCCCTCACCTCCATCCTGGCCTCAAAAAAATACCGCGCCCTTTGC
CCGGATACCGTGCGGCGCATCCTGACTGAGGAATGGGGGCGGCATAAATCCCCCAAACAG
ACCGTAGAGGCTGCACGCACCCGGCTGCATGGAATTTGCGGGGCATATGTCACCCCGGAA
TCGCTCAAGGCTGCTGCCGCCGCGCTTTCTGCGGGCGATGTAAAAAAGGCATTGTCGCTG
CATGCCTCCACCAAGGAGCGACTGGCCGAGCTGGATACCCTGTACGATTTTATCTTTTCA
GCCGAAACTCCCCGCCGCGTGCTGGATATCGCCTGCGGTCTTAACCCCTTGGCGCTATAC
GAGCGCGGCATTGCATCCGTGTGGGGCTGTGATATCCACCAGGGATTGGGGGATGTCATC
ACCCCCTTTGCTAGGGAAAAAGATTGGGATTTTACCTTTGCCCTGCAGGATGTGCTGTGT
GCGCCGCCCGCCGAAGCCGGCGACCTGGCGCTGATTTTTAAGCTTTTGCCCCTGCTGGAG
CGGGAGCAGGCCGGTTCTGCCATGGCACTTTTACAATCCCTCAATACCCCGCGCATGGCT
GTCAGCTTTCCCACGCGTAGTTTAGGCGGGCGTGGAAAAGGCATGGAGGCGAACTACGCC
GCATGGTTCGAGGGCGGCTTGCCCGCCGAGTTTGAGATTGAGGATAAAAAGACCATCGGA
ACAGAACTTATATACTTGATAAAAAAGAATGGATAA
>gb|AJ549214.1|+|176-1604|ARO:3002704|fexA [Mammaliicoccus lentus]
ATGAAAAAGGATAGTAAATCTAAAGAAATGATTCAATCTGAAAAAAGGGGTTCTACTAGG
CTTTTAATGATGGTACTCTCCCTATCTGTACTTGTAGGTGCAATTACGGCTGATTTAGTC
AATCCCGTACTTCCACTAATAAGCAAAGATTTAGAAGCTTCGAAATCTCAAGTGAGTTGG
ATAGTTAGTGGTATTGCACTTGTTCTTGCGATTGGAGTTCCGATTTATGGTCGAATCTCA
GACTTTTTTGAGTTACGAAAGCTATATATCTTTGCCATTATGATTCTGGCAAGTGGTAGT
CTTTTATGTGCAATTGCCCCGAACCTCCCATTGTTGGTTTTGGGAAGAATGGTTCAGGGT
GCTGGGATGTCCGCAATTCCAGTTCTATCAATCATTGCAATTTCGAAGGTTTTCCCACAA
GGAAAACGTGGGGGAGCTTTGGGAATTATCGCAGGAAGTATTGGTGTTGGAACTGCTGCT
GGTCCAATATTTGGTGGAGTAGTTGGTCAATATTTAGGGTGGAATGCCTTGTTTTGGTTC
ACATTTTTGTTAGCCATTATGATTGTTATTGGTGCCTACTACGCGTTACCGACAATTAAA
CCGGCAGAATCCGTAGGAAGCAATAAGAACTTTGATTTCATTGGTGGTTTATTCCTCGGC
CTCACAGTAGGATTACTCCTTTTTGGCATCACTCAAGGAGAAACTTCTGGTTTTTCTTCG
TTCTCATCGTTAACTAGCCTAATTGGTTCTGTTGTAGCTTTGGTGGGATTTATTTGGAGA
ATTGTTACCGCAGAAAATCCATTTGTACCACCTGTCCTGTTCAATAACAAGGATTATGTC
AATACGGTCATAATTGCATTTTTTTCGATGTTTGCTTATTTCGCTGTTCTTGTGTTCGTC
CCATTACTAGTCGTTGAGGTGAATGGACTCTCTTCTGGACAGGCTGGAATGATATTGTTG
CCAGGTGGTGTGGCTGTTGCAATCTTATCTCCCTTCGTTGGCCGTCTTTCTGATCGATTT
GGGGATAAACGTCTGATAATTACTGGGATGACTCTGATGGGGCTGTCTACCTTATTCTTG
TCCACCTATGCATCTGGTGCTTCACCTCTGTTAGTTTCCGTGGGGGTCCTCGGAGTAGGG
ATTGCTTTTGCATTCACGAATTCTCCCGCAAATAACGCCGCAGTAAGTGCACTCGATGCA
GACAAGGTTGGTGTCGGAATGGGGATTTTCCAAGGTGCTTTGTACCTTGGAGCAGGAACT
GGAGCAGGTATGATTGGAGCATTATTATCCGCTCGACGTGATGCTACTGAGCCGATAAAT
CCATTATATATATTGGACGCTATGTCCTACTCAGATGCGTTCCTTGCAGCTACAGGGGCA
ATACTCATTGCCTTAATAGCTGGATTAGGTTTAAAAAAGCGTGGGTAA
>gb|KF648874.1|-|60996-61860|ARO:3002626|ANT(6)-Ia [Exiguobacterium sp. S3-2]
ATGAGATCAGAAAAAGAAATGATGGATTTAGTACTTTCTTTAGCAGAACAGGATGAACGT
ATTCGAATTGTGACCCTTGAGGGGTCACGCGCAAATATTAATATACCTAAAGATGAATTT
CAGGATTATGATATTACATATTTTGTAAGTGATATAGAACCGTTTATATCTAATGATGAC
TGGCTTAATCAATTTGGGAATATAATAATGATGCAAAAGCCGGAGGATATGGAATTATTC
CCACCTGAAGAAAAGGGATTTTCCTATCTTATGCTATTTGATGATTACAATAAAATTGAT
CTTACCTTATTGCCCTTGGAAGAGTTAGATAATTACCTAAAGGGCGATAAATTAATAAAG
GTTCTAATTGATAAAGATTGTAGAATTAAAAGGGACATAGTTCCGACTGATATAGATTAT
CATGTAAGAAAGCCAAGCGCAAGGGAGTATGATGATTGCTGCAATGAATTTTGGAATGTA
ACACCTTATGTTATTAAAGGATTGTGCCGCAAAGAGATACTGTTTGCAATCGATCATCTG
AACCAGATTCTACGGTTTGAACTACTTAGGATGATGTCGTGGAAGGTTGGGATAAAGACA
GAATTTTCATTAAGTGTTGGGAAAAATTATAAGTATATTAACAAATACATTGATGAAGAT
CTATGGAATAGATTATTATCTACATATCGCATGGATTCCTATGAAAATATTTGGAAGTCA
TTATTTATATGCCACCAATTGTTCAGGGAAGTGTCCAAAGAGGTAGCAGAACTACTGGGG
TTTGATTATCCAGAGTATGGTAAGAACATAACAAGATATACCGAGGACATGTATAAAAAA
TATGTTGAAAATGACTATTTTTAA
>gb|BA000018.3|+|48893-49265|ARO:3000124|mecI [Staphylococcus aureus subsp. aureus N315]
ATGGATAATAAAACGTATGAAATATCATCTGCAGAATGGGAAGTTATGAATATCATTTGG
ATGAAAAAATATGCAAGTGCGAATAATATAATAGAAGAAATACAAATGCAAAAGGACTGG
AGTCCAAAAACCATTCGTACACTTATAACGAGATTGTATAAAAAGGGATTTATAGATCGT
AAAAAAGACAATAAAATTTTTCAATATTACTCTCTTGTAGAAGAAAGTGATATAAAATAT
AAAACATCTAAAAACTTTATCAATAAAGTATACAAAGGCGGTTTCAATTCACTTGTCTTA
AACTTTGTAGAAAAAGAAGATCTATCACAAGATGAAATAGAAGAATTGAGAAATATATTG
AATAAAAAATAA
>gb|M36726.1|+|295-1150|ARO:3000596|ErmX [Plasmid pNG2]
ATGTCTGCATACGGACAGGGCCGTCACGAGCATGGCCAAAATTTTCTCACCAACCACAAG
ATCATCAACTCCATCATCGACCTTGTGAAACAAACCTCCGGCCCCATCATTGAGATCGGA
CCAGGAAGCGGTGCCCTCACTCACCCGATGGCCCACTTGGGGAGGGCGATAACGGCAGTT
GAAGTGGACGCAAAACTAGCTGCCAAAATCACACAAGAAACCTCCTCGGCGGCGGTCGAA
GTGGTCCATGATGATTTCCTTAACTTCCGGTTACCCGCCACTCCCTGCGTCATTGTGGGA
AACATTCCCTTTCACCTCACCACTGCCATTCTTCGAAAGTTGCTGCATGCGCCAGCATGG
ACTGACGCTGTACTCCTCATGCAGTGGGAAGTCGCTCGCCGCCGGGCCGGGGTAGGCGCA
ACGACGATGATGACGGCTCAGTGGTCCCCATGGTTCACATTTCACCTGGGTTCTCGGGTA
CCAAGGTCTGCTTTCCGGCCACAGCCAAACGTTGACGGGGGGATCTTAGTGATCCGCCGG
GTGGGTGACCCGAAGATTCCGATAGAGCAGCGCAAAGCCTTTCAGGCGATGGTGCACACC
GTTTTCACTGCCCGGGGACGCGGGATAGGGGAAATTCTCCGAAGGCAGGGTTGTTTTCAT
CACGTTCAGAAACATAATCATGGTTGCGCTCGCGAGGAATCGACCCCGCGACCCTACCTC
CCAGATTGCTACACCAACGACTGGATCGATCTCTTCCAGGTGACTGGTTCCTCTCTACCT
CACCATCGACCCATTTCACCATCGGGAAGTAGTCAACGACCTCCTCAACGGAAAAACCGA
AGCCGGCGGCGTTAA
>gb|AY055428.1|-|20268-21084|ARO:3000412|sul2 [Vibrio cholerae]
ATGAATAAATCGCTCATCATTTTCGGCATCGTCAACATAACCTCGGACAGTTTCTCCGAT
GGAGGCCGGTATCTGGCGCCAGACGCAGCCATTGCGCAGGCGCGTAAGCTGATGGCCGAG
GGGGCAGATGTGATCGACCTCGGTCCGGCATCCAGCAATCCCGACGCCGCGCCTGTTTCG
TCCGACACAGAAATCGCGCGTATCGCGCCGGTGCTGGACGCGCTCAAGGCAGATGGCATT
CCCGTCTCGCTCGACAGTTATCAACCCGCGACGCAAGCCTATGCCTTGTCGCGTGGTGTG
GCCTATCTCAATGATATTCGCGGTTTTCCAGACGCTGCGTTCTATCCGCAATTGGCGAAA
TCATCTGCCAAACTCGTCGTTATGCATTCGGTGCAAGACGGGCAGGCAGATCGGCGCGAG
GCACCCGCTGGCGACATCATGGATCACATTGCGGCGTTCTTTGACGCGCGCATCGCGGCG
CTGACGGGTGCCGGTATCAAACGCAACCGCCTTGTCCTTGATCCCGGCATGGGGTTTTTT
CTGGGGGCTGCTCCCGAAACCTCGCTCTCGGTGCTGGCGCGGTTCGATGAATTGCGGCTG
CGCTTCGATTTGCCGGTGCTTCTGTCTGTTTCGCGCAAATCCTTTCTGCGCGCGCTCACA
GGCCGTGGTCCGGGGGATGTCGGGGCCGCGACACTCGCTGCAGAGCTTGCCGCCGCCGCA
GGTGGAGCTGACTTCATCCGCACACACGAGCCGCGCCCCTTGCGCGACGGGCTGGCGGTA
TTGGCGGCGCTGAAAGAAACCGCAAGAATTCGTTAA
>gb|KM087851.1|+|0-1146|ARO:3002180|MIR-15 [Enterobacter kobei]
ATGATGACAAAATCCCTAAGCTGTGCCCTGCTGCTCAGCGTCGCCAGCGCTGCATTCGCC
GCACCGATGTCCGAAAAACAGCTGGCTGAGGTGGTGGAACGTACCGTTACGCCGCTGATA
AACGCGCAGGCCATTCCGGGTATGGCGGTGGCGGTAATTTATCAGGGTCAGCCACACTAC
TTTACCTTCGGTAAAGCCGATGTTGCGGCGAACAAACCCGTCACCCCGCAAACCCTGTTT
GAGCTGGGCTCTATAAGTAAAACCTTCACCGGCGTACTGGGCGGCGATGCCATTGCCCGG
GGTGAAATAGCGCTGGGCGATCCGGTAGCAAAATACTGGCCTGAGCTCACGGGCAAGCAG
TGGCAGGGCATTCGCATGCTGGATCTGGCAACCTACACCGCAGGCGGTCTGCCGTTACAG
GTGCCGGATGAGGTCACGGATACCGCTTCTCTGCTGCGCTTTTATCAAAACTGGCAGCCG
CAGTGGAAGCCGGGCACCACGCGTCTTTACGCTAACGCCAGCATCGGTCTTTTTGGTGCG
CTGGCGGTTAAACCTTCCGGCATGAGCTATGAGCAGGCCATGACGACGCGGGTCTTTAAA
CCCCTCAAGCTGGACCATACCTGGATTAACGTCCCGAAAGCGGAAGAGGCGCATTACGCC
TGGGGATACCGTGAGGGTAAAGCGGTCCACGTTTCGCCAGGGATGCTGGACGCGGAAGCC
TATGGCGTAAAAACTAACGTGAAGGATATGGCGAGCTGGGTGATAGCCAACATGAAGCCG
GATTCTCTTCAGGCTCCCTCACTCAAGCAAGGCATTGCTCTGGCGCAGTCTCGCTACTGG
CGCGTGGGGGCTATGTATCAGGGGTTGGGCTGGGAGATGCTCAACTGGCCGGTCGATGCC
AAAACCGTCGTCGGAGGCAGTGATAACAAGGTGGCGCTGGCACCATTGCCCGTGGCAGAA
GTGAATCCACCCGCGCCGCCGGTTAAGGCCTCCTGGGTCCATAAAACAGGCTCGACGGGT
GGGTTTGGCAGCTACGTGGCATTTATTCCTGAAAAGCAGCTCGGCATTGTGATGCTGGCG
AATAAAAGCTATCCGAACCCGGCACGCGTTGAGGCGGCATACCGTATCCTCGACGCGCTG
CAGTAA
>gb|AY043299.1|-|3984-5175|ARO:3000167|tet(C) [Aeromonas salmonicida]
ATGAAATCTAACAATGCGCTCATCGTCATCCTCGGCACCGTCACCCTGGATGCTGTAGGC
ATAGGCTTGGTTATGCCGGTACTGCCGGGCCTCTTGCGGGATATCGTCCATTCCGACAGC
ATCGCCAGTCACTATGGCGTGCTGCTAGCGCTATATGCGTTGATGCAATTTCTATGCGCA
CCCGTTCTCGGAGCACTGTCCGACCGCTTTGGCCGCCGCCCAGTCCTGCTCGCTTCGCTA
CTTGGAGCCACTATCGACTACGCGATCATGGCGACCACACCCGTCCTGTGGATCCTCTAC
GCCGGACGCATCGTGGCCGGCATCACCGGCGCCACAGGTGCGGTTGCTGGCGCCTATATC
GCCGACATCACCGATGGGGAAGATCGGGCTCGCCACTTCGGGCTCATGAGCGCTTGTTTC
GGCGTGGGTATGGTGGCAGGCCCCGTGGCCGGGGGACTGTTGGGCGCCATCTCCTTGCAT
GCACCATTCCTTGCGGCGGCGGTGCTCAACGGCCTCAACCTACTACTGGGCTGCTTCCTA
ATGCAGGAGTCGCATAAGGGAGAGCGTCGACCGATGCCCTTGAGAGCCTTCAACCCAGTC
AGCTCCTTCCGGTGGGCGCGGGGCATGACTATCGTCGCCGCACTTATGACTGTCTTCTTT
ATCATGCAACTCGTAGGACAGGTGCCGGCAGCGCTCTGGGTCATTTTCGGCGAGGACCGC
TTTCGCTGGAGCGCGACGATGATCGGCCTGTCGCTTGCGGTATTCGGAATCTTGCACGCC
CTCGCTCAAGCCTTCGTCACTGGTCCCGCCACCAAACGTTTCGGCGAGAAGCAGGCCATT
ATCGCCGGCATGGCGGCCGACGCGCTGGGCTACGTCTTGCTGGCGTTCGCGACGCGAGGC
TGGATGGCCTTCCCCATTATGATTCTTCTCGCTTCCGGCGGCATCGGGATGCCCGCGTTG
CAGGCCATGCTGTCCAGGCAGGTAGATGACGACCATCAGGGACAGCTTCAAGGATCGCTC
GCGGCTCTTACCAGCCTAACTTCGATCATTGGACCGCTGATCGTCACGGCGATTTATGCC
GCCTCGGCGAGCACATGGAACGGGTTGGCATGGATTGTAGGCGCCGCCCTATACCTTGTC
TGCCTCCCCGCGTTGCGTCGCGGTGCATGGAGCCGGGCCACCTCGACCTGA
>gb|U00096.1|-|2098446-2099613|ARO:3003577|ugd [Escherichia coli str. K-12 substr. MG1655]
ATGAAAATCACCATTTCCGGTACTGGCTATGTAGGCTTGTCAAACGGGCTTCTAATCGCA
CAAAATCATGAGGTTGTGGCATTAGATATTTTACCGTCACGCGTTGCTATGCTGAATGAT
CGGATATCTCCTATTGTTGATAAGGAAATTCAGCAGTTTTTGCAATCAGATAAAATACAC
TTTAATGCCACATTAGATAAAAATGAAGCCTACCGGGATGCTGATTATGTCATCATCGCC
ACTCCAACCGACTATGATCCTAAAACTAATTATTTCAATACATCCAGTGTAGAATCAGTA
ATTAAAGACGTAGTTGAGATAAATCCTTATGCGGTTATGGTCATCAAATCAACGGTTCCC
GTTGGTTTTACCGCAGCGATGCATAAGAAATATCGCACTGAAAATATTATATTCTCCCCG
GAATTTCTCCGTGAGGGTAAAGCCCTTTACGATAATCTCCATCCTTCACGTATTGTCATC
GGTGAGCGTTCAGAACGCGCAGAACGTTTCGCTGCTCTGTTACAGGAAGGCGCGATTAAG
CAAAATATCCCGATGCTGTTTACCGACTCCACTGAAGCAGAAGCGATTAAACTTTTTGCA
AACACCTACCTGGCGATGCGCGTGGCGTACTTTAACGAACTGGATAGCTATGCAGAAAGT
TTAGGTCTGAATTCCCGTCAAATAATCGAAGGCGTTTGTCTCGACCCACGTATTGGCAAC
CATTACAACAATCCGTCGTTTGGTTATGGTGGTTATTGTCTGCCGAAAGATACCAAGCAG
TTACTGGCGAACTACCAGTCTGTGCCGAATAACCTGATCTCGGCAATTGTCGATGCTAAC
CGCACGCGTAAAGATTTTATTGCCGATGCCATTTTGTCACGCAAGCCGCAAGTGGTGGGT
ATTTATCGTCTGATTATGAAGAGCGGTTCAGATAACTTCCGTGCGTCTTCTATTCAGGGG
ATTATGAAACGTATCAAGGCGAAAGGTGTTGAAGTGATCATCTACGAGCCAGTGATGAAA
GAAGACTCATTCTTCAACTCTCGCCTGGAACGTGATCTCGCCACCTTCAAACAACAAGCC
GACGTCATTATCTCTAACCGAATGGCAGAAGAGCTTAAGGATGTGGCAGATAAGGTATAC
ACCCGCGATCTCTTTGGCAGCGACTAA
>gb|DQ351241.1|+|36-681|ARO:3002714|QnrB1 [Klebsiella pneumoniae]
ATGGCTCTGGCACTCGTTGGCGAAAAAATTGACAGAAACCGTTTCACCGGTGAGAAAATT
GAAAATAGTACATTTTTTAACTGTGATTTTTCAGGTGCCGACCTGAGCGGCACTGAATTT
ATCGGCTGTCAGTTCTATGATCGTGAAAGCCAGAAAGGGTGCAATTTTAGTCGTGCGATG
CTGAAAGATGCCATTTTTAAAAGCTGTGATTTATCCATGGCGGATTTTCGCAATTCCAGT
GCGCTGGGCATTGAAATTCGCCACTGCCGCGCACAAGGCGCAGATTTCCGCGGCGCAAGC
TTTATGAATATGATCACCACGCGCACCTGGTTTTGTAGCGCATATATCACGAATACCAAT
CTAAGCTACGCCAATTTTTCGAAAGTCGTGTTGGAAAAGTGTGAGCTGTGGGAAAACCGT
TGGATAGGTGCCCAGGTACTGGGCGCGACGTTCAGTGGTTCAGATCTCTCCGGCGGCGAG
TTTTCGACTTTCGACTGGCGAGCAGCAAACTTCACACATTGCGATCTGACCAATTCGGAG
TTGGGTGACTTAGATATTCGGGGCGTTGATTTACAAGGCGTTAAGTTGGACAACTACCAG
GCATCGTTGCTCATGGAGCGACTTGGCATCGCGGTGATTGGTTAG
>gb|AF043381.1|+|251-863|ARO:3002580|AAC(6')-Ib9 [Pseudomonas aeruginosa]
ATGTTACGCAGCAGCAGTCGCCCTAAAACAAAGTTAGGCATCACAAAGTACAGCATCGTG
ACCAACAGCAACGATTCCGTCACACTGCGCCTCATGACTGAGCATGACCTTGCGATGCTC
TATGAGTGGCTAAATCGATCTCATATCGTCGAGTGGTGGGGCGGAGAAGAAGCACGCCCG
ACACTTGCTGACGTACAGGAACAGTACTTGCCAAGCGTTTTAGCGCAAGAGTCCGTCACT
CCATACATTGCAATGCTGAATGGAGAGCCGATTGGGTATGCCCAGTCGTACGTTGCTCTT
GGAAGCGGGGACGGATGGTGGGAAGAAGAAACCGATCCAGGAGTACGCGGAATAGACCAG
TCACTGGCGAATGCATCACAACTGGGCAAAGGCTTGGGAACCAAGCTGGTTCGAGCTCTG
GTTGAGTTGCTGTTCAATGATCCCGAGGTCACCAAGATCCAAACGGACCCGTCGCCGAGC
AACTTGCGAGCGATCCGATGCTACGAGAAAGCGGGGTTTGAGAGGCAAGGTACCGTAACC
ACCCCAGATGGTCCAGCCGTGTACATGGTTCAAACACGCCAGGCATTCGAGCGAACACGC
AGTGATGCCTAA
>gb|AF445082.1|+|2788-3343|ARO:3002577|AAC(6')-Ib4 [Acinetobacter baumannii]
GTGACCAACAGCAACGATTCCGTCACACTGCGCCTCATGACTGAGCATGACCTTGCGATG
CTCTATGAGTGGCTAAATCGATCTCATATCGTCGAGTGGTGGGGCGGAGAAGAAGCACGC
CCGACACTTGCTGACGTACAGGAACAGTACTTGCCAAGCGTTTTAGCGCAAGAGTCCGTC
ACTCCATACATTGCAATGCTGAATGGAGAGCCGATTGGGTATGCCCAGTCGTACGTTGCT
CTTGGAAGCGGGGACGGATGGTGGGAAGAAGAAACCGATCCAGGAGTACGCGGAATAGAC
CAGTCACTGGCGAATGCATCACAACTGGGCAAAGGCTTGGGAACCAAGCTGGTTCGAGCT
CTGGTTGAGTTGCTGTTCAATGATCCCGAGGTCACCAAGATCCAAACGGACCCGTCGCCG
AGCAACTTGCGAGCGATCCGATGCTACGAGAAAGCGGGGTTTGAGAGGCAAGGTACCGTA
ACCACCCCAGATGGTCCAGCCGTGTACATGGTTCAAACACGCCAGGCATTCGAGCGAACA
CGCAGTGATGCCTAA
>gb|FJ668814.1|+|76-937|ARO:3001059|SHV-1 [Klebsiella pneumoniae]
ATGCGTTATATTCGCCTGTGTATTATCTCCCTGTTAGCCACCCTGCCGCTGGCGGTACAC
GCCAGCCCGCAGCCGCTTGAGCAAATTAAACTAAGCGAAAGCCAGCTGTCGGGCCGCGTA
GGCATGATAGAAATGGATCTGGCCAGCGGCCGCACGCTGACCGCCTGGCGCGCCGATGAA
CGCTTTCCCATGATGAGCACCTTTAAAGTAGTGCTCTGCGGCGCAGTGCTGGCGCGGGTG
GATGCCGGTGACGAACAGCTGGAGCGAAAGATCCACTATCGCCAGCAGGATCTGGTGGAC
TACTCGCCGGTCAGCGAAAAACACCTTGCCGACGGCATGACGGTCGGCGAACTCTGCGCC
GCCGCCATTACCATGAGCGATAACAGCGCCGCCAATCTGCTGCTGGCCACCGTCGGCGGC
CCCGCAGGATTGACTGCCTTTTTGCGCCAGATCGGCGACAACGTCACCCGCCTTGACCGC
TGGGAAACGGAACTGAATGAGGCGCTTCCCGGCGACGCCCGCGACACCACTACCCCGGCC
AGCATGGCCGCGACCCTGCGCAAGCTGCTGACCAGCCAGCGTCTGAGCGCCCGTTCGCAA
CGGCAGCTGCTGCAGTGGATGGTGGACGATCGGGTCGCCGGACCGTTGATCCGCTCCGTG
CTGCCGGCGGGCTGGTTTATCGCCGATAAGACCGGAGCTGGCGAGCGGGGTGCGCGCGGC
ATTGTCGCCCTGCTTGGCCCGAATAACAAAGCAGAGCGCATTGTGGTGATTTATCTGCGG
GATACGCCGGCGAGCATGGCCGAGCGAAATCAGCAAATCGCCGGGATCGGCGCGGCGCTG
ATCGAGCACTGGCAACGCTAA
>gb|AF024602.1|+|3155-3992|ARO:3002660|APH(6)-Id [Pseudomonas aeruginosa]
ATGTTCATGCCGCCTGTTTTTCCTGCTCATTGGCACGTTTCGCAACCTGTTCTCATTGCG
GACACCTTTTCCAGCCTCGTTTGGAAAGTTTCATTGCCAGACGGGACTCCTGCAATCGTC
AAGGGATTGAAACCTATAGAAGACATTGCTGATGAACTGCGCGGGGCCGACTATCTGGTA
TGGCGCAATGGGAGGGGAGCAGTCCGGTTGCTCGGTCGTGAGAACAATCTGATGTTGCTC
GAATATGCCGGGGAGCGAATGCTCTCTCACATCGTTGCCGAGCACGGCGACTACCAGGCG
ACCGAAATTGCAGCGGAACTAATGGCGAAGCTGTATGCCGCATCTGAGGAACCCCTGCCT
TCTGCCCTTCTCCCGATCCGGGATCGCTTTGCAGCTTTGTTTCAGCGGGCGCGCGATGAT
CAAAACGCAGGTTGTCAAACTGACTACGTCCACGCGGCGATTATAGCCGATCAAATGATG
AGCAATGCCTCGGAACTGCGTGGGCTACATGGCGATCTGCATCATGAAAACATCATGTTC
TCCAGTCGCGGCTGGCTGGTGATAGATCCCGTCGGTCTGGTCGGTGAAGTGGGCTTTGGC
GCCGCCAATATGTTCTACGATCCGGCTGACAGAGACGACCTTTGTCTCGATCCTAGACGC
ATTGCACAGATGGCGGACGCATTCTCTCGTGCGCTGGACGTCGATCCGCGTCGCCTGCTC
GACCAGGCGTACGCTTATGGGTGCCTTTCCGCAGCTTGGAACGCGGATGGAGAACAGGAG
CAACGCGATCTAGCTATCGCGGCCGCGATCAAGCAGGTGCGACAGACGTCATACTAG
>gb|M64556.1|+|600-1860|ARO:3002693|cmlA1 [Pseudomonas aeruginosa]
GTGAGCTCAAAAAACTTTAGTTGGCGGTACTCCCTTGCCGCCACGGTGTTGTTGTTATCA
CCGTTCGATTTATTGGCATCACTCGGCATGGACATGTACTTGCCAGCAGTGCCGTTTATG
CCAAACGCGCTTGGTACGACAGCGAGCACAATTCAGCTTACGCTGACAACGTACTTGGTC
ATGATTGGTGCCGGTCAGCTCTTGTTTGGACCGCTATCGGACCGACTGGGGCGCCGCCCC
GTTCTACTGGGAGGTGGCCTCGCCTACGTTGTGGCGTCAATGGGCCTCGCTCTTACGTCA
TCGGCTGAAGTCTTTCTGGGGCTTCGGATTCTTCAGGCTTGTGGTGCCTCGGCGTGCCTT
GTTTCCACATTTGCAACAGTACGTGACATTTACGCAGGTCGCGAGGAAAGTAATGTCATT
TACGGCATACTCGGATCCATGCTGGCCATGGTCCCGGCGGTAGGCCCATTGCTCGGAGCG
CTCGTCGACATGTGGCTTGGGTGGCGGGCTATCTTTGCGTTTCTAGGTTTGGGCATGATC
GCTGCATCTGCAGCAGCGTGGCGATTCTGGCCTGAAACCCGGGTGCAACGAGTTGCGGGC
TTGCAATGGTCGCAGCTGCTACTCCCCGTTAAGTGCCTGAACTTCTGGTTGTACACGTTG
TGTTACGCCGCTGGAATGGGTAGCTTCTTCGTCTTTTTCTCCATTGCGCCCGGACTAATG
ATGGGCAGGCAAGGTGTGTCTCAGCTTGGCTTCAGCCTGCTGTTCGCCACAGTGGCAATT
GCCATGGTGTTTACGGCTCGTTTTATGGGGCGTGTGATACCCAAGTGGGGCAGCCCAAGT
GTCTTGCGAATGGGAATGGGATGCCTGATAGCTGGAGCAGTATTGCTTGCCATCACCGAA
ATATGGGCTTTGCAGTCCGTGTTAGGCTTTATTGCTCCAATGTGGCTAGTGGGTATTGGT
GTCGCCACAGCGGTATCTGTGGCGCCCAATGGCGCTCTTCGAGGATTCGACCATGTTGCT
GGAACGGTCACGGCAGTCTACTTCTGCTTGGGCGGTGTACTGCTAGGAAGCATCGGAACG
TTGATCATTTCGCTGTTGCCGCGCAACACGGCTTGGCCGGTTGTCGTGTACTGTTTGACC
CTTGCAACAGTCGTGCTCGGTCTGTCTTGTGTTTCCCGAGTGAAGGGCTCTCGCGGCCAG
GGGGAGCATGATGTGGTCGCGCTACAAAGTGCGGGAAGTACATCAAATCCCAATCGTTGA
>gb|JF969163.1|+|1053-1893|ARO:3000410|sul1 [Vibrio fluvialis]
ATGGTGACGGTGTTCGGCATTCTGAATCTCACCGAGGACTCCTTCTTCGATGAGAGCCGG
CGGCTAGACCCCGCCGGCGCTGTCACCGCGGCGATCGAAATGCTGCGAGTCGGATCAGAC
GTCGTGGATGTCGGACCGGCCGCCAGCCATCCGGACGCGAGGCCTGTATCGCCGGCCGAT
GAGATCAGACGTATTGCGCCGCTCTTAGACGCCCTGTCCGATCAGATGCACCGTGTTTCA
ATCGACAGCTTCCAACCGGAAACCCAGCGCTATGCGCTCAAGCGCGGCGTGGGCTACCTG
AACGATATCCAAGGATTTCCTGACCCTGCGCTCTATCCCGATATTGCTGAGGCGGACTGC
AGGCTGGTGGTTATGCACTCAGCGCAGCGGGATGGCATCGCCACCCGCACCGGTCACCTT
CGACCCGAAGACGCGCTCGACGAGATTGTGCGGTTCTTCGAGGCGCGGGTTTCCGCCTTG
CGACGGAGCGGGGTCGCTGCCGACCGGCTCATCCTCGATCCGGGGATGGGATTTTTCTTG
AGCCCCGCACCGGAAACATCGCTGCACGTGCTGTCGAACCTTCAAAAGCTGAAGTCGGCG
TTGGGGCTTCCGCTATTGGTCTCGGTGTCGCGGAAATCCTTCTTGGGCGCCACCGTTGGC
CTTCCTGTAAAGGATCTGGGTCCAGCGAGCCTTGCGGCGGAACTTCACGCGATCGGCAAT
GGCGCTGACTACGTCCGCACCCACGCGCCTGGAGATCTGCGAAGCGCAATCACCTTCTCG
GAAACCCTCGCGAAATTTCGCAGTCGCGACGCCAGAGACCGAGGGTTAGATCATGCCTAG
>gb|FJ873740.1|+|0-858|ARO:3001035|TEM-169 [Salmonella enterica subsp. enterica serovar Infantis] Partial
ATGAGTATTCAACATTTCCGTGTCGCCCTTATTCCCTTTTTTGCGGCATTTTGCCTTCCT
GTTTTTGCTCACCCAGAAACGCTGGTGAAAGTAAAAGATGCTGAAGATCAGTTGGGTGCA
CGAGTGGGTTACATCGAACTGGATCTCAACAGCGGTAAGATCCTTGAGAGTTTTCGCCCC
GAAGAACGTTTTCCAATGCTGAGCACTTTTAAAGTTCTGCTATGTGGTGCGGTATTATCC
CGTGTTGACGCCGGGCAAGAGCAACTCGGTCGCCGCATACACTATTCTCAGAATGACTTG
GTTGAGTACTCACCAGTCACAGAAAAGCATCTTACGGATGGCATGACAGTAAGAGAATTA
TGCAGTGCTGCCATAACCATGAGTGATAACACTGCTGCCAACTTACTTCTGACAACGATC
GGAGGACCGAAGGAGCTAACCGCTTTTTTGCACAACATGGGGGATCATGTAACTCGCCTT
GATCGTGGGGAACCGGAGCTGAATGAAGCCATACCAAACGACGAGCGTGACACCACGATG
CCTGCAGCAATGGCAACAACGTTGCGCAAACTATTAACTGGCGAACTACTTACTCTAGCT
TCCCGGCAACAATTAATAGACTGGATGGAGGCGGATAAAGTTGCAGGACCACTTCTGCGC
TCGGCCCTTCCGGCTGGCTGGTTTATTGCTGATAAATCTGGAGCCGGTGAGCGTGGGTCT
CGCGGTATCATTGCAGCACTGGGGCCAGATGGTAAGCCCTCCCGTATCGTAGTTATCTAC
ACGACGGGGAGTCAGGCAACTATGGATGAACGAAATAGACAGATCGCTGAGATAGGTGCC
TCACTGATTAAGCATTGG
>gb|KF823969.1|+|5110-6139|ARO:3000013|vanB [Enterococcus faecium]
ATGAATAGAATAAAAGTCGCAATCATCTTCGGCGGTTGCTCGGAGGAACATGATGTGTCG
GTAAAATCCGCAATAGAAATTGCTGCGAACATTGATACGGAAAAATTCGATCCGCACTAC
ATCGGAATTACAAAAAACGGTGTATGGAAGCTATGCAAGAAGCCATGTACGGAATGGGAA
GCCGACAGTCTCCCCGCCATACTCTCCCCGGATAGGAAAACGCATGGGCTGCTTGTCATG
AAAGAAAGCGAATACGAAACACGGCGTATTGATGTGGCTTTCCCGGTTTTGCATGGCAAA
TGCGGGGAGGATGGTGCGATACAGGGGCTGTTTGTATTGTCTGGTATCCCCTATGTGGGC
TGTGATATTCAAAGCTCCGCAGCTTGCATGGACAAATCACTGGCCTACATTCTTACAAAA
AATGCGGGCATCGCCGTTCCCGAATTTCAAATGATTGATAAAGGTGACAAGCCGGAGGCG
GGTGCGCTTACCTACCCTGTCTTTGTGAAGCCGGCACGGTCAGGTTCGTCCTTTGGCGTA
ACCAAAGTAAACGGTACGGAAGAACTTAACGCTGCGATAGAAGCGGCAGGACAATATGAT
GGAAAAATCTTAATTGAGCAAGCGATTTCGGGCTGTGAGGTCGGGTGTGCGGTCATGGGG
AACGAGGATGATTTGATTGTCGGCGAAGTGGATCAAATCCGGCTGAGCCACGGTATCTTC
CGCATCCATCAGGAAAACGAGCCGGAAAAAGGCTCAGAAAATGCGATGATTACAGTTCCC
GCAGACATTCCGGTCGAGGAACGAAATCGGGTGCAGGAAACGGCAAAGAAAGTATATCGG
GTGCTTGGATGCAGAGGGCTTGCCCGTGTTGATCTTTTTTTGCAGGAGGATGGCGGCATC
GTTCTAAATGAGGTCAATACCCTGCCCGGTTTTACATCGTACAGCCGCTACCCACGTATG
ATGGCCGCCGCAGGAATCACGCTTCCTGCACTGATTGACAGCCTGATTACATTGGCGTTA
AAGAGGTGA
>gb|AY236073.2|+|2187-2985|ARO:3001782|OXA-48 [Klebsiella pneumoniae]
ATGCGTGTATTAGCCTTATCGGCTGTGTTTTTGGTGGCATCGATTATCGGAATGCCTGCG
GTAGCAAAGGAATGGCAAGAAAACAAAAGTTGGAATGCTCACTTTACTGAACATAAATCA
CAGGGCGTAGTTGTGCTCTGGAATGAGAATAAGCAGCAAGGATTTACCAATAATCTTAAA
CGGGCGAACCAAGCATTTTTACCCGCATCTACCTTTAAAATTCCCAATAGCTTGATCGCC
CTCGATTTGGGCGTGGTTAAGGATGAACACCAAGTCTTTAAGTGGGATGGACAGACGCGC
GATATCGCCACTTGGAATCGCGATCATAATCTAATCACCGCGATGAAATATTCAGTTGTG
CCTGTTTATCAAGAATTTGCCCGCCAAATTGGCGAGGCACGTATGAGCAAGATGCTACAT
GCTTTCGATTATGGTAATGAGGACATTTCGGGCAATGTAGACAGTTTCTGGCTCGACGGT
GGTATTCGAATTTCGGCCACGGAGCAAATCAGCTTTTTAAGAAAGCTGTATCACAATAAG
TTACACGTATCGGAGCGCAGCCAGCGTATTGTCAAACAAGCCATGCTGACCGAAGCCAAT
GGTGACTATATTATTCGGGCTAAAACTGGATACTCGACTAGAATCGAACCTAAGATTGGC
TGGTGGGTCGGTTGGGTTGAACTTGATGATAATGTGTGGTTTTTTGCGATGAATATGGAT
ATGCCCACATCGGATGGTTTAGGGCTGCGCCAAGCCATCACAAAAGAAGTGCTCAAACAG
GAAAAAATTATTCCCTAG
>gb|M88012.1|+|192-1092|ARO:3002540|AAC(3)-VIa [Enterobacter cloacae]
ATGACTGATCCCCGCAAAAACGGCGATTTGCACGAACCCGCGACGGCACCCGCGACGCCC
TGGTCCAAAAGCGAGCTGGTCCGGCAATTGCGCGACCTCGGCGTGCGCTCAGGCGATATG
GTGATGCCGCATGTGTCGTTGCGCGCCGTCGGGCCGCTGGCGGACGGACCGCAGACACTT
GTCGATGCGCTGATCGAGGCCGTCGGCCCCACCGGGAATATTCTCGCCTTCGTCTCGTGG
CGCGATTCGCCCTATGAACAGACGCTGGGTCATGATGCGCCGCCCGCCGCCATCGCCCAA
AGCTGGCCTGCGTTCGACCCCGACCATGCGCCCGCCTACCCCGGCTTTGGCGCGATCAAC
GAATTTATCCGAACCTATCCGGGGTGTCGGCGCACGGCCCATCCCGACGCATCGATGGCG
GCGATCGGGCCCGATGCGGCGTGGCTGGTGGCGCCGCACGAGATGGGCGCCGCTTATGGC
CCCCGCTCGCCGATCGCGCGTTTTCTCGCCCACGCAGGAAAAATCCTGTCGATCGGCGCC
GGGCCCGATGCAGTCACCGCGCTCCATTATGCCGAAGCGGTGGCGCGGATCGAGGGCAAG
CGCCGCGTCACTTATTCGATGCCCTTACTGCGCGAAGGCAAGCGCGTCTGGGTCACCACG
TCCGACTGGGATTCGAACGGCATCCTCGACGAATATGCCGCGCCCGACGGCCCCGACGCG
GTCGAACGGATCGCCCGCGACTATCTCGCCCGCACCAGGGTTGCGCAAGGCCCGGTCGGC
GGCGCGCAATCCCGGCTGATCGACGCGGCCGATATCGTTTCCTTCGGCATCGAATGGCTC
GAGGCGCGCCACGCCGCGCCAGCGGCGGCAGCGCTGAAGCCGAAACAACGCCGCGACTGA
>gb|JN104597.1|+|114-927|ARO:3000467|NDM-5 [Escherichia coli]
ATGGAATTGCCCAATATTATGCACCCGGTCGCGAAGCTGAGCACCGCATTAGCCGCTGCA
TTGATGCTGAGCGGGTGCATGCCCGGTGAAATCCGCCCGACGATTGGCCAGCAAATGGAA
ACTGGCGACCAACGGTTTGGCGATCTGGTTTTCCGCCAGCTCGCACCGAATGTCTGGCAG
CACACTTCCTATCTCGACATGCCGGGTTTCGGGGCAGTCGCTTCCAACGGTTTGATCGTC
AGGGATGGCGGCCGCGTGCTGTTGGTCGATACCGCCTGGACCGATGACCAGACCGCCCAG
ATCCTCAACTGGATCAAGCAGGAGATCAACCTGCCGGTCGCGCTGGCGGTGGTGACTCAC
GCGCATCAGGACAAGATGGGCGGTATGGACGCGCTGCATGCGGCGGGGATTGCGACTTAT
GCCAATGCGTTGTCGAACCAGCTTGCCCCGCAAGAGGGGCTGGTTGCGGCGCAACACAGC
CTGACTTTCGCCGCCAATGGCTGGGTCGAACCAGCAACCGCGCCCAACTTTGGCCCGCTC
AAGGTATTTTACCCCGGCCCCGGCCACACCAGTGACAATATCACCGTTGGGATCGACGGC
ACCGACATCGCTTTTGGTGGCTGCCTGATCAAGGACAGCAAGGCCAAGTCGCTCGGCAAT
CTCGGTGATGCCGACACTGAGCACTACGCCGCGTCAGCGCGCGCGTTTGGTGCGGCGTTC
CCCAAGGCCAGCATGATCGTGATGAGCCATTCCGCCCCCGATAGCCGCGCCGCAATCACT
CATACGGCCCGCATGGCCGACAAGCTGCGCTGA
>gb|CP000864.1|+|13383-14226|ARO:3001611|OXA-58 [Acinetobacter baumannii ACICU]
ATGAAATTATTAAAAATATTGAGTTTAGTTTGCTTAAGCATAAGTATTGGGGCTTGTGCT
GAGCATAGTATGAGTCGAGCAAAAACAAGTACAATTCCACAAGTGAATAACTCAATCATC
GATCAGAATGTTCAAGCGCTTTTTAATGAAATCTCAGCTGATGCTGTGTTTGTCACATAT
GATGGTCAAAATATTAAAAAATATGGCACGCATTTAGACCGAGCAAAAACAGCTTATATT
CCTGCATCTACATTTAAAATTGCCAATGCACTAATTGGTTTAGAAAATCATAAAGCAACA
TCTACAGAAATATTTAAGTGGGATGGAAAGCCACGTTTTTTTAAAGCATGGGACAAAGAT
TTTACTTTGGGCGAAGCCATGCAAGCATCTACAGTGCCTGTATATCAAGAATTGGCACGT
CGTATTGGTCCAAGCTTAATGCAAAGTGAATTGCAACGTATTGGTTATGGCAATATGCAA
ATAGGCACGGAAGTTGATCAATTTTGGTTGAAAGGGCCTTTGACAATTACACCTATACAA
GAAGTAAAGTTTGTGTATGATTTAGCCCAAGGGCAATTGCCTTTTAAACCTGAAGTTCAG
CAACAAGTGAAAGAGATGTTGTATGTAGAGCGCAGAGGGGAGAATCGTCTATATGCTAAA
AGTGGCTGGGGAATGGCTGTAGACCCGCAAGTGGGTTGGTATGTGGGTTTTGTTGAAAAG
GCAGATGGGCAAGTGGTGGCATTTGCTTTAAATATGCAAATGAAAGCTGGTGATGATATT
GCTCTACGTAAACAATTGTCTTTAGATGTGCTAGATAAGTTGGGTGTTTTTCATTATTTA
TAA
>gb|KF992026.1|+|753-1899|ARO:3001838|ACT-17 [Enterobacter cloacae]
ATGATGAAAAAATCCCTTTGCTGCGCCCTGCTGCTCGGCATCTCTTGCTCTGCTCTCGCC
ACGCCAGTGTCAGAAAAACAGCTGGCGGAGGTGGTCGCGAATACGGTTACCCCGCTGATG
AAAGCCCAGTCTGTTCCAGGCATGGCGGTGGCCGTTATTTATCAGGGAAAACCGCACTAT
TACACGTTTGGCAAGGCCGATATCGCGGCGAATAAACCCGTTACGCCTCAGACCCTGTTC
GAGCTGGGTTCTATAAGTAAAACCTTCACCGGCGTTTTAGGTGGGGATGCCATTGCTCGC
GGTGAAATTTCGCTGGACGATCCGGTGACCAGATACTGGCCACAGCTGACGGGCAAGCAG
TGGCAGGGTATTCGTATGCTGGATCTCGCCACCTACACCGCTGGCGGCCTGCCGCTACAG
GTACCGGATGAGGTCACGGATAACGCCTCCCTGCTGCGCTTTTATCAAAACTGGCAGCCG
CAGTGGAAGCCTGGCACAACGCGTCTTTACGCCAACGCCAGCATCGGTCTTTTTGGTGCG
CTGGCGGTCAAACCTTCTGGCATGCCCTATGAGCAGGCCATGACGACGCGGGTCCTTAAG
CCGCTCAAGCTGGACCATACCTGGATTAACGTGCCGAAAGCGGAAGAGGCGCATTACGCC
TGGGGCTATCGTGATGGTAAAGCGGTGCGTGTTTCGCCGGGTATGCTAGATGCACAAGCC
TATGGCGTGAAAACCAACGTGCAGGATATGGCGAACTGGGTCATGGCAAACATGGCGCCG
GAGAACGTTGCTGATGCCTCACTTAAGCAGGGCATCGCGCTGGCGCAGTCGCGCTACTGG
CGTATCGGGTCAATGTATCAGGGTCTGGGCTGGGAGATGCTCAACTGGCCCGTGGAGGCC
AACACGGTGGTCGAGGGCAGCGACAGTAAGGTAGCGCTGGCGCCGTTGCCCGTGGCAGAA
GTGAATCCACCGGCTCCCCCGGTCAAAGCGTCCTGGGTCCATAAAACGGGCTCTACTGGC
GGGTTTGGCAGCTACGTGGCCTTTATTCCTGAAAAGCAGATCGGTATTGTGATGCTCGCG
AATACAAGCTATCCGAACCCGGCACGCGTTGAGGCGGCATACCATATCCTCGAGGCGCTA
CAGTAA
>gb|AF078527.1|+|4387-4840|ARO:3002847|arr-2 [Pseudomonas aeruginosa]
ATGGTAAAAGATTGGATTCCCATCTCTCATGATAATTACAAGCAGGTGCAAGGACCGTTC
TATCATGGAACCAAAGCCAATTTGGCGATTGGTGACTTGCTAACCACAGGGTTCATCTCT
CATTTCGAGGACGGTCGTATTCTTAAGCACATCTACTTTTCAGCCTTGATGGAGCCAGCA
GTTTGGGGAGCTGAACTTGCTATGTCACTGTCTGGCCTCGAGGGTCGCGGCTACATATAC
ATAGTTGAGCCAACAGGACCGTTCGAAGACGATCCGAATCTTACGAACAAAAAATTTCCC
GGTAATCCAACACAGTCCTATAGAACCTGCGAACCCTTGAGAATTGTTGGCGTTGTTGAA
GACTGGGAGGGGCATCCTGTTGAATTAATAAGGGGAATGTTGGATTCGTTAGAGGACTTA
AAGCGCCGTGGTTTACACGTCATTGAAGACTAG
>gb|M95287.4|+|2455-3283|ARO:3001397|OXA-2 [Plasmid R46]
ATGGCAATCCGAATCTTCGCGATACTTTTCTCCATTTTTTCTCTTGCCACTTTCGCGCAT
GCGCAAGAAGGCACGCTAGAACGTTCTGACTGGAGGAAGTTTTTCAGCGAATTTCAAGCC
AAAGGCACGATAGTTGTGGCAGACGAACGCCAAGCGGATCGTGCCATGTTGGTTTTTGAT
CCTGTGCGATCGAAGAAACGCTACTCGCCTGCATCGACATTCAAGATACCTCATACACTT
TTTGCACTTGATGCAGGCGCTGTTCGTGATGAGTTCCAGATTTTTCGATGGGACGGCGTT
AACAGGGGCTTTGCAGGCCACAATCAAGACCAAGATTTGCGATCAGCAATGCGGAATTCT
ACTGTTTGGGTGTATGAGCTATTTGCAAAGGAAATTGGTGATGACAAAGCTCGGCGCTAT
TTGAAGAAAATCGACTATGGCAACGCCGATCCTTCGACAAGTAATGGCGATTACTGGATA
GAAGGCAGCCTTGCAATCTCGGCGCAGGAGCAAATTGCATTTCTCAGGAAGCTCTATCGT
AACGAGCTGCCCTTTCGGGTAGAACATCAGCGCTTGGTCAAGGATCTCATGATTGTGGAA
GCCGGTCGCAACTGGATACTGCGTGCAAAGACGGGCTGGGAAGGCCGTATGGGTTGGTGG
GTAGGATGGGTTGAGTGGCCGACTGGCTCCGTATTCTTCGCACTGAATATTGATACGCCA
AACAGAATGGATGATCTTTTCAAGAGGGAGGCAATCGTGCGGGCAATCCTTCGCTCTATT
GAAGCGTTACCGCCCAACCCGGCAGTCAACTCGGACGCTGCGCGATAA
>gb|X07753.1|+|102-882|ARO:3002652|APH(3')-VIa [Acinetobacter baumannii]
ATGGAATTGCCCAATATTATTCAACAATTTATCGGAAACAGCGTTTTAGAGCCAAATAAA
ATTGGTCAGTCGCCATCGGATGTTTATTCTTTTAATCGAAATAATGAAACTTTTTTTCTT
AAGCGATCTAGCACTTTATATACAGAGACCACATACAGTGTCTCTCGTGAAGCGAAAATG
TTGAGTTGGCTCTCTGAGAAATTAAAGGTGCCTGAACTCATCATGACTTTTCAGGATGAG
CAGTTTGAATTCATGATCACTAAAGCGATCAATGCAAAACCAATTTCAGCGCTTTTTTTA
ACAGACCAAGAATTGCTTGCTATCTATAAGGAGGCACTCAATCTGTTAAATTCAATTGCT
ATTATTGATTGTCCATTTATTTCAAACATTGATCATCGGTTAAAAGAGTCAAAATTTTTT
ATTGATAACCAACTCCTTGACGATATAGATCAAGATGATTTTGACACTGAATTATGGGGA
GACCATAAAACTTACCTAAGTCTATGGAATGAGTTAACCGAGACTCGTGTTGAAGAAAGA
TTGGTTTTTTCTCATGGCGATATCACGGATAGTAATATTTTTATAGATAAATTCAATGAA
ATTTATTTTTTAGATCTTGGTCGTGCTGGGTTAGCAGATGAATTTGTAGATATATCCTTT
GTTGAACGTTGCCTAAGAGAGGATGCATCGGAGGAAACTGCGAAAATATTTTTAAAGCAT
TTAAAAAATGATAGACCTGACAAAAGGAATTATTTTTTAAAACTTGATGAATTGAATTGA
>gb|AY795964.1|+|0-822|ARO:3001418|OXA-23 [Acinetobacter baumannii]
ATGAATAAATATTTTACTTGCTATGTGGTTGCTTCTCTTTTTCTTTCTGGTTGTACGGTT
CAGCATAATTTAATAAATGAAACCCCGAGTCAGATTGTTCAAGGACATAATCAGGTGATT
CATCAATACTTTGATGAAAAAAACACCTCAGGTGTGCTGGTTATTCAAACAGATAAAAAA
ATTAATCTATATGGTAATGCTCTAAGCCGCGCAAATACAGAATATGTGCCAGCCTCTACA
TTTAAAATGTTGAATGCCCTGATCGGATTGGAGAACCAGAAAACGGATATTAATGAAATA
TTTAAATGGAAGGGCGAGAAAAGGTCATTTACCGCTTGGGAAAAAGACATGACACTAGGA
GAAGCCATGAAGCTTTCTGCAGTCCCAGTCTATCAGGAACTTGCGCGACGTATCGGTCTT
GATCTCATGCAAAAAGAAGTAAAACGTATTGGTTTCGGTAATGCTGAAATTGGACAGCAG
GTTGATAATTTCTGGTTGGTAGGACCATTAAAGGTTACGCCTATTCAAGAGGTAGAGTTT
GTTTCCCAATTAGCACATACACAGCTTCCATTTAGTGAAAAAGTGCAGGCTAATGTAAAA
AATATGCTTCTTTTAGAAGAGAGTAATGGCTACAAAATTTTTGGAAAGACTGGTTGGGCA
ATGGATATAAAACCACAAGTGGGCTGGTTGACCGGCTGGGTTGAGCAGCCAGATGGAAAA
ATTGTCGCTTTTGCATTAAATATGGAAATGCGGTCAGAAATGCCGGCATCTATACGTAAT
GAATTATTGATGAAATCATTAAAACAGCTGAATATTATTTAA
>gb|GU585907.1|-|21605-22103|ARO:3002858|dfrA12 [Klebsiella pneumoniae]
ATGAACTCGGAATCAGTACGCATTTATCTCGTTGCTGCGATGGGAGCCAATCGGGTTATT
GGCAATGGTCCTAATATCCCCTGGAAAATTCCGGGTGAGCAGAAGATTTTTCGCAGACTC
ACTGAGGGAAAAGTCGTTGTCATGGGGCGAAAGACCTTTGAGTCTATCGGCAAGCCTCTA
CCGAACCGTCACACATTGGTAATCTCACGCCAAGCTAACTACCGCGCCACTGGCTGCGTA
GTTGTTTCAACGCTGTCGCACGCTATCGCTTTGGCATCCGAACTCGGCAATGAACTCTAC
GTCGCGGGCGGAGCTGAGATATACACTCTGGCACTACCTCACGCCCACGGCGTGTTTCTA
TCTGAGGTACATCAAACCTTCGAGGGTGACGCCTTCTTCCCAATGCTCAACGAAACAGAA
TTCGAGCTTGTCTCAACCGAAACCATTCAAGCTGTAATTCCGTACACCCACTCCGTTTAT
GCGCGTCGAAACGGCTAA
>gb|DQ838665.1|+|0-474|ARO:3002860|dfrA17 [Pseudomonas aeruginosa]
TTGAAAATATCATTGATTTCTGCAGTGTCAGAAAATGGCGTAATCGGTAGTGGTCCTGAT
ATCCCGTGGTCAGTAAAAGGTGAGCAACTACTCTTTAAAGCGCTCACATATAATCAATGG
CTCCTTGTCGGAAGAAAAACATTTGACTCTATGGGTGTTCTTCCAAATCGCAAATATGCA
GTAGTGTCAAAGAACGGAATTTCAAGCTCAAATGAAAACGTCCTAGTTTTTCCTTCAATA
GAAAATGCTTTGAAAGAGCTATCAAAAGTTACAGATCATGTATATGTCTCTGGCGGGGGT
CAAATCTATAATAGCCTTATTGAAAAAGCAGATATAATTCATTTGTCTACTGTTCACGTT
GAAGTCGAAGGTGATATCAAATTCCCTATAATGCCTGAGAATTTCAATTTGGTTTTTGAA
CAGTTTTTTATGTCTAATATAAATTATACATACCAGATTTGGAAAAAAGGCTAA
>gb|M97297.1|+|10116-10601|ARO:3002962|vanZ_in_vanA_cl [Enterococcus faecium]
TTGGGAAAAATATTATCTAGAGGATTGCTAGCTTTATATTTAGTGACACTAATCTGGTTA
GTGTTATTCAAATTACAATACAATATTTTATCAGTATTTAATTATCATCAAAGAAGTCTT
AACTTGACTCCATTTACTGCTACTGGGAATTTCAGAGAGATGATAGATAATGTTATAATC
TTTATTCCATTTGGCTTGCTTTTGAATGTCAATTTTAAAGAAATCGGATTTTTACCTAAG
TTTGCTTTTGTACTGGTTTTAAGTCTTACTTTTGAAATAATTCAATTTATCTTCGCTATT
GGAGCGACAGACATAACAGATGTAATTACAAATACTGTTGGAGGCTTTCTTGGACTGAAA
TTATATGGTTTAAGCAATAAGCATATGAATCAAAAAAAATTAGACAGAGTTATTATTTTT
GTAGGTATACTTTTGCTCGTATTATTGCTCGTTTACCGTACCCATTTAAGAATAAATTAC
GTGTAA
>gb|AM941159.1|+|208-1069|ARO:3001022|TEM-156 [Proteus mirabilis]
ATGAGTATTCAACATTTCCGTGTCGCCCTTATTCCCTTTTTTGCGGCATTTTGCCTTCCT
GTTTTTGCTCACCCAGAAACGCTGGTGAAAGTAAAAGATGCTGAAGATCAGTTGGGTGCA
CGAGTGGGTTACATCGAACTGGATCTCAACAGCGGTAAGATCCTTGAGAGTTTTCGCCCC
GAAGAACGTTTTCCAATGATGAGCACTTTTAAAGTTCTGCTATGTGGCGCGGTATTATCC
CGTGTTGACGCCGGGCAAGAGCAACTCGGTCGCCGCATACACTATTCTCAGAATGACTTG
GTTGAGTACTCACCAGTCACAGAAAAGCATCTTACGGATGGCATGACAGTAAGAGAATTA
TGCAGTGCTGCCATAACCATGAGTGATAACACTGCGGCCAACTTACTTCTGACAACGATC
GGAGGACCGAAGGAGCTAACCGCTTTTTTGCACAACATAGGGGATCATGTAACTCGCCTT
GATCGTTGGGAACCGGAGCTGAATGAAGCCATACCAAACGACGAGCGTGACACCACGATG
CCTGCAGCAATGGCAACAACGTTGCGCAAACTATTAACTGGCGAACTACTTACTCTAGCT
TCCCGGCAACAATTAATAGACTGGATGGAGGCGGATAAAGTTGCAGGACCACTTCTGCGC
TCGGCCCTTCCGGCTGGCTGGTTTATTGCTGATAAATCTGGAGCCGGTGAGCGTGGGTCT
CGCGGTATCATTGCAGCACTGGGGCCAGATGGTAAGCCCTCCCGTATCGTAGTTATCTAC
ACGACGGGGAGTCAGGCAACTATGGATGAACGAAATAGACAGATCGCTGAGATAGGTGCC
TCACTGATTAAGCATTGGTAA
>gb|AF395881.1|+|0-882|ARO:3002313|KPC-3 [Klebsiella pneumoniae]
ATGTCACTGTATCGCCGTCTAGTTCTGCTGTCTTGTCTCTCATGGCCGCTGGCTGGCTTT
TCTGCCACCGCGCTGACCAACCTCGTCGCGGAACCATTCGCTAAACTCGAACAGGACTTT
GGCGGCTCCATCGGTGTGTACGCGATGGATACCGGCTCAGGCGCAACTGTAAGTTACCGC
GCTGAGGAGCGCTTCCCACTGTGCAGCTCATTCAAGGGCTTTCTTGCTGCCGCTGTGCTG
GCTCGCAGCCAGCAGCAGGCCGGCTTGCTGGACACACCCATCCGTTACGGCAAAAATGCG
CTGGTTCCGTGGTCACCCATCTCGGAAAAATATCTGACAACAGGCATGACGGTGGCGGAG
CTGTCCGCGGCCGCCGTGCAATACAGTGATAACGCCGCCGCCAATTTGTTGCTGAAGGAG
TTGGGCGGCCCGGCCGGGCTGACGGCCTTCATGCGCTCTATCGGCGATACCACGTTCCGT
CTGGACCGCTGGGAGCTGGAGCTGAACTCCGCCATCCCAGGCGATGCGCGCGATACCTCA
TCGCCGCGCGCCGTGACGGAAAGCTTACAAAAACTGACACTGGGCTCTGCACTGGCTGCG
CCGCAGCGGCAGCAGTTTGTTGATTGGCTAAAGGGAAACACGACCGGCAACCACCGCATC
CGCGCGGCGGTGCCGGCAGACTGGGCAGTCGGAGACAAAACCGGAACCTGCGGAGTGTAT
GGCACGGCAAATGACTATGCCGTCGTCTGGCCCACTGGGCGCGCACCTATTGTGTTGGCC
GTCTACACCCGGGCGCCTAACAAGGATGACAAGTACAGCGAGGCCGTCATCGCCGCTGCG
GCTAGACTCGCGCTCGAGGGATTGGGCGTCAACGGGCAGTAA
>gb|HQ693810.1|+|1008-2151|ARO:3001826|ACT-9 [Pantoea agglomerans]
ATGAAGACAAAATCCCTTTGCTGTGCCCTGCTGCTCAGCACCTCCTGCTCTGTTCTCGCC
GCGCCGATGTCAGAGAAACAGCTGTCTGACGTGGTGGAACGTACCGTTACCCCCCTGATG
AAAGCGCAAGCCATTCCGGGCATGGCGGTGGCGGTGATTTATCAGGGTCAGCCGCACTAC
TTTACCTTCGGAAAGGCCGATGTTACGGCGAACAAACCTGTCACCCCGCAAACCCTGTTT
GAGCTGGGCTCTATAAGTAAAACCTTCACCGGCGTATTAGGTGGCGATGCGATTGCGCGC
GGAGAAATATCGCTGGGCGACCCCGTGACAAAGTACTGGCCCGAGCTAACAGGCAAGCAG
TGGCAGGGTATTCGCATGTTGGATCTGGCGACCTACACCGCGGGTGGCCTGCCGCTACAG
GTGCCGGATGAGGTCACGGATAACACCTCCCTGCTGCGTTTCTATCAACACTGGCAACCG
CAGTGGAAACCAGGCACAACGCGTCTTTATGCGAACGCCAGCATCGGGCTTTTTGGCGCC
CTCGCGGTTAAACCCTCCGGTATGAACTTTGAACAGGCCATGACGAAGCGGGTCTTCAAG
CCACTCAAACTGGACCATACATGGATTAACGTTCCGAAAGAAGAAGAGGCGCATTACGCC
TGGGGATACCGTGATGGTAAAGCAATCCACGTTTCACCGGGAATGCTGGATGCCGAAGCG
TATGGTGTCAAAACCAACATCCAGGATATGGCGAGCTGGCTGAAGGCCAACATGAACCCT
GACGCCCTTTCGGATTCAACGTTGAAACAGGGTATTGCCCTGGCACAGTCTCGCTACTGG
CGCGTGGGTGCCATGTATCAGGGTCTGGGCTGGGAGATGCTCAACTGGCCGGTAGAAGCC
AAAACCGTCGTGGAGGGCAGCGATAACAAGGTGGCTCTTGCACCGTTACTGGTGGCAGAA
GTGAACCCTCCAGCTCCGCCAGTAAAAGCATCATGGGTACATAAAACAGGCTCGACGGGT
GGATTCGGCAGCTATGTCGCATTTATTCCTGAAAAGGAACTCGGCATTGTTATGCTGGCG
AACAAGAGCTACCCGAACCCGGCGCGCGTGGAAGCGGCATACCGTATTTTGAGCGCTCTG
TAG
>gb|DQ393783.1|+|1799-2591|ARO:3002615|aadA15 [Pseudomonas aeruginosa]
ATGAGGGAAGCGGTGATCGCCGAAGTATCGACTCAACTATCAGAGGTAGTTGGCGTCATC
GAGCGCCATCTCGAACCGACGTTGCTGGCCGTCCATTTGTACGGCTCCGCAGTGGATGGC
GGCCTGAAGCCACACAGTGATATTGATTTGCTGGTTACGGTGACCGTAAGGCTTGATGAA
ACAACGCGGCGAGCTTTGATCAACGACCTTTTGGAAACTTCGGCTTCCCCTGGAGAGAGC
GAGATTCTCCGCGCTGTAGAAGTCACCATTGTTGTGCACGACGACATCATTCCGTGGCGT
TATCCAGCTAAGCGCGAACTGCAATTTGGAGAATGGCAGCGCAATGACATTCTTGCAGGT
ATCTTCGAGCCAGCCACGATCGACATTGATCTGGCTATCTTGCTGACAAAAGCAAGAGAA
CATAGCGTTGCCTTGGTAGGTCCAGCGGCGGAGGAACTCTTTGATCCGGTTCCTGAACAG
GATCTATTTGAGGCGCTAAATGAAACCTTAACGCTATGGAACTCGCCGCCCGACTGGGCC
GGCGATGAGCGAAATGTAGTGCTTACGTTGTCCCGCATTTGGTACAGCGCAATAACCGGC
AAAATCGCGCCGAAGGATGTCGCTGCCGACTGGGCAATAAAACGCCTACCTGCCCAGTAT
CAGCCCGTCTTACTTGAAGCTAAGCAAGCTTATCTGGGACAAAAAGAAGATCACTTGGCC
TCACGCGCAGATCACTTGGAAGAATTTATTCGCTTTGTGAAAGGCGAGATCATCAAGTCA
GTTGGTAAATGA
>gb|AF244145.1|+|0-741|ARO:3002195|IMP-4 [Acinetobacter baumannii]
ATGAGCAAGTTATCTGTATTCTTTATATTTTTGTTTTGTAGCATTGCTACCGCAGCAGAG
CCTTTGCCAGATTTAAAAATTGAAAAACTTGATGAAGGCGTTTATGTTCATACTTCGTTT
GAAGAAGTTAACGGGTGGGGCGTTGTTCCTAAACATGGTTTGGTTGTTCTTGTAGATGCT
GAAGCTTATCTAATTGACACTCCATTTACGGCTAAAGATACTGAAAAGTTAGTCACTTGG
TTTGTGGAACGTGGCTATAAAATAAAAGGCAGTATTTCCTCTCATTTTCATAGTGACAGC
ACGGGCGGAATAGAGTGGCTTAATTCTCAATCCATCCCCACGTATGCGTCTGAATTAACT
AATGAGCTGCTTAAAAAAGACGGTAAGGTTCAAGCTAAAAATTCATTTGGCGGGGTTAAC
TATTGGCTAGTTAAAAATAAAATTGAAGTTTTTTATCCAGGCCCAGGACACACTCCAGAT
AACCTAGTAGTTTGGCTGCCTGAAAGGAAAATATTATTCGGTGGTTGTTTTATTAAACCG
TACGGTCTAGGTAATTTGGGTGACGCAAATTTAGAAGCTTGGCCAAAGTCCGCTAAATTA
TTAATATCCAAATATGGTAAGGCAAAACTGGTTGTTCCAAGTCACAGTGAAGCTGGAGAC
GCATCACTCTTGAAACTTACATTAGAGCAGGCGGTTAAAGGGTTAAACGAAAGTAAAAAA
CCATCAAAACTAAGCAACTAA
>gb|CU459141.1|-|3660736-3661636|ARO:3002370|VEB-1 [Acinetobacter baumannii AYE]
ATGAAAATCGTAAAAAGGATATTATTAGTATTGTTAAGTTTATTTTTTACAATTGTGTAT
TCAAATGCTCAAACTGACAACTTAACTTTGAAAATTGAGAATGTTTTAAAGGCAAAAAAT
GCCAGAATAGGAGTAGCAATATTCAACAGCAATGAGAAGGATACTTTGAAGATTAATAAC
GACTTCCATTTCCCGATGCAAAGCGTTATGAAATTTCCGATTGCTTTAGCCGTTTTGTCT
GAGATAGATAAAGGGAATCTTTCTTTTGAACAAAAAATAGAGATTACCCCTCAAGACCTT
TTGCCTAAAACGTGGAGTCCGATTAAAGAGGAATTCCCTAATGGAACAACTTTGACGATT
GAACAAATACTAAATTATACAGTATCAGAGAGCGACAATATTGGTTGTGATATTTTGCTA
AAATTAATCGGAGGAACTGATTCTGTTCAAAAATTCTTGAATGCTAATCATTTCACTGAT
ATTTCAATCAAAGCAAACGAAGAACAAATGCACAAGGATTGGAATACCCAATATCAAAAT
TGGGCAACCCCAACAGCGATGAACAAACTGTTAATAGATACTTATAATAATAAGAACCAA
TTACTTTCTAAAAAAAGTTATGATTTTATTTGGAAAATTATGAGAGAAACAACAACAGGA
AGTAACCGATTAAAAGGACAATTACCAAAGAATACAATTGTTGCTCATAAAACAGGGACT
TCCGGAATAAATAATGGAATTGCAGCAGCCACTAATGATGTTGGGGTAATTACTTTACCG
AATGGACAATTAATTTTTATAAGCGTATTTGTTGCAGAGTCCAAAGAAACTTCGGAAATT
AATGAAAAGATTATTTCAGACATTGCAAAAATAACGTGGAATTACTATTTGAATAAATAA
>gb|X52085.1|+|342-1809|ARO:3000251|msrA [Staphylococcus epidermidis]
ATGGAACAATATACAATTAAATTTAACCAAATCAATCATAAATTGACAGATTTACGATCA
CTTAACATCGATCATCTTTATGCTTACCAATTTGAAAAAATAGCACTTATTGGGGGTAAT
GGTACTGGTAAAACCACATTACTAAATATGATTGCTCAAAAAACAAAACCAGAATCTGGA
ACAGTTGAAACGAATGGCGAAATTCAATATTTTGAACAGCTTAACATGGATGTGGAAAAT
GATTTTAACACGTTAGACGGTAGTTTAATGAGTGAACTCCATATACCTATGCATACAACC
GACAGTATGAGTGGTGGTGAAAAAGCAAAATATAAATTACGTAATGTCATATCAAATTAT
AGTCCGATATTACTTTTAGATGAACCTACAAATCACTTGGATAAAATTGGTAAAGATTAT
CTGAATAATATTTTAAAATATTACTATGGTACTTTAATTATAGTAAGTCACGATAGAGCA
CTTATAGACCAAATTGCTGACACAATTTGGGATATACAAGAAGATGGCACAATAAGAGTG
TTTAAAGGTAATTACACACAGTATCAAAATCAATATGAACAAGAACAGTTAGAACAACAA
CGTAAATATGAACAGTATATAAGTGAAAAACAAAGATTGTCCCAAGCCAGTAAAGCTAAA
CGAAATCAAGCGCAACAAATGGCACAAGCATCATCAAAACAAAAAAATAAAAGTATAGCA
CCAGATCGTTTAAGTGCATCAAAAGAAAAAGGCACGGTTGAGAAGGCTGCTCAAAAACAA
GCTAAGCATATTGAAAAAAGAATGGAACATTTGGAAGAAGTTGAAAAACCACAAAGTTAT
CATGAATTCAATTTTCCACAAAATAAAATTTATGATATCCATAATAATTATCCAATCATT
GCACAAAATCTAACATTGGTTAAAGGAAGTCAAAAACTGCTAACACAAGTACGATTCCAA
ATACCATATGGCAAAAATATAGCGCTCGTAGGTGCAAATGGTGTAGGTAAGACAACTTTA
CTTGAAGCTATTTACCACCAAATAGAGGGAATTGATTGTTCTCCTAAAGTGCAAATGGCA
TACTATCGTCAACTTGCTTATGAAGACATGCGTGACGTTTCATTATTGCAATATTTAATG
GATGAAACGGATTCATCAGAATCATTCAGTAGAGCTATTTTAAATAACTTGGGTTTAAAT
GAAGCACTTGAGCGTTCTTGTAATGTTTTGAGTGGTGGGGAAAGAACGAAATTATCGTTA
GCAGTATTATTTTCAACGAAAGCGAATATGTTAATTTTGGATGAACCAACTAATTTTTTA
GATATTAAAACATTAGAAGCATTAGAAATGTTTATGAATAAATATCCTGGAATCATTTTG
TTTACATCACATGATACAAGGTTTGTTAAACATGTATCAGATAAAAAATGGGAATTAACA
GGACAATCTATTCATGATATAACTTAA
>gb|AF317511.1|+|187-988|ARO:3002271|VIM-1 [Pseudomonas aeruginosa]
ATGTTAAAAGTTATTAGTAGTTTATTGGTCTACATGACCGCGTCTGTCATGGCTGTCGCA
AGTCCGTTAGCCCATTCCGGGGAGCCGAGTGGTGAGTATCCGACAGTCAACGAAATTCCG
GTCGGAGAGGTCCGACTTTACCAGATTGCCGATGGTGTTTGGTCGCATATCGCAACGCAG
TCGTTTGATGGCGCGGTCTACCCGTCCAATGGTCTCATTGTCCGTGATGGTGATGAGTTG
CTTTTGATTGATACAGCGTGGGGTGCGAAAAACACAGCGGCACTTCTCGCGGAGATTGAA
AAGCAAATTGGACTTCCCGTAACGCGTGCAGTCTCCACGCACTTTCATGACGACCGCGTC
GGCGGCGTTGATGTCCTTCGGGCGGCTGGGGTGGCAACGTACGCATCACCGTCGACACGC
CGGCTAGCCGAGGCAGAGGGGAACGAGATTCCCACGCATTCTCTAGAAGGACTCTCATCG
AGCGGGGACGCAGTGCGCTTCGGTCCAGTAGAGCTCTTCTATCCTGGTGCTGCGCATTCG
ACCGACAATCTGGTTGTATACGTCCCGTCAGCGAACGTGCTATACGGTGGTTGTGCCGTT
CATGAGTTGTCAAGCACGTCTGCGGGGAACGTGGCCGATGCCGATCTGGCTGAATGGCCC
ACCTCCGTTGAGCGGATTCAAAAACACTACCCGGAAGCAGAGGTCGTCATTCCCGGGCAC
GGTCTACCGGGCGGTCTAGACTTGCTCCAGCACACAGCGAACGTTGTCAAAGCACACAAA
AATCGCTCAGTCGCCGAGTAG
>gb|AF156486.1|+|5012-5792|ARO:3002602|aadA2 [Klebsiella pneumoniae]
GTGACCATCGAAATTTCGAACCAACTATCAGAGGTGCTAAGCGTCATTGAGCGCCATCTG
GAATCAACGTTGCTGGCCGTGCATTTGTACGGCTCCGCAGTGGATGGCGGCCTGAAGCCA
TACAGCGATATTGATTTGTTGGTTACTGTGGCCGTAAAGCTTGATGAAACGACGCGGCGA
GCATTGCTCAATGACCTTATGGAGGCTTCGGCTTTCCCTGGCGAGAGCGAGACGCTCCGC
GCTATAGAAGTCACCCTTGTCGTGCATGACGACATCATCCCGTGGCGTTATCCGGCTAAG
CGCGAGCTGCAATTTGGAGAATGGCAGCGCAATGACATTCTTGCGGGTATCTTCGAGCCA
GCCATGATCGACATTGATCTAGCTATCCTGCTTACAAAAGCAAGAGAACATAGCGTTGCC
TTGGTAGGTCCGGCAGCGGAGGAATTCTTTGACCCGGTTCCTGAACAGGATCTATTCGAG
GCGCTGAGGGAAACCTTGAAGCTATGGAACTCGCAGCCCGACTGGGCCGGCGATGAGCGA
AATGTAGTGCTTACGTTGTCCCGCATTTGGTACAGCGCAATAACCGGCAAAATCGCGCCG
AAGGATGTCGCTGCCGACTGGGCAATAAAACGCCTACCTGCCCAGTATCAGCCCGTCTTA
CTTGAAGCTAAGCAAGCTTATCTGGGACAAAAAGAAGATCACTTGGCCTCACGCGCAGAT
CACTTGGAAGAATTTATTCGCTTTGTGAAAGGCGAGATCATCAAGTCAGTTGGTAAATGA
>gb|AF227521.1|+|3269-4487|ARO:3000616|mel [Streptococcus pyogenes]
ATGGAAAAATACAACAATTGGAAACTTAAGTTTTATACAATATGGGCAGGGCAAGCAGTA
TCATTAATCACTAGTGCCATCTTGCAAATGGCGATTATTTTTTACCTTACAGAAAAAACT
GGATCCGCGATGGTCTTGTCTATGGCTTCACTATTAGGTTTTTTACCCTATGCGGTCTTT
GGACCTGCAATTGGTGTGCTAGTGGATCGTCATGATAGGAAGAAGATAATGATTGGTGCT
GATTTAATTATCGCAGCAGCTGGTTCGGTGCTTACTATTGTTGCATTCTATATGGAGCTA
CCTGTCTGGATGGTTATGATAGTATTGTTTATCCGTAGCATTGGAACAGCTTTTCACACC
CCGGCTCTCAATGCGGTTACGCCACTTTTAGTACCAGAAGAACAGCTTACGAAATGTGCA
GGCTATAGTCAGTCTTTGCAGTCTATAAGCTATATTGTTAGTCCGGCGGTTGCAGCACTC
TTATACTCCGTTTGGGAACTAAATGCTATTATTGCCATCGATGTATTGGGTGCTGTGATT
GCATCTATTACGGTAGCAATTGTACGTATTCCTAAGCTGGGTGATCGCGTGCAAAGTTTG
GACCCAAATTTCATAAGAGAAATGCAAGAAGGAATGGCTGTACTACGGCAAAATAAAGGA
TTATTTGCTTTATTACTCGTTGGAACATTATATATGTTTGTTTATATGCCAATTAATGCA
CTATTCCCTTTAATTAGCATGGATTACTTTAATGGAACACCTGTGCATATTTCTATTACG
GAAATTTCCTTTGCATCTGGAATGTTGATAGGGGGTCTATTATTAGGGTTATTTGGGAAT
TACCAAAAGCGAATCTTATTAATAACGGCATCCATTTTTATGATGGGGATAAGCTTAACC
ATTTCAGGATTACTTCCCCAAAGTGGATTTTTCATTTTTGTAGTCTGCTGTGCAATAATG
GGGCTTTCTGTTCCGTTTTACAGCGGTGTGCAAACAGCTCTTTTTCAGGAGAAAATTAAG
CCTGAATATTTAGGACGTGTATTTTCTTTAACTGGAAGTATCATGTCTCTTGCTATGCCA
ATTGGATTAATTCTTTCTGCACTCTTTGCTGATAGAATCGGTGTAAATCATTGGTTTTTA
CTATCAGGTACTTTAATTATTTGCATTGCAATAGTTTGCCCAATGATAAATGAGATTAGA
AAATTAGATTTAAAATAA
>gb|AY660529.1|+|121-676|ARO:3003676|AAC(6')-Ib' [Pseudomonas aeruginosa]
GTGACCAACAGCAACGATTCCGTCACACTGCGCCTCATGACTGAGCATGACCTTGCGATG
CTCTATGAGTGGCTAAATCGATCTCATATCGTCGAGTGGTGGGGCGGAGAAGAAGCACGC
CCGACACTTGCTGACGTACAGGAACAGTACTTGCCAAGCGTTTTAGCGCAAGAGTCCGTC
ACTCCATACATTGCAATGCTGAATGGAGAGCCGATTGGGTATGCCCAGTCGTACGTTGCT
CTTGGAAGCGGGGACGGATGGTGGGAAGAAGAAACCGATCCAGGAGTACGCGGAATAGAC
CAGTCACTGGCGAATGCATCACAACTGGGCAAAGGCTTGGGAACCAAGCTGGTTCGAGCT
CTGGTTGAGTTGCTGTTCAATGATCCCGAGGTCACCAAGATCCAAACGGACCCGTCGCCG
AGCAACTTGCGAGCGATCCGATGCTACGAGAAAGCGGGGTTTGAGAGGCAAGGTACCGTA
ACCACCCCAGATGGTCCAGCCGTGTACATGGTTCAAACACGCCAGGCATTCGAGCGAACA
CGCAGTGTTGCCTAA
>gb|D16251.1|-|1625-2531|ARO:3000316|mphA [Escherichia coli]
ATGACCGTAGTCACGACCGCCGATACCTCCCAACTGTACGCACTTGCAGCCCGACATGGG
CTCAAGCTCCATGGCCCGCTGACTGTCAATGAGCTTGGGCTCGACTATAGGATCGTGATC
GCCACCGTCGACGATGGACGTCGGTGGGTGCTGCGCATCCCGCGCCGAGCCGAGGTAAGC
GCGAAGGTCGAACCAGAGGCGCGGGTGCTGGCAATGCTCAAGAATCGCCTGCCGTTCGCG
GTGCCGGACTGGCGCGTGGCCAACGCCGAGCTCGTTGCCTATCCCATGCTCGAAGACTCG
ACTGCGATGGTCATCCAGCCTGGTTCGTCCACGCCCGACTGGGTCGTGCCGCAGGACTCG
GAGGTCTTCGCGGAGAGCTTCGCGACCGCGCTCGCCGCCCTGCATGCCGTCCCCATTTCC
GCCGCCGTGGATGCGGGGATGCTCATCCGTACACCGACGCAGGCCCGTCAGAAGGTGGCC
GACGACGTTGACCGCGTCCGACGCGAGTTCGTGGTGAACGACAAGCGCCTCCACCGGTGG
CAGCGCTGGCTCGACGACGATTCGTCGTGGCCAGATTTCTCCGTGGTGGTGCATGGCGAT
CTCTACGTGGGCCATGTGCTCATCGACAACACGGAGCGCGTCAGCGGGATGATCGACTGG
AGCGAGGCCCGCGTTGATGACCCTGCCATCGACATGGCCGCGCACCTTATGGTCTTTGGT
GAAGAGGGGCTCGCGAAGCTCCTCCTCACGTATGAAGCGGCCGGTGGCCGGGTGTGGCCG
CGGCTCGCCCACCACATCGCGGAGCGCCTTGCGTTCGGGGCGGTCACCTACGCACTCTTC
GCCCTCGACTCGGGTAACGAAGAGTACCTCGCTGCGGCGAAGGCGCAGCTCGCCGCAGCG
GAATGA
>gb|AY007369.1|+|0-1149|ARO:3002159|FOX-5 [Klebsiella pneumoniae]
ATGCAACAACGGCGTGCGTTCGCGCTACTGACGCTGGGTAGCCTGCTGTTAGCCCCTTGT
ACTTATGCCAGCGGGGAGGCTCCGTTGACCGCCGCTGTGGACGGCATTATCCAGCCGATG
CTCAAGGCGTATCGGATCCCGGGGATGGCGGTCGCCGTACTGAAAGATGGCAAAGCCCAC
TATTTCAACTATGGGGTTGCCAACCGGGAGAGTGGCCAGCGCGTCAGCGAGCAGACCCTG
TTCGAGATTGGCTCGGTCAGCAAGACCCTGACTGCGACCCTCGGTGCCTATGCCGCGGTC
AAGGGGGGCTTTGAGCTGGATGACAAGGTGAGCCAGCACGCCCCCTGGCTCAAAGGTTCC
GCCTTGGATGGTGTGACCATGGCCGAGCTTGCCACCTACAGTGCGGGTGGTTTGCCGCTG
CAGTTCCCCGATGAGGTGGATTCGAATGACAAGATGCGCACTTACTATCGGAGCTGGTCA
CCGGTTTATCCGGCGGGGACCCATCGCCAGTATTCCAACCCCAGCATCGGCCTGTTTGGT
CACCTGGCCGCAAATAGTCTGGGCCAGCCATTTGAGCAACTGATGAGCCAGACCCTGCTG
CCCAAGCTGGGTTTGCACCACACCTATATCCAGGTACCGGAGTCGGCTATGGTGAACTAT
GCCTACGGCTATTCGAAGGAAGATAAGCCCGTCCGGGTCACTCCGGGCGTGCTGGCAGCC
GAGGCTTACGGGATCAAGACCGGCTCGGCGGATCTGCTGAAGTTTGCCGAGGCAAACATG
GGGTATCAGGGAGATGCCGCGGTAAAAAGCGCGATCGCGCTGACCCACACCGGTTTCTAC
TCGGTGGGAGACATGACCCAGGGACTGGGCTGGGAGAGTTACGCCTATCCGGTGACCGAG
CAGACATTGCTGGCGGGTAACGCACCGGCGGTGAGCTTCCAGGCCAATCCGGTTACGCGC
TTTGCGGTGCCCAAGGCGATGGGCGAGCAGCGGCTCTATAACAAGACGGGCTCGACTGGC
GGCTTTGGCGCCTATGTGGCGTTCGTGCCCGCCAGAGGGATCGCCATCGTCATGCTGGCC
AATCGCAACTATCCCATCGAGGCCAGGGTGAAGGCGGCTCACGCCATCCTGAGTCAGTTG
GCCGAGTGA
>gb|M64090.1|+|0-735|ARO:3000595|ErmT [Plasmid pGT633]
ATGAACAAAAAAAATATAAAAGATAGTCAAAACTTTATTACTTCAAAGCATCATATAAAT
GAAATTTTGAGAAATGTACATTTAAATACAAATGATAATATTATTGAGATTGGTTCAGGG
AAAGGTCATTTCTCGTTTGAATTAGCTAAAAGGTGTAATTATGTAACCGCCATTGAAATA
GATCCTAAATTATGTAGGATAACTAAAAACAAACTTATTGAATATGAGAACTTCCAGGTT
ATCAATAAAGATATTTTACAATTTAAGTTTCCTAAAAATAAGTCATATAAGATATTTGGA
AATATACCCTACAATATAAGTACAGATATAATTCGAAAAATTGTTTTTGAAAGCACAGCT
ACAGAAAGTTATTTAATAGTGGAATATGGATTTGCTAAAAGGTTGCTAAATACAAATCGT
TCACTAGCACTATTTTTAATGACAGAAGTTGATATATCCATATTAAGTAAAATCCCTAGA
GAATACTTTCATCCAAAACCTAGAGTTAATAGCTCGTTAATTGTATTAAAAAGACACCCT
TCAAAAATATCACTCAAAGATAGAAAACAATATGAAAATTTTGTTATGAAATGGGTTAAC
AAAGAATACATAAAACTATTTTCCAAAAACCAATTTTATCAAGCCTTAAAATATGCAAGA
ATTGACGATTTAAACAATATTAGCTTTGAACAATTCTTGTCTCTTTTCAATAGCTATAAA
TTATTTAATAGATAA
>gb|EU555534.1|+|0-882|ARO:3002316|KPC-6 [Klebsiella pneumoniae]
ATGTCACTGTATCGCCGTCTAGTTCTGCTGTCTTGTCTCTCATGGCCGCTGGCTGGCTTT
TCTGCCACCGCGCTGACCAACCTCGTCGCGGAACCATTCGCTAAACTCGAACAGGACTTT
GGCGGCTCCATCGGTGTGTACGCGATGGATACCGGCTCAGGCGCAACTGTAAGTTACCGC
GCTGAGGAGCGCTTCCCACTGTGCAGCTCATTCAAGGGCTTTCTTGCTGCCGCTGTGCTG
GCTCGCAGCCAGCAGCAGGCCGGCTTGCTGGACACACCCATCCGTTACGGCAAAAATGCG
CTGGTTCCGTGGTCACCCATCTCGGAAAAATATCTGACAACAGGCATGACGGTGGCGGAG
CTGTCCGCGGCCGCCGTGCAATACAGTGATAACGCCGCCGCCAATTTGTTGCTGAAGGAG
TTGGGCGGCCCGGCCGGGCTGACGGCCTTCATGCGCTCTATCGGCGATACCACGTTCCGT
CTGGACCGCTGGGAGCTGGAGCTGAACTCCGCCATCCCAGGCGATGCGCGCGATACCTCA
TCGCCGCGCGCCGTGACGGAAAGCTTACAAAAACTGACACTGGGCTCTGCACTGGCTGCG
CCGCAGCGGCAGCAGTTTGTTGATTGGCTAAAGGGAAACACGACCGGCAACCACCGCATC
CGCGCGGCGGTGCCGGCAGACTGGGCAGTCGGAGACAAAACCGGAACCTGCGGAGGGTAT
GGCACGGCAAATGACTATGCCGTCGTCTGGCCCACTGGGCGCGCACCTATTGTGTTGGCC
GTCTACACCCGGGCGCCTAACAAGGATGACAAGCACAGCGAGGCCGTCATCGCCGCTGCG
GCTAGACTCGCGCTCGAGGGATTGGGCGTCAACGGGCAGTAA
>gb|AY956335.1|+|38-899|ARO:3001004|TEM-141 [Enterobacter cloacae]
ATGAGTATTCAACATTTCCGTGTCGCCCTTATTCCCTTTTTTGCGGCATTTTGCCTTCCT
GTTTTTGCTCACCCAGAAACGCTGGTGAAAGTAGAAGATGCTGAAGATCAGTTGGGTGCA
CGAGTGGGTTACATCGAACTGGATCTCAACAGCGGTAAGATCCTTGAGAGTTTTCGCCCC
GAAGAACGTTTTCCAATGATGAGCACTTTTAAAGTTCTGCTATGTGGTGCGGTATTATCC
CGTGTTGACGCCGGGCAAGAGCAACTCGGTCGCCGCATACACTATTCTCAGAATGACTTG
GTTGAGTACTCACCAGTCACAGAAAAGCATCTTACGGATGGCATGACAGTAAGAGAATTA
TGCAGTGCTGCCATAACCATGAGTGATAACACTGCTGCCAACTTACTTCTGACAACGATC
GGAGGACCGAAGGAGCTAACCGCTTTTTTGCACAACATGGGGGATCATGTAACTCGCCTT
GATCGTTGGGAACCGGAGCTGAATGAAGCCATACCAAACGACGAGCGTGACACCACGATG
CCTGCAGCAATGGCAACAACGTTGCGCAAACTATTAACTGGCGAACTACTTACTCTAGCT
TCCCGGCAACAATTAATAGACTGGATGGAGGCGGATAAAGTTGCAGGACCACTTCTGCGC
TCGGCCCTTCCGGCTGGCTGGTTTATTGCTGATAAATCTGGAGCCGGTGAGCGTGGGTCT
CGCGGTATCATTGCAGCACTGGGGCCAGATGGTAAGCCCTCCCGTATCGTAGTTATCTAC
ACGACGGGGAGTCAGGCAACTATGGATGAACGAAATAGACAGATCGCTGAGATAGGTGCC
TCACTGATTAAGCATTGGTAA
>gb|AF467077.1|+|163-1348|ARO:3000168|tet(D) [Shigella flexneri Y]
ATGAATAAACCCGCTGTCATCGCGCTGGTGATTACACTGCTGGACGCGATGGGAATTGGT
CTGATCATGCCGGTATTACCGTCACTGCTGCGGGAATATCTCCCGGAAGCGGATGTGGCA
AACCATTACGGCATTCTGCTGGCGCTGTATGCGGTGATGCAGGTCTGTTTTGCTCCGCTG
CTGGGCAGATGGTCAGATAAGCTGGGGCGCAGACCGGTGCTGCTGTTATCCCTGGCGGGT
GCCGCGTTTGATTACACACTGCTGGCACTGTCCAATGTGCTGTGGATGTTGTATCTCGGG
CGGATTATCTCCGGGATCACTGGTGCCACCGGCGCGGTTGCGGCTTCGGTAGTGGCGGAC
AGCACGGCGGTCAGCGAGCGTACCGCCTGGTTCGGCCGTCTCGGTGCGGCCTTTGGTGCC
GGGCTGATTGCCGGGCCGGCTATCGGCGGACTGGCGGGGGATATCTCACCGCATCTGCCG
TTTGTCATTGCGGCAATACTGAATGCCTGCACCTTTCTGATGGTCTTTTTTATCTTTAAA
CCGGCGGTACAGACAGAAGAAAAACCGGCGGAGCAGAAACAAGAAAGCGCAGGTATCAGC
TTTATCACACTGCTTAAACCTCTGGCGCTGTTGCTGTTTGTCTTTTTTACCGCGCAGCTT
ATCGGGCAGATCCCGGCCACTGTCTGGGTATTGTTTACGGAGAGCCGCTTTGCCTGGGAC
AGCGCGGCGGTCGGTTTTTCACTGGCGGGACTCGGGGCGATGCATGCACTGTTTCAGGCG
GTGGTTGCCGGGGCGCTGGCAAAACGGCTGAGTGAGAAAACCATTATTTTCGCCGGATTT
ATTGCCGATGCCACCGCGTTTTTACTGATGTCTGCTATCACTTCCGGATGGATGGTGTAT
CCGGTCCTGATCCTGCTGGCAGGCGGCGGAATTGCACTGCCTGCATTGCAGGGCATTATC
TCTGCCGGGGCATCGGCGGCAAATCAGGGAAAACTACAGGGTGTGCTGGTCAGCCTGACC
AATCTGACCGGCGTGGCGGGCCCGCTGCTGTTTGCTTTTATTTTCAGTCAGACACAGCAG
AGTGCGGACGGTACGGTGTGGCTGATTGGCACGGCACTGTACGGTCTGCTGCTGGCAATC
TGTCTGCTGATCAGAAAACCGGCACCGGTGGCGGCCACCTGCTGA
>gb|FJ196385.1|-|11083-12313|ARO:3003107|mef(B) [Escherichia coli]
ATGAACAGAATAAAAAATTGGAAGAAACAATTTGCTGTAATATACACAGGGCAGGCTTTT
TCAATCTTGGGTTCTGCCGCAGTGCAGTTCGCTGTTATCTGGTGGCTGACCATCCAGACT
GAATCCGCAATCACCTTGACGATTGCATCCTTAGTTGCCTTTCTCCCCAATATGTTAATC
GGACCCTTTGCCGGTGTGTGGATCGACCGATACAACCGCCGAACAGTAATGATTTTAGCT
GACGGTCTGGTAGCTGTATCCAGCATCATCCTTGGGGCAGCATTTTTACTTGTGGAAACA
CCCCCTATTTGGTTTATCTACATTGTTTTATTTTTGCGTGGATTGGGGAATACCTTTCAC
GGTCCAGCTATGCAAGCGGCGATACCCATGTTTGTGCCAGCAGATATGTTGACCAAAGCA
GGGGGCTGGGGAAATATGATCCAATCAATATCCAACATGATGGGGCCTGTGCTGGGTGCT
GCGCTTATGTCATTTCTACCTATTTCCTCCATTATGATTGTGGATATACTGGGAGCCGCT
TTTGCGATAGTTTGCCTCCTATTTGTTATAATTCCAGACATTACGCAAACCAATGAGAAG
ATGAGTGTATTGTCTGACATGAAGCAGGGCTTTATCGCAATGAAAGCAAATAAACCTTTA
ATGGCTGTGTTTTCCCCCATGCTGCTGATGACCATACTTTATATGCCATTAGGTTCTCTG
TTCCCTCTACTGGCACGCAGCCACTTTATGGGTGAAGCCTGGCACAATAGCATTGTGGAA
TTTGTCTTTGCAGGTGGATTGCTTCTTTCATCTTTGGTTATCGGTGTATGGGGCGGCATG
AAAAGAAGGTTTTTCATGGCATCCTTAGCTATTGGCTTAATGGGTCTGGCTACACTGATT
AGCGGAGCGCTACCGACAAGCGGTTTTTGGATATTTGTTATATGCTGCTTCTTCTTGGGC
GCCTCTGGCACATTTATGAATGTTCCTGTTATGGCTTATGTTCAAGAAAGCATTGCCCCT
GAAATGATGGGCAAGGTGTTTTCCCTTTTGATGACCGCCATGACTCTTTCTATGCCGATA
GGCTTACTTGTTGCAGGTCCGGTTGTTGAGGTTATAGGTGTTAATACATGGTTTTTCTGG
TCTGGTGTTGCGTTGATAGTAAACGCTGTTCTCTGCCGCATTCTGACACGACGCTATGAC
AAAGTAACAATGAAACCGCAAGTGGACTGA
>gb|AB211124.1|+|0-525|ARO:3002895|SAT-2 [Escherichia coli]
ATGAAGATTTCGGTGATCCCTGAGCAGGTGGCGGAAACATTGGATGCTGAGAACCATTTC
ATTGTTCGTGAAGTGTTCGATGTGCACCTATCCGACCAAGGCTTTGAACTATCTACCAGA
AGTGTGAGCCCCTACCGGAAGGATTACATCTCGGATGATGACTCTGATGAAGACTCTGCT
TGCTATGGCGCATTCATCGACCAAGAGCTTGTCGGGAAGATTGAACTCAACTCAACATGG
AACGATCTAGCCTCTATCGAACACATTGTTGTGTCGCACACGCACCGAGGCAAAGGAGTC
GCGCACAGTCTCATCGAATTTGCGAAAAAGTGGGCACTAAGCAGACAGCTCCTTGGCATA
CGATTAGAGACACAAACGAACAATGTACCTGCCTGCAATTTGTACGCAAAATGTGGCTTT
ACTCTCGGCGGCATTGACCTGTTCACGTATAAAACTAGACCTCAAGTCTCGAACGAAACA
GCGATGTACTGGTACTGGTTCTCGGGAGCACAGGATGACGCCTAA
>gb|Y10278.1|+|0-876|ARO:3001866|CTX-M-3 [Citrobacter freundii]
ATGGTTAAAAAATCACTGCGCCAGTTCACGCTGATGGCGACGGCAACCGTCACGCTGTTG
TTAGGAAGTGTGCCGCTGTATGCGCAAACGGCGGACGTACAGCAAAAACTTGCCGAATTA
GAGCGGCAGTCGGGAGGCAGACTGGGTGTGGCATTGATTAACACAGCAGATAATTCGCAA
ATACTTTATCGTGCTGATGAGCGCTTTGCGATGTGCAGCACCAGTAAAGTGATGGCCGCG
GCCGCGGTGCTGAAGAAAAGTGAAAGCGAACCGAATCTGTTAAATCAGCGAGTTGAGATC
AAAAAATCTGACCTTGTTAACTATAATCCGATTGCGGAAAAGCACGTCAATGGGACGATG
TCACTGGCTGAGCTTAGCGCGGCCGCGCTACAGTACAGCGATAACGTGGCGATGAATAAG
CTGATTGCTCACGTTGGCGGCCCGGCTAGCGTCACCGCGTTCGCCCGACAGCTGGGAGAC
GAAACGTTCCGTCTCGACCGTACCGAGCCGACGTTAAACACCGCCATTCCGGGCGATCCG
CGTGATACCACTTCACCTCGGGCAATGGCGCAAACTCTGCGGAATCTGACGCTGGGTAAA
GCATTGGGCGACAGCCAACGGGCGCAGCTGGTGACATGGATGAAAGGCAATACCACCGGT
GCAGCGAGCATTCAGGCTGGACTGCCTGCTTCCTGGGTTGTGGGGGATAAAACCGGCAGC
GGTGACTATGGCACCACCAACGATATCGCGGTGATCTGGCCAAAAGATCGTGCGCCGCTG
ATTCTGGTCACTTACTTCACCCAGCCTCAACCTAAGGCAGAAAGCCGTCGCGATGTATTA
GCGTCGGCGGCTAAAATCGTCACCGACGGTTTGTAA
>gb|KC243783.1|+|0-2007|ARO:3000617|mecA [Staphylococcus aureus]
ATGAAAAAGATAAAAATTGTTCCACTTATTTTAATAGTTGTAGTTGTCGGGTTTGGTATA
TATTTTTATGCTTCAAAAGATAAAGAAATTAATAATACTATTGATGCAATTGAAGATAAA
AATTTCAAACAAGTTTATAAAGATAGCAGTTATATTTCTAAAAGCGATAATGGTGAAGTA
GAAATGACTGAACGTCCGATAAAAATATATAATAGTTTAGGCGTTAAAGATATAAACATT
CAGGATCGTAAAATAAAAAAAGTATCTAAAAATAAAAAACGAGTAGATGCTCAATATAAA
ATTAAAACAAACTACGGTAACATTGATCGCAACGTTCAATTTAATTTTGTTAAAGAAGAT
GGTATGTGGAAGTTAGATTGGGATCATAGCGTCATTATTCCAGGAATGCAGAAAGACCAA
AGCATACATATTGAAAATTTAAAATCAGAACGTGGTAAAATTTTAGACCGAAACAATGTG
GAATTGGCCAATACAGGAACAGCATATGAGATAGGCATCGTTCCAAAGAATGTATCTAAA
AAAGATTATAAAGCAATCGCTAAAGAACTAAGTATTTCTGAAGACTATATCAAACAACAA
ATGGATCAAAATTGGGTACAAGATGATACCTTCGTTCCACTTAAAACCGTTAAAAAAATG
GATGAATATTTAAGTGATTTCGCAAAAAAATTTCATCTTACAACTAATGAAACAAAAAGT
CGTAACTATCCTCTAGAAAAAGCGACTTCACATCTATTAGGTTATGTTGGTCCCATTAAC
TCTGAAGAATTAAAACAAAAAGAATATAAAGGCTATAAAGATGATGCAGTTATTGGTAAA
AAGGGACTCGAAAAACTTTACGATAAAAAGCTCCAACATGAAGATGGCTATCGTGTCACA
ATCGTTGACGATAATAGCAATACAATCGCACATACATTAATAGAGAAAAAGAAAAAAGAT
GGCAAAGATATTCAACTAACTATTGATGCTAAAGTTCAAAAGAGTATTTATAACAACATG
AAAAATGATTATGGCTCAGGTACTGCTATCCACCCTCAAACAGGTGAATTATTAGCACTT
GTAAGCACACCTTCATATGACGTCTATCCATTTATGTATGGCATGAGTAACGAAGAATAT
AATAAATTAACCGAAGATAAAAAAGAACCTCTGCTCAACAAGTTCCAGATTACAACTTCA
CCAGGTTCAACTCAAAAAATATTAACAGCAATGATTGGGTTAAATAACAAAACATTAGAC
GATAAAACAAGTTATAAAATCGATGGTAAAGGTTGGCAAAAAGATAAATCTTGGGGTGGT
TACAACGTTACAAGATATGAAGTGGTAAATGGTAATATCGACTTAAAACAAGCAATAGAA
TCATCAGATAACATTTTCTTTGCTAGAGTAGCACTCGAATTAGGCAGTAAGAAATTTGAA
AAAGGCATGAAAAAACTAGGTGTTGGTGAAGATATACCAAGTGATTATCCATTTTATAAT
GCTCAAATTTCAAACAAAAATTTAGATAATGAAATATTATTAGCTGATTCAGGTTACGGA
CAAGGTGAAATACTGATTAACCCAGTACAGATCCTTTCAATCTATAGCGCATTAGAAAAT
AATGGCAATATTAACGCACCTCACTTATTAAAAGACACGAAAAACAAAGTTTGGAAGAAA
AATATTATTTCCAAAGAAAATATCAATCTATTAACTGATGGTATGCAACAAGTCGTAAAT
AAAACACATAAAGAAGATATTTATAGATCTTATGCAAACTTAATTGGCAAATCCGGTACT
GCAGAACTCAAAATGAAACAAGGAGAAACTGGCAGACAAATTGGGTGGTTTATATCATAT
GATAAAGATAATCCAAACATGATGATGGCTATTAATGTTAAAGATGTACAAGATAAAGGA
ATGGCTAGCTACAATGCCAAAATCTCAGGTAAAGTGTATGATGAGCTATATGAGAACGGT
AATAAAAAATACGATATAGATGAATAA
>gb|CP004067.1|+|52914-53709|ARO:3002647|APH(3')-IIIa [Campylobacter coli CVM N29710]
ATGGCTAAAATGAGAATATCACCGGAATTGAAAAAACTGATCGAAAAATACCGCTGCGTA
AAAGATACGGAAGGAATGTCTCCTGCTAAGGTATATAAGCTGGTGGGAGAAAATGAAAAC
CTATATTTAAAAATGACGGACAGCCGGTATAAAGGGACCACCTATGATGTGGAACGGGAA
AAGGACATGATGCTATGGCTGGAAGGAAAGCTGCCTGTTCCAAAGGTCCTGCACTTTGAA
CGGCATGATGGCTGGAGCAATCTGCTCATGAGTGAGGCCGATGGCGTCCTTTGCTCGGAA
GAGTATGAAGATGAACAAAGCCCTGAAAAGATTATCGAGCTGTATGCGGAGTGCATCAGG
CTCTTTCACTCCATCGACATATCGGATTGTCCCTATACGAATAGCTTAGACAGCCGCTTA
GCCGAATTGGATTACTTACTGAATAACGATCTGGCCGATGTGGATTGCGAAAACTGGGAA
GAAGACACTCCATTTAAAGATCCGCGCGAGCTGTATGATTTTTTAAAGACGGAAAAGCCC
GAAGAGGAACTTGTCTTTTCCCACGGCGACCTGGGAGACAGCAACATCTTTGTGAAAGAT
GGCAAAGTAAGTGGCTTTATTGATCTTGGGAGAAGCGGCAGGGCGGACAAGTGGTATGAC
ATTGCCTTCTGCGTCCGGTCGATCAGGGAGGATATCGGGGAAGAACAGTATGTCGAGCTA
TTTTTTGACTTACTGGGGATCAAGCCTGATTGGGAGAAAATAAAATATTATATTTTACTG
GATGAATTGTTTTAG
>gb|U59183.1|+|247-859|ARO:3002581|AAC(6')-Ib10 [Pseudomonas aeruginosa]
ATGTTACGCAGCAGCAGTCGCCCTAAAACAAAGTTAGGCATCACAAAGTACAGCATCGTG
ACCAACAGCAACGATTCCGTCACACTGCGCCTCATGACTGAGCATGACCTTGCGATGCTC
TATGAGTGGCTAAATCGATCTCATATCGTCGAGTGGTGGGGCGGAGAAGAAGCACGCCCG
ACACTTGCTGACGTACAGGAACAGTACTTGCCAAGCGTTTTAGCGCAAGAGTCCGTCACT
CCATACATTGCAATGCTGAATGGAGAGCCGATTGGGTATGCCCAGTCGTACGTTGCTCTT
GGAAGCGGGGACGGATGGTGGGAAGAAGAAACCGATCCAGGAGTACGCGGAATAGACCAG
TTACTGGCGAATGCATCACAACTGGGCAAAGGCTTGGGAACCAAGCTGGTTCGAGCTCTG
GTTGAGTTGCTGTTCAATGATCCCGAGGTCACCAAGATCCAAACGGACCCGTCGCCGAGC
AACTTGCGAGCGATCCGATGCTACGAGAAAGCGGGGTTTGAGAGGCAAGGTACCGTAACC
ACCCCAGATGGTCCAGCCGTGTACATGGTTCAAACACGCCAGGCATTCGAGCGAACACGC
AGTGATGCCTAA
>gb|AF078527.1|+|3769-4303|ARO:3000230|ANT(2'')-Ia [Pseudomonas aeruginosa]
ATGGACACAACGCAGGTCACATTGATACACAAAATTCTAGCTGCGGCAGATGAGCGAAAT
CTGCCGCTCTGGATCGGTGGGGGCTGGGCGATCGATGCACGGCTAGGGCGTGTAACACGC
AAGCACGATGATATTGATCTGACGTTTCCCGGCGAGAGGCGCGGCGAGCTCGAGGCAATA
GTTGAAATGCTCGGCGGGCGCGTCATGGAGGAGTTGGACTATGGATTCTTAGCGGAGATC
GGGGATGAGTTACTTGACTGCGAACCTGCTTGGTGGGCAGACGAAGCGTATGAAATCGCG
GAGGCTCCGCAGGGCTCGTGCCCAGAGGCGGCTGAGGGCGTCATCGCCGGGCGGCCAGTC
CGTTGTAACAGCTGGGAGGCGATCATCTGGGATTACTTTTACTATGCCGATGAAGTACCA
CCAGTGGACTGGCCTACAAAGCACATAGAGTCCTACAGGCTCGCATGCACCTCACTCGGG
GCGGAAAAGGTTGAGGTCTTGCGTGCCGCTTTCAGGTCGCGATATGCGGCCTAA
>gb|X54723.1|+|818-1679|ARO:3002535|AAC(3)-IIc [Escherichia coli]
ATGCATACGCGGAAGGCAATAACGGAGGCGCTTCAAAAACTCGGAGTCCAAACCGGTGAC
CTATTGATGGTGCATGCCTCACTTAAAGCGATTGGTCCGGTCGAAGGAGGAGCGGAGACG
GTCGTTGCCGCGTTACGCTCCGCGGTTGGGCCGACTGGCACTGTGATGGGATACGCATCG
TGGGACCGATCACCCTACGAGGAGACTCGTAATGGCGCTCGGTTGGATGACAAAACCCGC
CGTACCTGGCCGCCGTTCGATCCCGCAACGGCCGGGACTTACCGTGGGTTCGGCCTGCTG
AATCAGTTTCTGGTTCAAGCCCCCGGCGCGCGGCGCAGCGCGCACCCCGATGCATCGATG
GTCGCGGTTGGTCCACTGGCTGAAACGCTGACGGAGCCTCACAAGCTCGGTCACGCCTTG
GGGGAAGGGTCGCCCGTCGAGCGGTTCGTTCGCCTTGGCGGGAAGGCCCTGCTGTTGGGT
GCGCCGCTAAACTCCGTTACCGCATTGCACTACGCCGAGGCGGTTGCCGATATCCCCAAC
AAACGGCGGGTGACGTATGAGATGCCGATGCTTGGAAGCAACGGCGAAGTCGCCTGGAAA
ACGGCATCGGATTACGATTCAAACGGCATTCTCGATTGCTTTGCTATCGAAGGAAAGCCG
GATGCGGTCGAAACTATAGCAAATGCTTACGTGAAGCTCGGTCGCCATCGAGAAGGTGTC
GTGGGCTTTGCTCAGTGCTACCTGTTCGACGCGCAGGACATCGTGACGTTCGGCGTCACC
TATCTTGAGAAGCATTTCGGAACCACTCCGATCGTGCCAGCACACGAAGTCGCCGAGTGC
TCTTGCGAGCCTTCAGGTTAG
>gb|JX486113.1|+|0-795|ARO:3002668|rmtG [Klebsiella pneumoniae]
ATGCGTGATCCGTTGTTTGAAAAGCTGGCGGCTTCGAAGAAATACCGCGATGTGTGTCCG
GATACGATCGCGCGCATTTTAACGGAATGCCGCGCGAAGTACCGGCGGGAAAAGGAAATC
GATAAAGCGGCGCGCGAAAAGCTGCACGGCATCACCGCTGCGTTCATGACGGATGCGGAA
TACAGGCGCGCGATGGAAATTGCAGTGCGGGGCGGCGAACTGGCTGAATTGATGGAATGC
CACGCCTCCACGCGCGAACGGCTGCCGCTGGAAGAAACAGATGCCGTGTATGCGCGTCTG
TTGGGTGCGCCCGACGAATCGGCGCTGGATCTGGCGTGCGGGCTGAATCCCGCGTATCTG
CAAAATCGATACCCCGAAATGCGCGTTACCGGAATCGATATCAGCGGCCAATGCGTGCGC
GTGCTGCGCGCGCTGGGCGTGGATGCGCGCCTCGGCGATCTGCTTGCGGAGAACGCGATT
CCGCGGGCGCGGTATTCCGTCGCGCTGCTGTTTAAAATTCTGCCGCTGCTGGATCGCCAG
TCGGCGGGCGCGGCGCGGCGCATCCTGGAAGCGGTGAACGCCGATGCGCTGATCTGTTCG
TTCCCCACGCGCAGCCTGTCCGGCAGAAATGTGGGCATGGCGGTGCATTACGCCGCGTGG
ATGCGGGATCAGCTGCCCGAAAAATGGCGAATCGAACGCACCGTGGAAACGGATAACGAG
CTATATTACGTTCTGAAGGAGAAACAGGATGGCGAAGCTGTACGTGGTGGCGACTCCCAT
CGGGAATCTGAATGA
>gb|X02588.1|+|330-1113|ARO:3002630|ANT(9)-Ia [Staphylococcus aureus]
ATGAGCAATTTGATTAACGGAAAAATACCAAATCAAGCGATTCAAACATTAAAAATCGTA
AAAGATTTATTTGGAAGTTCAATAGTTGGAGTATATCTATTTGGTTCAGCAGTAAATGGT
GGTTTACGCATTAACAGCGATGTAGATGTTCTAGTCGTCGTGAATCATAGTTTACCTCAA
TTAACTCGAAAAAAACTAACAGAAAGACTAATGACTATATCAGGAAAGATTGGAAATACG
GATTCTGTTAGACCACTTGAAGTTACGGTTATAAATAGGAGTGAAGTTGTCCCTTGGCAA
TATCCTCCAAAAAGAGAATTTATATACGGTGAGTGGCTCAGGGGTGAATTTGAGAATGGA
CAAATTCAGGAACCAAGCTATGATCCTGATTTGGCTATTGTTTTAGCACAAGCAAGAAAG
AATAGTATTTCTCTATTTGGTCCTGATTCTTCAAGTATACTTGTCTCCGTACCTTTGACA
GATATTCGAAGAGCAATTAAGGATTCTTTGCCAGAACTAATTGAGGGGATAAAAGGTGAT
GAGCGTAATGTAATTTTAACCCTAGCTCGAATGTGGCAAACAGTGACTACTGGTGAAATT
ACCTCGAAAGATGTCGCTGCAGAATGGGCTATACCTCTTTTACCTAAAGAGCATGTAACT
TTACTGGATATAGCTAGAAAAGGCTATCGGGGAGAGTGTGATGATAAGTGGGAAGGACTA
TATTCAAAGGTGAAAGCACTCGTTAAGTATATGAAAAATTCTATAGAAACTTCTCTCAAT
TAG
>gb|AM261837.1|+|73-865|ARO:3002619|aadA22 [Salmonella enterica subsp. enterica serovar Typhimurium]
ATGAGGGTAGCGGTGACCATCGAAATTTCGAACCAACTATCAGAGGTGCTAAGCGTCATT
GAGCGCCATCTGGAATCAACGTTGCTGGCCGTGCATTTGTACGGCTCCGCAGTGGATGGC
GGCCTGAAGCCATACAGCGATATTGATTTGCTGGTTACGGTGACCGTAAGGCTTGATGAA
ACAACGCGGCGAGCTTTGATCAACGACCTTTTGGAAACTTCGGCTTCCCCTGGAGAGAGC
GAGATTCTCCGCGCTGTAGAAGTCACCATTGTTGTGCACGACGACATCATTCCGTGGCGT
TATCCAGCTAAGCGCGAACTGCAATTTGGAGAATGGCAGCGCAATGACATTCTTGCAGGT
ATCTTCGAGCCAGCCACGATCGACATTGATCTGGCTATCTTGCTGACAAAAGCAAGAGAA
CATAGCGTTGCCTTGGTAGGTCCAGCGGCGGAGGAACTCTTTGATCCGGTTCCTGAACAG
GATCTATTTGAGGCGCTAAATGAAACCTTAACGCTATGGAACTCGCCGCCCGACTGGGCT
GGCGATGAGCGAAATGTAGTGCTTACGTTGTCCCGCATTTGGTACAGCGCAGTAACCGGC
AAAATCGCGCCGAAGGATGTCGCTGCCGACTGGGCAATGGAGCGCCTGCCGGCCCAGTAT
CAGCCCGTCATACTTGAAGCTAGACAGGCTTATCTTGGACAAGAAGAAGATCGCTTGGCC
TCGCGCGCAGATCAGTTGGAAGAATTTGTCCACTACGTGAAAGGCGAGATCACCAAGGTA
ATCGGCAAATAA
>gb|AE015929.1|-|1128933-1129419|ARO:3002865|dfrC [Staphylococcus epidermidis ATCC 12228]
ATGACATTATCAATAATTGTCGCTCACGATAAACAAAGAGTCATTGGGTACCAAAATCAA
TTACCTTGGCACTTACCAAATGATTTAAAGCATGTTAAACAACTGACCACTGGGAATACA
CTTGTAATGGGACGGAAAACTTTTAATTCTATAGGGAAACCATTGCCAAATAGACGTAAC
GTCGTACTCACTAACCAAGCTTCATTTCACCATGAAGGGGTAGATGTTATAAACTCTCTT
GATGAAATTAAAGAGTTATCTGGTCATGTTTTTATATTTGGAGGACAAACGTTATTCGAG
GCAATGATTGACCAGGTAGATGATATGTATATCACAGTAATAGATGGAAAGTTTCAAGGA
GACACATTCTTTCCACCATACACATTCGAAAACTGGGAAGTCGAATCTTCAGTAGAAGGT
CAACTAGATGAAAAAAATACTATACCGCATACATTCTTACATTTAGTGCGTAGAAAAGGG
AAATAG
>gb|GU437214.1|+|0-774|ARO:3000858|armA [Pseudomonas aeruginosa]
ATGGATAAGAATGATGTTGTTAAGAAGATACTTGAATCAAAAAAGTACGAAAACCTTGAT
TCAGATATTGTTGAAAAGGTTGTTTCCATTTCTGAGAAGAAATATAAATTAAAGGAAGTT
GAGAATTATTCTAAAAAGAAATTGCATCAAATATGGGGGTCTTACTATTCTGCCTATCCT
AATTGGGATAAATTATTAAAAAAGTACAATCAGGGGCAGTTATCAATAGAAGATTTACTA
AAGATTCATTCTTCGACGAATGAAAGAGTCGCAACATTAAATGACTTTTACACTTATGTA
TTTGGAAATATCAAACATGTCTCATCTATTTTAGATTTTGGTTGTGGCTTCAATCCATTA
GCTTTATACCAATGGAATGAAAATGAAAAAATAATATATCATGCATACGATATTGATAGA
GCTGAGATAGCTTTTTTGAGTAGCATTATTGGGAAGTTAAAGACGACGATAAAGTATAGG
TTTTTGAATAAAGAGAGTGATGTCTACAAAGGTACTTATGATGTAGTATTCCTTTTAAAG
ATGCTTCCTGTGCTAAAACAGCAAGATGTAAATATCTTGGATTTCCTACAGCTTTTTCAT
ACTCAAAACTTTGTAATATCTTTTCCAATAAAGTCTTTATCTGGAAAGGAGAAGGGAATG
GAAGAGAATTACCAGCTATGGTTTGAATCTTTTACAAAAGGTTGGATAAAAATCCTTGAT
TCGAAGGTTATAGGGAATGAGTTAGTATATATTACTAGTGGATTTCAGAAATAA
>gb|AJ011293.1|+|0-1146|ARO:3002017|CMY-6 [Escherichia coli]
ATGATGAAAAAATCGTTATGCTGCGCTCTGCTGCTGACAGCCTCTTTCTCCACATTTGCT
GCCGCAAAAACAGAACAACAGATTGCCGATATCGTTAATCGCACCATCACCCCGTTGATG
CAGGAGCAGGCTATTCCGGGTATGGCCGTTGCCGTTATCTACCAGGGAAAACCCTATTAT
TTCACCTGGGGTAAAGCCGATATCGCCAATAACCACCCAGTCACGCAGCAAACGCTGTTT
GAGCTAGGATCGGTTAGTAAGACGTTTAACGGCGTGTTGGGCGGCGATGCTATCGCCCGC
GGCGAAATTAAGCTCAGCGATCCGGTCACGAAATACTGGCCAGAACTGACAGGCAAACAG
TGGCAGGGTATCCGCCTGCTGCACTTAGCCACCTATACGGCAGGCGGCCTACCGCTGCAG
ATCCCCGATGACGTTAGGGATAAAGCCGCATTACTGCATTTTTATCAAAACTGGCAGCCG
CAATGGACTCCGGGCGCTAAGCGACTTTACGCTAACTCCAGCATTGGTCTGTTTGGCGCG
CTGGCGGTGAAACCCTCAGGAATGAGTTACGAAGAGGCAATGACCAGACGCGTCCTGCAA
CCATTAAAACTGGCGCATACCTGGATTACGGTTCCGCAGAACGAACAAAAAGATTATGCC
TTGGGCTATCGCGAAGGGAAGCCCGTACACGTTTCTCCGGGACAACTTGACGCCGAAGCC
TATGGCGTGAAATCCAGCGTTATTGATATGGCCCGCTGGGTTCAGGCCAACATGGATGCC
AGCCACGTTCAGGAGAAAACGCTCCAGCAGGGCATTGCGCTTGCGCAGTCTCGCTACTGG
CGTATTGGCGATATGTACCAGGGATTAGGCTGGGAGATGCTGAACTGGCCGCTGAAAGCT
GATTCGATCATCAACGGCAGCGACAGCAAAGTGGCATTGGCAGCGCTTCCCGCCGTTGAG
GTAAACCCGCCCGCCCCCGCAGTGAAAGCCTCATGGGTGCATAAAACGGGCTCCACTGGT
GGATTTGGCAGCTACGTAGCCTTCGTTCCAGAAAAAAACCTTGGCATCGTGATGCTGGCA
AACAAAAGCTATCCTAACCCTGTCCGTGTCGAGGCGGCCTGGCGCATTCTTGAAAAGCTG
CAATAA
>gb|AF137361.1|+|63-852|ARO:3002605|aadA5 [Escherichia coli]
ATGGGTGAATTTTTCCCTGCACAAGTTTTCAAGCAGCTGTCCCACGCTCGCGCGGTGATC
GAGCGCCATCTGGCTGCGACACTGGACACAATCCACCTGTTCGGATCTGCGATCGATGGA
GGGCTGAAGCCGGACAGCGACATAGACTTGCTCGTGACCGTCAGCGCCGCACCTAACGAT
TCGCTCCGGCAGGCGCTAATGCTCGATTTGCTGAAAGTCTCATCACCGCCAGGCGATGGC
GGAACATGGCGACCGCTGGAGCTAACTGTTGTCGCTCGAAGCGAAGTAGTGCCTTGGCGC
TATCCGGCGCGGCGTGAGCTTCAGTTCGGTGAGTGGCTCCGCCACGACATCCTTTCCGGA
ACGTTCGAGCCTGCCGTTCTGGATCACGATCTTGCGATTTTGCTGACCAAGGCGAGGCAA
CACAGCCTTGCGCTTCTAGGCCCATCCGCAGCCACGTTTTTCGAGCCGGTGCCGAAGGAG
CATTTCTCCAAGGCGCTTTTCGACACTATTGCCCAGTGGAATGCAGAGTCGGATTGGAAG
GGTGACGAGCGGAACGTCGTTCTTGCTCTTGCTCGCATTTGGTACAGCGCTTCAACTGGT
CTCATTGCTCCTAAGGACGTTGCTGCCGCATGGGTATCGGAGCGTTTGCCTGCCGAGCAT
CGGCCCCTCATCTGCAAGGCACGCGCGGCGTACCTGGGTAGCGAGGACGACGACCTAGCA
ATGCGCGTCGAAGAGACGGCCGCGTTCGTTCGATATGCCAAAGCAACGATTGAGAGAATC
TTGCGTTGA
>gb|AF294653.1|+|2749-4009|ARO:3002696|cmlA6 [Pseudomonas aeruginosa]
GTGCGCTCAAAAAACTTTAGTTGGCGGTACTCCCTTGCCGCCACGGTGTTGTTGTTATCA
CCGTTCGATTTATTGGCATCACTCGGCATGGACATGTACTTGCCAGCAGTGCCGTTTATG
CCAAACGCGCTTGGTACGACAGCGAGCACAATTCAGCTTACGCTGACAACGTACTTGGTC
ATGATTGGTGCCGGTCAGCTCTTGTTTGGACCGCTATCGGACCGACTGGGGCGCCGCCCC
GTTCTACTGGGAGGTGGCCTCGCCTACGTTGTGGCGTCAATGGGCCTCGCTCTTACGTCA
TCGGCTGAAGTCTTTCTGGGGCTTCGGATTCTTCAGGCTTGTGGTGCCTCGGCGTGCCTT
GTTTCCACATTTGCAACAGTACGTGACATTTACGCAGGTCGCGAGGAAAGTAATGTCATT
TACGGCATACTCGGATCCATGCTGGCCATAGTCCCGGCGGTAGGCCCATTGCTCGGAGCG
CTCGTCGACATGTGGCTTGGGTGGCGGGCTATCTTTGCGTTTCTAGGTTTGGGCATGATC
GCTGCATCTGCAGCAGCGTGGCGATTCTGGCCTGAAACCCGGGTGCAACGAGTTGCGGGC
TTGCAATGGTCGCAGCTGCTACTCCCCGTTAAGTGCCTGAACTTCTGGTTGTACACGTTG
TGTTACGCCGCTGGAATGGGTAGCTTCTTCGTCTTTTTCTCCATTGCGCCCGGACTAATG
ATGGGCAGGCAAGGTGTGTCTCAGCTTGGCTTCAGCCTGCTGTTCGCCACAGTGGCAATT
GCCATGGTGTTTACGGCTCGTTTTATGGGGCGTGTGATACCCAAGTGGGGCAGCCCAAGT
GTCTTGCGAATGGGAATGGGATGCCTGATAGCTGGAGCAGTATTGCTTGCCATCACCGAA
ATATGGGCTTTGCAGTCCGTGTTAGGCTTTATTGCTCCAATGTGGCTAGTGGGTATTGGT
GTCGCCACAGCGGTATCTGTGGCGCCCAATGGCGCTCTTCGAGGATTCGACCATGTTGCT
GGAACGGTCACGGCAGTCTACTTCTGCTTGGGCGGTGTACTGCTAGGAAGCATCGGAACG
TTGATCATTTCGCTGTTGCCGCGCAACACGGCTTGGCCGGTTGTCGTGTACTGTTTGACC
CTTGCAACAGTCGTGCTCGGTCTGTCTTGTGTTTCCCGAGTGAAGGGCTCTCGCGGCCAG
GGGGAGCATGATGTGGTCGCGCTACAAAGTGCGGAAAGTACATCAAATCCCAATCGTTGA
>gb|FR717535.1|+|0-861|ARO:3000910|TEM-40 [Escherichia coli]
ATGAGTATTCAACATTTCCGTGTCGCCCTTATTCCCTTTTTTGCGGCATTTTGCCTTCCT
GTTTTTGCTCACCCAGAAACGCTGGTGAAAGTAAAAGATGCTGAAGATCAGTTGGGTGCA
CGAGTGGGTTACATCGAACTGGATCTCAACAGCGGTAAGATCCTTGAGAGTTTTCGCCCC
GAAGAACGTTTTCCAATGATAAGCACTTTTAAAGTTCTGCTATGTGGTGCGGTATTATCC
CGTGTTGACGCCGGGCAAGAGCAACTCGGTCGCCGCATACACTATTCTCAGAATGACTTG
GTTGAGTACTCACCAGTCACAGAAAAGCATCTTACGGATGGCATGACAGTAAGAGAATTA
TGCAGTGCTGCCATAACCATGAGTGATAACACTGCGGCCAACTTACTTCTGACAACGATC
GGAGGACCGAAGGAGCTAACCGCTTTTTTGCACAACATGGGGGATCATGTAACTCGCCTT
GATCGTTGGGAACCGGAGCTGAATGAAGCCATACCAAACGACGAGCGTGACACCACGATG
CCTGCAGCAATGGCAACAACGTTGCGCAAACTATTAACTGGCGAACTACTTACTCTAGCT
TCCCGGCAACAATTAATAGACTGGATGGAGGCGGATAAAGTTGCAGGACCACTTCTGCGC
TCGGCCCTTCCGGCTGGCTGGTTTATTGCTGATAAATCTGGAGCCGGTGAGCGTGGGTCT
CGCGGTATCATTGCAGCACTGGGGCCAGATGGTAAGCCCTCCCGTATCGTAGTTATCTAC
ACGACGGGGAGTCAGGCAACTATGGATGAACGAAATAGACAGATCGCTGAGATAGGTGCC
TCACTGATTAAGCATTGGTAA
>gb|LN515535.1|+|0-1146|ARO:3003173|MIR-17 [Enterobacter cloacae]
ATGATGACAAAATCCCTAAGCTGTGCCCTGCTGCTCAGCGTCACCAGCGCTGCATTCGCC
GCACCGATGTCCGAAAAACAGCTGGCTGAGGTGGTGGAACGTACCGTTACGCCGCTGATG
AACGCGCAGGCCATTCCGGGTATGGCGGTGGCGGTAATTTATCAGGGTCAGCCACACTAC
TTTACCTTCGGTAAAGCCGATGTTGCGGCGAACAAACCCGTCACCCCGCAAACCCTGTTT
GAGCTGGGCTCTATAAGTAAAACCTTCACCGGCGTACTGGGCGGCGATGCCATTGCCCGG
GGTGAAGTAGCGCTGGGCGATCCGGTAGCAAAATACTGGCCTGAGCTCACGGGCAAGCAG
TGGCAGGGCATTCGCATGCTGGATCTGGCAACCTATACCGCAGGCGGTCTGCCGTTACAG
GTGCCGGATGAGGTCACGGATACCGCTTCTCTGCTGCGCTTTTATCAAAACTGGCAGCCG
CAGTGGAAGCCGGGCACCACGCGTCTTTACGCTAACGCCAGCATCGGTCTTTTTGGTGCG
CTGGCGGTTAAACCTTCCGGCATGAGCTATGAGCAGGCCATGACGACGCGGGTCTTTAAA
CCCCTCAAGCTGGACCATACCTGGATTAACGTCCCGAAAGCGGAAGAGGCGCATTACGCC
TGGGGATACCGTGAGGGTAAAGCGGTCCACGTTTCGCCAGGGATGCTGGACGCGGAAGCC
TATGGCGTAAAAACTAACGTGAAGGATATGGCGAGCTGGGTGATAGCCAACATGAAGCCG
GATTCTCTTCAGGCTCCCTCACTCAAGCAAGGCATTGCTCTGGCGCAGTCTCGCTACTGG
CGCGTGGGGGCTATGTATCAGGGGTTAGGCTGGGAGATGCTCAACTGGCCGGTCGATGCC
AAAACCGTCGTCGGAGGCAGTGATAACAAGGTGGCGCTGGCACCATTGCCCGTGGCAGAA
GTGAATCCACCCGCGCCGCCGGTCAAGGCCTCCTGGGTCCATAAAACAGGCTCGACGGGC
GGGTTTGGCAGCTACGTGGCATTTATTCCTGAAAAGCAGCTCGGCATTGTGATGCTCGCG
AATAAAAGCTATCCGAACCCGGCACGCGTTGAGGCGGCATACCGTATCCTCGACGCGCTG
CAGTAA
>gb|KF944358.1|+|0-861|ARO:3001393|TEM-216 [Escherichia coli]
ATGAGTATTCAACATTTTCGTGTCTCCCTTATTCCCTTTTTTGCGGCATTTTGCCTTCCT
GTTTTTGCTCACCCAGAAACGCTGGTGAAAGTAAAAGATGCTGAAGATCAGTTGGGTGCA
CCAGTGGGTTACATCGAACTGGATCTCAACAGCGGTAAGATCCTTGAGAGTTTTCGCCCC
GAAGAACGTTTTCCAATGATGAGCACTTTTAAAGTTCTGCTATGTGGTGCGGTATTATCC
CGTGTTGACGCCGGGCAAGAGCAACTCGGTCGCCGCATACACTATTCTCAGAATGACTTG
GTTGAGTACTCACCAGTCACAGAAAAGCATCTTACGGATGGCATGACAGTAAGAGAATTA
TGCAGTGCTGCCATAACCATGAGTGATAACACTGCTGCCAACTTACTTCTGACAACGATC
GGAGGACCGAAGGAGCTAACCGCTTTTTTGCACAACATGGGGGATCATGTAACTCGCCTT
GATCGTTGGGAACCGGAGCTGAATGAAGCCATACCAAACGACGAGCGTGACACCACGATG
CCTGCAGCAATGGCAACAACGTTGCGCAAACTATTAACTGGCGAACTACTTACTCTAGCT
TCCCGGCAACAATTAATAGACTGGATGGAGGCGGATAAAGTTGCAGGACCACTTCTGCGC
TCGGCCCTTCCGGCTGGCTGGTTTATTGCTGATAAATCTGGAGCCGGTGAGCGTGGGTCT
CGCGGTATCATTGCAGCACTGGGGCCAGATGGTAAGCCCTCCCGTATCGTAGTTATCTAC
ACGACGGGGAGTCAGGCAACTATGGATGAACGAAATAGACAGATCGCTGAGATAGGTGCC
TCACTGATTAAGCATTGGTAA
>gb|HQ219726.1|+|385-805|ARO:3002873|FosB3 [Enterococcus faecium]
ATGATTAAAGGAATAAATCATATTACTTATTCGGTTTCTAATATAGCTAAATCAATTGAA
TTTTACAGAGATATTTTAGGGGCTGACATTTTAGTTGAAAGTGAGACCTTGGCCTATTTT
AATTTAGGTGGTATATGGTTAGCTTTGAACGAAGAAAAAAATATTCCTAGAAGCGAAATT
AAATATTCGTATACTCATATAGCATTTACAATTTCAGATAACGATTTTGAAGATTGGTAT
AACTGGTTGAAAGAAAATGAAGTAAATATTCTTGAAGGTAGAGATAGAGATATTAGAGAT
AAAAAATCAATATATTTCACTGATTTAGATGGTCATAAATTAGAATTGCATACAGGAAGT
TTAGAAGATAGATTGAGTTATTATAAAGAGGCTAAACCTCATATGAATTTTTATATTTAA
>gb|S67449.1|+|0-1380|ARO:3000178|tet(K) [Staphylococcus aureus]
TTGTTTAGTTTATATAAAAAATTTAAAGGTTTGTTTTATAGCGTTTTATTTTGGCTTTGT
ATTCTTTCATTTTTTAGTGTATTAAATGAAATGGTTTTAAATGTTTCTTTACCTGATATT
GCAAATCATTTTAATACTACTCCTGGAATTACAAACTGGGTAAACACTGCATATATGTTA
ACTTTTTCGATAGGAACAGCAGTATATGGAAAATTATCTGATTATATAAATATAAAAAAA
TTGTTAATTATTGGTATTAGTTTGAGCTGTCTTGGTTCATTGATTGCTTTTATTGGTCAC
AATCACTTTTTTATTTTGATTTTTGGTAGGTTAGTACAAGGAGTAGGATCTGCTGCATTC
CCTTCACTGATTATGGTGGTTGTAGCTAGAAATATTACAAGAAAAAAACAAGGCAAAGCC
TTTGGTTTTATAGGATCAATTGTAGCTTTAGGTGAAGGGTTAGGTCCTTCAATAGGGGGA
ATAATAGCACATTATATTCATTGGTCTTACCTACTTATACTTCCTATGATTACAATAGTA
ACTATACCTTTTCTTATTAAAGTAATGGTACCTGGTAAATCAACAAAAAATACATTAGAT
ATCGTAGGTATTGTTTTAATGTCTATAAGTATTATATGTTTTATGTTATTTACGACAAAT
TATAATTGGACTTTTTTAATACTCTTCACAATCTTTTTTGTGATTTTTATTAAACATATT
TCAAGAGTTTCTAACCCTTTTATTAATCCTAAACTAGGGAAAAACATTCCGTTTATGCTT
GGTTTGTTTTCTGGTGGGCTAATATTTTCTATAGTAGCTGGTTTTATATCAATGGTGCCT
TATATGATGAAAACTATTTATCATGTAAATGTAGCGACAATAGGTAATAGTGTTATTTTT
CCTGGAACCATGAGTGTTATTGTTTTTGGTTATTTTGGTGGTTTTTTAGTGGATAGAAAA
GGATCATTATTTGTTTTTATTTTAGGATCATTGTCTATCTCTATAAGTTTTTTAACTATT
GCATTTTTTGTTGAGTTTAGTATGTGGTTGACTACTTTTATGTTTATATTTGTTATGGGC
GGATTATCTTTTACTAAAACAGTTATATCAAAAATAGTATCAAGTAGTCTTTCTGAAGAA
GAAGTTGCTTCTGGAATGAGTTTGCTAAATTTCACAAGTTTTTTATCAGAGGGAACAGGT
ATAGCAATTGTAGGAGGTTTATTGTCACTACAATTGATTAATCGTAAACTAGTTCTGGAA
TTTATAAATTATTCTTCTGGAGTGTATAGTAATATTCTTGTAGCCATGGCTATCCTTATT
ATTTTATGTTGTCTTTTGACGATTATTGTATTTAAACGTTCTGAAAAGCAGTTTGAATAG
>gb|D16171.1|+|382-1042|ARO:3002689|pp_cat [Photobacterium damselae subsp. piscicida]
ATGGAGAAAAAAATCACTGGATATACCACCGTTGATATATCCCAATGGCATCGTAAAGAA
CATTTTGAGGCATTTCAGTCAGTTGCTCAATGTACCTATAACCAGACCGTTCAGCTGGAT
ATTACGGCTTTCTTAAAAACCGTAAAGAAAAATAAGCACAAATTTTATCCGGCCTTTATT
CACATTCTTGCCCGCCTGATGAATGCTCATCCGGAATTCCGTATGGCAATGAAAGACGGT
GAGCTGGTGATATGGGATAGTGTTCACCCTTGTTACACCGTATTCCATGAGCAAACTGAA
ACGTTTTCATCGCTCTGGAGTGAATACCACGACGATTTCCGGCAGTTTCTACACATATAT
TCGCAAGATATAGCGTGTTACGGTGAAAACCTGGCCTATTTCCCCAAAGGGTTCATTGAG
AATATGTTTTTCGTCTCAGCCAATCCCTGGGTGAGTTTCACCAGTTTTGATTTAAACGTG
GCCAATATGGACAACTTCTTCGCCCCCGTTTTCACCATGGGCAAATATTATACGCAAGGC
GACAAGGTGCTGATGCCGCTGGCGATTCAGGTTCATCATGCCGTTTGTGATGGCTTCCAT
GTCGGCAGAATGCTTAATGAATTACAACAGTACTGCGATGAGTGGCAGGGCGGGGCGTAA
>gb|EU427302.2|+|1475-2618|ARO:3001829|ACT-4 [Enterobacter asburiae]
ATGATGACTAAATCCCTTTGCTGCGCCCTGCTGCTCAGCACCTCCTGCTCGGTATTGGCT
GCACCGATGTCAGAAAAACAGCTGGCTGAGGTGGTGGAACGGACCGTTACGCCGCTGATG
AAAGCGCAGGCCATTCCGGGTATGGCGGTGGCGGTGATTTATCAGGGCCAGCCGCACTAC
TTTACCTTCGGTAAAGCCGATGTTGCGGCGAACAAACCTGTCACCCCACAAACCTTGTTC
GAACTGGGTTCTATAAGTAAAACCTTTACCGGCGTACTGGGTGGCGATGCCATTGCTCGG
GGTGAAATATCGCTGGGCGATCCGGTGACAAAATACTGGCCTGAGCTGACGGGCAAGCAG
TGGCAGGGGATCCGCATGCTGGATCTGGCAACCTATACCGCAGGCGGTCTGCCGTTACAG
GTACCGGATGAGGTCGCGGATAACGCCTCTCTGCTGCGCTTTTATCAAAACTGGCAGCCG
CAGTGGAAGCCGGGTACCACGCGTCTTTACGCCAATACCAGCATCGGCCTTTTTGGCGCG
CTGGCGGTCAAACCTTCCGGCATGAGCTATGAACAGGCCATAACGACGCGGGTCTTTAAG
CCGCTCAAGCTGGACCATACGTGGATTAACGTTCCGAAAGCGGAAGAGGCGCATTACGCC
TGGGGATACCGCGACGGTAAAGCGGTACACGTTTCGCCAGGCATGCTGGACGCTGAAGCC
TATGGCGTAAAAACCAACGTGCAGGATATGGCAAGCTGGGTGATGGTCAACATGAAGCCG
GACTCCCTTCAGGATAATTCACTCAGGCAAGGCATTGCCCTGGCGCAGTCTCGCTACTGG
CGCGTAGGGGCCATGTATCAGGGGTTAGGCTGGGAAATGCTTAACTGGCCGGTCGATGCC
AAAACCGTGGTTGAAGGTAGCGACAATAAGGTGGCACTGGCACCGCTGCCCGCAAGAGAA
GTGAATCCTCCGGCGCCTCCGGTCAACGCGTCCTGGGTCCATAAAACAGGCTCTACCGGC
GGGTTTGGCAGCTACGTGGCCTTTATTCCTGAAAAGCAGCTCGGCATTGTGATGCTGGCG
AATAAAAGCTATCCCAACCCAGCACGCGTTGAGGCGGCTTACCGTATTTTGAGCGCGCTG
TAG
>gb|AF099140.1|+|136-1363|ARO:3002826|EreA2 [Providencia stuartii]
ATGACATGGAGAACGACCAGAACACTTTTACAGCCTCAAAAGCTGGAGTTCAATGAGTTT
GAGATTCTTAATCCCGTAGTTGAGGGCGCCCGAATTGTCGGCATTGGCGAGGGTGCTCAC
TTTGTCGCGGAGTTCTCACTGGCTAGAGCTAGTCTTATTCGCTATTTTGTCGAGAGGCAT
GATTTTAATGCGATTGGTTTGGAATGTGGGGCGATTCAGGCATCCCGGCTATCTGAATGG
CTCAACTCAACAGCCGGTGCTCATGAACTTGAGCGATTTTCGGATACCCTGACCTTTTCT
TTGTATGGCTCAGTGCTGATTTGGGTTAAATCATATCTACGCGAATCAGGAAGAAAACTG
CAGTTAGTCGGAATCGATTTACCCAACACCTTGAATCCAAGGGACGACCTAGCGCAATTG
GCCGAAATTATCCAGGTCATCGACCACCTCATGAAACCCCACGTTGATGCGCTGACTCAG
TTGTTGACGTCCATTGATGGCCAGTCGGCGGTTATTTCATCGGCAAAATGGGGGGAGTTG
GAAACGGCTCAGCAGGAGAAAGCTATCTCAGGGGTAACCAGATTGAAGCTCCGTTTGGCG
TCGCTTGCCCCTGTCCTGAAAAATCACGTCAACAGCGATTTTTTCCGAAAAGCCTCTGAT
CGAATAGAGTCGATAGAGTATACGTTGGAAACCTTGCGTGTAATGAAAGCTTTCTTCGAT
GGTACCTCTCTTGAGGGAGATACTTCCGTACGTGACTCGTATATGGCGGGCGTGGTGGAT
GGAATGGTTCGAGCGAATCCGGATGTAAGGATAATTCTGCTGGCGCACAACAATCATTTA
CAAAAAACTCCAGTTTCCTTTTCAGGCGAGCTTACGGCTGTTCCCATGGGACAGCATCTC
GCAGAGAGGGAGGAGGGGGATTACCGTGCGATTGCATTCACCCATCTTGGACTCACCGTG
CCGGAAATGCATTTCCCATCGCCCGACAGTCCTCTTGGATTCTCTGTTGTGACCACGCCT
GCCGATGCAATCCGTGAGGATAGTGTGGAACAGTATGTCATCGATGCCTGTGGTAAGGAG
GATTCATGCCTGACATTGACAGATGACCCCATGGAAGCAAAGCGAATGCGGTCCCAAAGC
GCCTCTGTAGAAACGAATTTGAGCGAGGCATTTGATGCCATCGTCTGCGTTCCCAGCGCC
GGCAAGGACAGCCTGGTTGCCCTATAG
>gb|AF242872.1|+|3579-4224|ARO:3002844|vatE [Enterococcus faecium]
ATGACTATACCTGACGCAAATGCAATCTATCCTAACTCAGCCATCAAAGAGGTTGTCTTT
ATCAAGAACGTGATCAAAAGTCCCAATATTGAAATTGGGGACTACACCTATTATGATGAC
CCAGTAAATCCCACCGATTTTGAGAAACACGTTACCCATCACTATGAATTTCTAGGCGAC
AAATTAATCATCGGTAAATTTTGTTCTATCGCCAGTGGCATTGAATTTATCATGAACGGT
GCCAACCACGTAATGAAAGGTATTTCGACTTATCCATTTAATATTTTAGGTGGCGATTGG
CAACAATACACTCCTGAACTGACTGATTTGCCGTTGAAAGGTGATACTGTAGTCGGAAAT
GACGTGTGGTTTGGGCAAAATGTGACCGTCCTACCAGGCGTAAAAATAGGTGACGGTGCC
ATTATCGGAGCAAATAGTGTTGTAACAAAAGACGTCGCTCCATATACAATTGTCGGTGGC
AATCCAATTCAACTCATCGGACCAAGATTTGAACCGGAAGTTATTCAAGCATTAGAAAAT
CTGGCATGGTGGAATAAAGATATTGAATGGATAACTGCTAATGTTCCTAAACTAATGCAA
ACAACACCCACACTTGAATTGATAAACAGTTTAATGGAAAAATAA
>gb|EF136377.1|+|0-861|ARO:3001026|TEM-160 [Proteus mirabilis]
ATGAGTATTCAACATTTCCGTGTCGCCCTTATTCCCTTTTTTGCGGCATTTTGCCTTCCT
GTTTTTGCTCACCCAGAAACGCTGGTGAAAGTAAAAGATGCTGAAGATAAGTTGGGTGCA
CGAGTGGGTTACATCGAGCTGGATCTCAACAGCGGTAAGATCCTTGAGAGTTTTCGCCCC
GAAGAACGTTTTCCAATGGTGAGCACTTTTAAAGTTCTGCTATGTGGTGCGGTATTATCC
CGTGTTGACGCCGGGCAAGAGCAACTCGGTCGCCGCATACACTATTCTCAGAATGACTTG
GTTGAGTACTCACCAGTCACAGAAAAGCATCTTACGGATGGCATGACAGTAAGAGAATTA
TGCAGTGCTGCCATAACCATGAGTGATAACACTGCGGCCAACTTACTTCTGACAACGATC
GGAGGACCGAAGGAGCTAACCGCTTTTTTGCACAACATGGGGGATCATGTAACCCGCCTT
GATCGTTGGGAACCGGAGCTGAATGAAGCCATACCAAACGACGAGCGTGACACCACGATG
CCTGCAGCAATGGCAACAACGTTGCGCAAACTATTAACTGGCGAACTACTTACTCTAGCT
TCCCGGCAACAATTAATAGACTGGATGGAGGCGGATAAAGTTGCAGGACCACTTCTGCGC
TCGGCCCTTCCGGCTGGCTGGTTTATTGCTGATAAATCTGGAGCCGGTGAGCGTGGATCT
CGCGGTATCATTGCAGCACTGGGGCCAGATGGTAAGCCCTCCCGTATCGTAGTTATCTAC
ACGACGGGGAGTCAGGCAACTATGGATGAACGAAATAGACAGATCGCTGAGATAGGTGCC
TCACTGATTAAGCATTGGTAA
>gb|AF427127.1|+|208-1069|ARO:3000948|TEM-81 [Escherichia coli]
ATGAGTATTCAACATTTCCGTGTCGCCCTTATTCCCTTTTTTGCGGCATTTTGCCTTCCT
GTTTTTGCTCACCCAGAAACGCTGGTGAAAGTAAAAGATGCTGAAGATCAGTTGGGTGCA
CGAGTGGGTTACATCGAACTGGATCTCAACAGCGGTAAGATCCTTGAGAGTTTTCGCCCC
GAAGAACGTTTTCCAATGCTGAGCACTTTTAAAGTTCTGCTATGTGGCGCGGTATTATCC
CGTGTTGACGCCGGGCAAGAGCAACTCGGTCGCCGCATACACTATTCTCAGAATGACTTG
GTTGAGTACTCACCAGTCACAGAAAAGCATCTTACGGATGGCATGACAGTAAGAGAATTA
TGCAGTGCTGCCGTAACCATGAGTGATAACACTGCGGCCAACTTACTTCTGACAACGATC
GGAGGACCGAAGGAGCTAACCGCTTTTTTGCACAACATGGGGGATCATGTAACTCGCCTT
GATCGTTGGGAACCGGAGCTGAATGAAGCCATACCAAACGACGAGCGTGACACCACGATG
CCTGCAGCAATGGCAACAACGTTGCGCAAACTATTAACTGGCGAACTACTTACTCTAGCT
TCCCGGCAACAATTAATAGACTGGATGGAGGCGGATAAAGTTGCAGGACCACTTCTGCGC
TCGGCCCTTCCGGCTGGCTGGTTTATTGCTGATAAATCTGGAGCCGGTGAGCGTGGGTCT
CGCGGTATCATTGCAGCACTGGGGCCAGATGGTAAGCCCTCCCGTATCGTAGTTATCTAC
ACGACGGGGAGTCAGGCAACTATGGATGAACGAAATAGACAGATCGCTGAGATAGGTGCC
TCACTGATTAAGCATTGGTAA
>gb|AF047479.2|+|1295-2087|ARO:3002603|aadA3 [Plasmid NR79]
ATGAGGGTAGCGGTGACCATCGAAATTTCGAACCAACTATCAGAGGTGCTAAGCGTCATT
GAGCGCCATCTGGAATCAACGTTGCTGGCCGTGCATTTGTACGGCTCCGCAGTGGATGGC
GGCCTGAAGCCATACAGCGATATTGATTTGTTGGTTACTGTGGCCGTAAAGCTTGATGAA
ACGACGCGGCGAGCATTGCTCAATGACCTTATGGAGGCTTCGGCTTTCCCTGGCGAGAGC
GAGACGCTCCGCGCTATAGAAGTCACCCTTGTCGTGCATGACGACATCATCCCGTGGCGT
TATCCGGCTAAGCGCGAGCTGCAATTTGGAGAATGGCAGCGCAATGACATTCTTGCGGGT
ATCTTCGAGCCAGCCATGATCGACATTGATCTAGCTATCCTGCTTACAAAAGCAAGAGAA
CATAGCGTTGCCTTGGTAGGTCCGGCAGCGGAGGAATTCTTTGACCCGGTTCCTGAACAG
GATCTATTCGAGGCGCTGAGGGAAACCTTGAAGCTATGGAACTCGCAGCCCGACTGGGCC
GGCGATGAGCGAAATGTAGTGCTTACGTTGTCCCGCATTTGGTACAGCGCAATAACCGGC
AAAATCGCGCCGAAGGATGTCGCTGCCGACTGGGCAATAAAACGCCTACCTGCCCAGTAT
CAGCCCGTCTTACTTGAAGCTAAGCAAGCTTATCTGGGACAAAAAGAAGATCACTTGGCC
TCACGCGCAGATCACTTGGAAGAATTTATTCACTACGTGAAAGGCGAGATCACCAAGGTA
GTCGGCAAATAA
>gb|KJ476816.1|+|79-925|ARO:3000861|rmtC [Pseudomonas aeruginosa]
ATGAAAACCAACGATAATTATATCGAAGAAGTAACAGCCAAAGTACTCACAAGTGGTAAA
TACTCCACACTTTATCCACCAACTGTACGACGTGTAACTGAGAGGCTTTTCGATCGATAC
CCTCCCAAGCAGCTAGAGAAGGAGGTTCGCAAGAAATTGCATCAAGCATATGGTGCTTAT
ATTGGTGGGATCGATGGGAAAAGGTTGGAGAAGAAGATTGAGAAGATAATTCATGAGATA
CCAAATCCAACTACGGATGAAGCAACTCGTACGGAGTGGGAAAAAGAGATCTGCCTGAAA
ATATTGAACTTGCACACTTCAACAAATGAGCGAACGGTGGCTTACGATGAGCTTTACCAA
AAGATCTTTGAGGTAACAGGGGTTCCAACAAGTATCACCGATGCAGGTTGCGCTTTGAAT
CCATTTTCTTTTCCATTCTTTACGGAGGCTGGCATGCTTGGGCAATACATAGGTTTCGAT
CTTGATAAAGGTATGATCGAAGCGATCGAACACTCGTTGAGAACGCTTAACGCCCCAGAG
GGTATTGTTGTCAAACAGGGAGATATATTATCCGATCCGTCAGGCGAGAGTGATCTTCTA
CTTATGTTCAAGCTATATACTCTACTCGATCGGCAGGAAGAGGCCTCTGGTTTGAAAATT
CTTCAAGAGTGGAAATACAAAAATGCTGTGATCTCTTTTCCTATTAAAACTATAAGTGGG
AGAGATGTTGGGATGGAAGAGAATTACACTGTTAAGTTCGAGAATGATCTTGTTGGGTCA
GATCTGAGAATCATGCAAAAATTGAAATTAGGAAACGAGATGTATTTTATCGTATCGAGA
TTGTAA
>gb|AF242872.1|+|2131-2878|ARO:3000375|ErmB [Enterococcus faecium]
ATGAACAAAAATATAAAATATTCTCAAAACTTTTTAACGAGTGAAAAAGTACTCAACCAA
ATAATAAAACAATTGAATTTAAAAGAAACCGATACCGTTTACGAAATTGGAACAGGTAAA
GGGCATTTAACGACGAAACTGGCTAAAATAAGTAAACAGGTAACGTCTATTGAATTAGAC
AGTCATCTATTCAACTTATCGTCAGAAAAATTAAAACTGAATACTCGTGTCACTTTAATT
CACCAAGATATTCTACAGTTTCAATTCCCTAACAAACAGAGGTATAAAATTGTTGGGAGT
ATTCCTTACAATTTAAGCACACAAATTATTAAAAAAGTGGTTTTTGAAAGCCGTGCGTCT
GACATCTATCTGATTGTTGAAGAAGGATTCTACAAGCGTACCTTGGATATTCACCGAACA
CTAGGGTTGCTCTTGCACACTCAAGTCTCGATTCAGCAATTGCTTAAGCTGCCAGCGGAA
TGCTTTCATCCTAAACCAAAAGTAAACAGTGTCTTAATAAAACTTACCCGCCATACCACA
GATGTTCCAGATAAATATTGGAAGCTATATACGTACTTTGTTTCAAAATGGGTCAATCGA
GAATATCGTCAACTGTTTACTAAAAATCAGTTTCATCAAGCAATGAAACACGCCAAAGTA
AACAATTTAAGTACCATTACTTATGAGCAAGTATTGTCTATTTTTAATAGTTATCTATTA
TTTAACGGGAGGAAATTAATTCTATGA
>gb|AY712687.1|+|0-831|ARO:3002628|aad(6) [Streptococcus oralis] Partial
GAGGGGTCACGCGCAAATATTAATATACCTAAAGATGAATTTCAGGATTATGATATTACA
TATTTTGTAAGTGATATAGAACCGTTTATATCTAATGATGACTGGCTTAATCAATTTGGG
AATATAATAATGATGCAAAAGCCGGAGGATATGGAATTATTCCCACCTGAAGAAAAGGGA
TTTTCCTATCTTATGCTATTTGATGATTACAATAAAATTGATCTTACCTTATTGCCCTTG
GAAGAGTTAGATAATTACCTAAAGGGCGATAAATTAATAAAGGTTCTAATTGATAAAGAT
TGTAGAATTAAAAGGGACATAGTTCCGACTGATATAGATTATCATGTAAGAAAGCCAAGC
GCAAGGGAGTATGATGATTGCTGCAATGAATTTTGGAATGTAACACCTTATGTTATTAAA
GGATTGTGCCGTAAGGAAATTTTATTTGCTATTGATCATTTTAATCAGATTGTTCGCCAT
GAGCTGCTGAGAATGATATCATGGAAGGTCGGCATCGAAACAGGCTTTAAATTAAGTGTA
GGCAAGAACTATAAGTTTATTGAAAGGTATATATCCGAGGATTTGTGGGAGAAACTTTTG
TCCACCTACCGGATGGATTCCTATGAAAACATATGGGAAGCATTATTTCTATGCCATCAA
TTGTTCAGGGCGGTATCCGGTGAGGTGGCGGAAAGGCTTCATTATGCCTATCCGGAGTAT
GATAGGAATATAACAAAATATACCAGGGACATGTATAAAAAATACACTGGTAAAACCGGC
TGCCTGGATAGCACATATGCCGCTGATATAGAAGAGAGGCGGGAACAGTGA
>gb|EF125013.1|+|0-1146|ARO:3001823|ACT-3 [Klebsiella pneumoniae]
ATGATGATGACTAAATCCCTTTGCTGCGCCCTGCTGCTCAGCACCTCCTGCTCGGTATTG
GCTACCCCGATGTCAGAAAAACAGCTGGCTGAGGTGGTGGAGCGGACCGTTACGCCGCTG
ATGAAAGCGCAGGCCATTCCGGGTATGGCGGTGGCGGTGATTTATGAGGGTCAGCCGCAC
TACTTCACCTTCGGTAAAGCCGATGTTGCGGCGAACAAACCTGTCACTCCACAAACCTTG
TTCGAACTGGGTTCTATAAGTAAAACCTTCACCGGCGTACTCGGTGGCGATGCCATTGCT
CGGGGTGAAATATCGCTGGGCGATCCGGTGACAAAATACTGGCCTGAGCTGACAGGCAAG
CAGTGGCAGGGGATCCGCATGCTGGATCTGGCAACCTATACCGCAGGAGGTTTGCCGTTA
CAGGTACCGGATGAGGTCACGGATAACGCCTCTCTGTTGCGCTTTTATCAAAACTGGCAG
CCGCAGTGGAAGCCGGGCACCACGCGTCTTTACGCCAATGCCAGCATCGGTCTTTTTGGC
GCGCTGGCGGTCAAACCTTCCGGCATGAGCTATGAGCAGGCCATAACGACGCGGGTCTTT
AAGCCGCTCAAGCTGGACCATACGTGGATTAACGTTCCGAAAGCGGAAGAGGCGCATTAC
GCCTGGGGATACCGCGACGGTAAAGCGATACACGTTTCGCCAGGAATGCTGGACGCTGAA
GCCTATGGCGTAAAAACCAACGTGCAGGATATGGCAAGCTGGGTGATGGTCAACATGAAG
CCGGACTCCCTTCAGGATAATTCACTCAGGAAAGGCCTTACCCTGGCGCAGTCTCGCTAC
TGGCGCGTGGGGGCCATGTATCAGGGGTTAGGCTGGGAAATGCTTAACTGGCCGGTCGAT
GCCAAAACCGTGGTTGAAGGTAGCGACAATAAGGTTGCACTGGCACCGCTGCCTGCGAGA
GAAGTGAATCCACCAGCGCCCCCGGTCAATGCATCCTGGGTCCATAAAACAGGCTCTACC
GGCGGGTTTGGCAGCTACGTGGCATTTATTCCTGAAAAGCAGCTCGGTATTGTGATGCTG
GCAAATAAAAGCTATCCGAACCCGGCACGCGTTGAGGCGGCATACCGTATTTTGAGCGCG
CTGTAG
>gb|DQ278190.1|+|0-474|ARO:3002861|dfrA5 [Salmonella enterica subsp. enterica serovar Enteritidis]
GTGAAAGTATCATTAATGGCTGCAAAAGCGAAAAACGGAGTGATTGGTTGCGGTCCACAC
ATACCCTGGTCCGCGAAAGGAGAGCAGCTACTCTTTAAAGCCTTGACGTACAACCAGTGG
CTTTTGGTGGGCCGCAAGACGTTCGAATCTATGGGAGCACTCCCTAATAGGAAATACGCG
GTCGTTACTCGCTCAGCCTGGACGGCCGATAATGACAACGTAATAGTATTCCCGTCGATC
GAAGAGGCCATGTACGGGCTGGCTGAACTCACCGATCACGTTATAGTGTCTGGTGGCGGG
GAGATTTACAGAGAAACATTGCCCATGGCCTCTACGCTCCATATATCGACGATTGATATT
GAGCCGGAAGGAGATGTTTTCTTTCCGAATATTCCCAATACCTTCGAAGTTGTTTTTGAG
CAACACTTTAGCTCAAACATTAACTATTGCTATCAAATTTGGCAAAAGGGTTAA
>gb|AF205943.1|+|7511-8312|ARO:3001405|OXA-10 [Escherichia coli]
ATGAAAACATTTGCCGCATATGTAATTATCGCGTGTCTTTCGAGTACGGCATTAGCTGGT
TCAATTACAGAAAATACGTCTTGGAACAAAGAGTTCTCTGCCGAAGCCGTCAATGGTGTC
TTCGTGCTTTGTAAAAGTAGCAGTAAATCCTGCGCTACCAATGACTTAGCTCGTGCATCA
AAGGAATATCTTCCAGCATCAACATTTAAGATCCCCAACGCAATTATCGGCCTAGAAACT
GGTGTCATAAAGAATGAGCATCAGGTTTTCAAATGGGACGGAAAGCCAAGAGCCATGAAG
CAATGGGAAAGAGACTTGACCTTAAGAGGGGCAATACAAGTTTCAGCTGTTCCCGTATTT
CAACAAATCGCCAGAGAAGTTGGCGAAGTAAGAATGCAGAAATACCTTAAAAAATTTTCC
TATGGCAACCAGAATATCAGTGGTGGCATTGACAAATTCTGGTTGGAAGGCCAGCTTAGA
ATTTCCGCAGTTAATCAAGTGGAGTTTCTAGAGTCTCTATATTTAAATAAATTGTCAGCA
TCTAAAGAAAACCAGCTAATAGTAAAAGAGGCTTTGGTAACGGAGGCGGCACCTGAATAT
CTAGTGCATTCAAAAACTGGTTTTTCTGGTGTGGGAACTGAGTCAAATCCTGGTGTCGCA
TGGTGGGTTGGGTGGGTTGAGAAGGAGACAGAGGTTTACTTTTTCGCCTTTAACATGGAT
ATAGACAACGAAAGTAAGTTGCCGCTAAGAAAATCCATTCCCACCAAAATCATGGAAAGT
GAGGGCATCATTGGTGGCTAA
>gb|KF921535.1|+|617-1091|ARO:3002859|dfrA14 [Escherichia coli]
TTGAAAGTATCATTGATGGCTGCGAAAGCGAAAAACGGCGTGATTGGTTGCGGTCCAGAC
ATACCCTGGTCCGCGAAAGGGGAGCAGCTACTTTTTAAAGCATTGACCTACAATCAGTGG
CTTCTGGTGGGTCGCAAGACGTTTGAATCTATGGGCGCACTCCCCAATAGGAAATACGCG
GTCGTTACCCGCTCAGGTTGGACATCAAATGATGACAATGTAGTTGTATTTCAGTCAATC
GAAGAGGCCATGGACAGGCTAGCTGAATTCACCGGTCACGTTATAGTGTCTGGTGGCGGA
GAAATTTACCGAGAAACATTACCCATGGCCTCTACGCTCCACTTATCGACGATCGACATC
GAGCCAGAGGGGGATGTTTTCTTCCCGAGTATTCCAAATACCTTCGAAGTTGTTTTTGAG
CAACACTTTACTTCAAACATTAACTATTGCTATCAAATTTGGAAAAAGGGTTAA
>gb|U01945.1|+|373-916|ARO:3002897|SAT-4 [Campylobacter coli]
GTGATTACAGAAATGAAAGCAGAGCACCTGAAAGATATCGATAAACCCAGCGAACCATTT
GAGGTGATAGGTAAGATTATACCGAGGTATGAAAACGAGAATTGGACCTTTACAGAATTA
CTCTATGAAGCGCCATATTTAAAAAGCTACCAAGACGAAGAGGATGAAGAGGATGAGGAG
GCAGATTGCCTTGAATATATTGACAATACTGATAAGATAATATATCTTTACTACCAAGAC
GATAAATGCGTCGGAAAAGTTAAACTGCGAAAAAATTGGAACCGGTACGCTTATATAGAA
GATATCGCCGTATGTAAGGATTTCAGGGGGCAAGGCATAGGCAGCGCGCTTATCAATATA
TCTATAGAATGGGCAAAGCATAAAAACTTGCATGGACTAATGCTTGAAACCCAGGACAAT
AACCTTATAGCTTGTAAATTCTATCATAATTGTGGTTTCAAAATCGGCTCCGTCGATACT
ATGTTATACGCCAACTTTGAAAACAACTTTGAAAAAGCTGTTTTCTGGTATTTAAGGTTT
TAG
>gb|KJ155695.1|+|0-1146|ARO:3002122|CMY-111 [Serratia marcescens]
ATGATGAAAAAATCGTTATGCTGCGCTCTGCTGCTGACAGCCTCTTTCTCCACATTTGCT
GCCGCAAAAACAGAACAACAGATTGCCGATATCGTTAATCGCACCATCACCCCGTTGATG
CAGGAGCAGGCTATTCCGGGTATGGCCGTTGCCGTTATCTACCAGGGAAAACCCTATTAT
TTCACCTGGGGTAAAGCCGATATCGCCAATAACCACCCAGTCACGCAGCAAACGCTGTTT
GAGCTAGGATCGGTTAGTAAGACGTTTAACGGCGTGTTGGGCGGCGATGCTATCGCCCGC
GGCGAAATTAAGCTCAGCGATCCGGTCACGAAATACTGGCCAGAACTGACAGGCAAACAG
TGGCAGGGTATCCGCCTGCTGCACTTAGCCACCTATACGGCAGGCGGCCTACCGCTGCAG
ATCCCCGATGACGTTAGGGATAAAGCCGCATTACTGCATTTTTATCAAAACTGGCAGCCG
CAATGGACTCCGGGCGCTAAGCGACTTTACGCTAACTCCAGCATTGGTCTGTTTGGCGCG
CTGGCGGTGAAACCCTCAGGAATGAGTTACGAAGAGGCAATGACCAGACGCGTCCTGCAA
CCATTAAAACTGGCGCATACCTGGATTACGGTTCCGCAGAACGAACAAAAAGATTATGCC
TGGGGCTATCGCGAAGGGAAGCCCGTACACGTTTCTCCGGGACAACTTGACGTCGAAGCC
TATGGCGTGAAATCCAGCGTTATTGATATGGCCCGCTGGGTTCAGGCCAACATGGATGCC
AGCCACGTTCAGGAGAAAACGCTCCAGCAGGGCATTGCGCTTGCGCAGTCTCGCTACTGG
CGTATTGGCGATATGTACCAGGGATTAGGCTGGGAGATGCTGAACTGGCCGCTGAAAGCT
GATTCGATCATCAACGGCAGCGACAGCAAAGTGGCATTGGCAGCGCTTCCCGCCGTTGAG
GTAAACCCGCCCGCCCCCGCAGTGAAAGCCTCATGGGTGCATAAAACGGGCTCCACTGGT
GGATTTGGCAGCTACGTAGCCTTCGTTCCAGAAAAAAACCTTGGCATCGTGATGCTGGCA
AACAAAAGCTATCCTAACCCTGTCCGTGTCGAGGCGGCCTGGCGCATTCTTGAAAAGCTG
CAATAA
>gb|KF515536.1|+|0-1146|ARO:3001828|ACT-23 [Enterobacter cloacae]
ATGATGAAAAAATCTCTTTGCTGCGCCCTGCTGCTCGGCATCTCTTGCTCTGCTCTCGCC
GCGCCAGTGTCAGAAAAACAGCTGGCGGAGGTGGTCGCGAATACGGTTACCCCGCTGATG
AAAGCCCAGTCGATTCCAGGCATGGCGGTGGCCGTTATTTATCAGGGTAAACCGCACTAT
TACACGTTTGGCAAAGCCGATATCGCGGCCAGCAAACCCGTTACGCCTCAGACTCTGTTC
GAGCTGGGTTCTATAAGTAAAACCTTCACCGGGGTTTTAGGAGGGGATGCCATTGCTCGC
GGTGAAATTTCGCTGGACGATCCGGTGACCAGATACTGGCCACAGCTAACGGGCAAGCAG
TGGCAGGGGATTCGTATGCTGGATCTCGCAACCTACACCGCTGGCGGCCTGCCGCTACAG
GTACCGGATGAGGTCACGGATAATGCCGCCCTGCTGCGCTTTTATCAAAACTGGCAGCCG
CAGTGGAAGCCTGGCACAACGCGTCTTTACGCCAACGCCAGTATCGGTCTTTTTGGCGCG
CTGGCGGTCAAACCTTCCGGCATGGGCTATGAGCAGGCCATGACGACGCGGGTCCTTAAG
CCGCTCAAGCTGGACCATACCTGGATTAACGTTCCGAAAGCGGAAGAGGCGCATTACGCC
TGGGGCTATCGTGACGGTAAAGCGGTGCGCGTTTCGCCGGGAATGCTGGATGCACAAGCC
TATGGCGTGAAAACCAACGTGCAGGATATGGCGAACTGGGTCATGGCAAACATGGTGCCG
GAGAAGGTTGCTGATGCCTCACTTAAGCAGGGCATCTCGCTGGCGCAGTCGCGCTACTGG
CGTATCGGGTCAATGTATCAGGGTCTGGGCTGGGAGATGCTCAACTGGCCCGTGGAGGCC
AACACGGTGATCGAGGGCAGCGACAGTAAGGTGGCGCTGGCACCGCTGCCCGTGGCAGAA
GTGAATCCACCGGCTCCCCCGGTCAAAGCGTCCTGGGTCCATAAAACGGGCTCTACTGGC
GGGTTTGGCAGCTACGTGGCCTTTATTCCTGAAAAGCAGATCGGTATTGTGATGCTCGCG
AATAAAAGCTATCCGAACCCGGCACGCGTTGAGGCGGCATACCATATCCTCGACGCGCTA
CAGTAA
>gb|DQ125241.2|+|6832-7708|ARO:3001865|CTX-M-2 [Escherichia coli]
ATGATGACTCAGAGCATTCGCCGCTCAATGTTAACGGTGATGGCGACGCTACCCCTGCTA
TTTAGCAGCGCAACGCTGCATGCGCAGGCGAACAGCGTGCAACAGCAGCTGGAAGCCCTG
GAGAAAAGTTCGGGAGGTCGGCTTGGCGTTGCGCTGATTAACACCGCCGATAATTCGCAG
ATTCTCTACCGTGCCGATGAACGTTTTGCGATGTGCAGTACCAGTAAGGTGATGGCGGCC
GCGGCGGTGCTTAAACAGAGCGAGAGCGATAAGCACCTGCTAAATCAGCGCGTTGAAATC
AAGAAGAGCGACCTGGTTAACTACAATCCCATTGCGGAGAAACACGTTAACGGCACGATG
ACGCTGGCTGAGCTTGGCGCAGCGGCGCTGCAGTATAGCGACAATACTGCCATGAATAAG
CTGATTGCCCATCTGGGTGGTCCCGATAAAGTGACGGCGTTTGCTCGCTCGTTGGGTGAT
GAGACCTTCCGTCTGGACAGAACCGAGCCCACGCTCAATACCGCCATTCCAGGCGACCCG
CGTGATACCACCACGCCGCTCGCGATGGCGCAGACCCTGAAAAATCTGACGCTGGGTAAA
GCGCTGGCGGAAACTCAGCGGGCACAGTTGGTGACGTGGCTTAAGGGCAATACTACCGGT
AGCGCGAGCATTCGGGCGGGTCTGCCGAAATCATGGGTAGTGGGCGATAAAACCGGCAGC
GGAGATTATGGCACCACCAACGATATCGCGGTTATCTGGCCGGAAAACCACGCACCGCTG
GTTCTGGTGACCTACTTTACCCAACCGGAGCAGAAGGCGGAAAGCCGTCGGGATATTCTG
GCTGCGGCGGCGAAAATCGTAACCCACGGTTTCTGA
>gb|L09756.1|+|0-1926|ARO:3000192|tet(S) [Listeria monocytogenes]
TTGAAAATTATTAATATCGGTATCTTAGCACATGTTGATGCAGGAAAAACTACTTTGACA
GAAAGCTTACTATACAGTAGCGGAGCAATTAAAGAGTTAGGAAGTGTAGATAGCGGTACA
ACGAAAACGGATACTATGTTTTTGGAACGCCAGAGAGGTATTACTATTCAGACCGCAATA
ACATCTTTTCAACGGGAAAATGTTAAAGTAAATATTGTAGATACTCCTGGACACATGGAT
TTTTTGGCAGATGTATACCGTTCATTATCTGTTTTGGATGGAGCTATTTTGCTAATCTCT
GCAAAAGATGGAGTACAGTCACAAACTCGTATACTATTCCATGCACTTAGAAAGATGAAC
ATACCTATAATATTTTTTATTAACAAAATTGATCAAAATGGAATAAATTTGCCAGATGTT
TATCAAGATATTAAGGACAAACTTTCTGACGACATCATAATTAAGCAGACTGTGAATCTA
AATTTGAAACCTTATGTAATAGATTATACTGAACCAGAACAATGGGAGACAGTAATTGTG
GGAAATGATTATTTATTAGAAAAATATACCATTGGGAAAACATTGAATATTGCAGAACTT
GAAAAGGAGGAAAACGAAAGAATTCAAAGTTGCTCCTTATATCCTGTTTATCACGGAAGT
GCAAAGAATAATATTGGAATTAAACAACTTATAGAGGTAATTACTAGCAAATTATTTTCA
CCCACACAACTCAATTCAGATAAACTTTGTGGAAATGTTTTTAAAGTAGAATATTCAGAT
GATGGTCAACGGCTTGTCTATGTACGTCTTTATAGTGGAACGCTACATTTGCGAGACTCA
GTCAATATATCAGAAAAGGAAAAAATAAAAGTTACAGAAATGTATACTTCAATAAATGGA
GAATTACGCCAGATAGATAAGGCAGAGCCTGGTGAGATTATTATTTTAAAAAATGAGCTT
TTAAAACTAAATAACGTACTTGGAGATAAAAAAAGATTACCACATAGAGAAATTCTTGAG
AATCCTCTTCCTATGTTACAAACAACAATTGAACCATGTAAATCAGTACAAAGAGAAAAG
TTACTAGATGCACTTTTTGAAATATCCGATAGTGATCCCCTTCTACAATATTATGTAGAT
ACAGTAACTCACGAAATTGTGCTATCTTTTTTAGGTGAGGTCCAAATGGAGGTAACTTGT
ACTCTGATTCAAGAAAAATATCATATTGAGATAGAAACAAGAAAACCAACTGTCATTTAT
ATGGAAAGACCATTAAAAAAATCTGAATTTACCATTGATATCGAAGTACCTCCAAATCCT
TTCTGGGCTTCTATTGGTTTATCTGTAACACCACTTCCTTTGGGTAGTGGCATTCAGTAT
GAGAGCCTGGTTTCTCTAGGTTATTTAAATCAATCATTTCAAAATGCAGTTATGGAAGGT
ATACGCTATGGGTGTGAACAAGGATTGTACGGTTGGAAATTAACAGACTGTAAGATCTGT
TTTAAGTATGGTCTATATTACAGCCCTGTCAGTACGCCAGCAGATTTCCGAATGCTTGCG
CCTATTGTACTAGAGCAGGCTTTTAGAAAGAGTGGTACAGAGTTATTAGAGCCATATCTT
AGCTTCGAAATTTATGTACCACAAGAATATCTTTCGAGAGCATATAATGATGCTTCCAAA
TATTGTGCAAATATTTTAAATACTAAGTTAAAAGGTAACGAGGTCATTCTCATTGGTGAA
ATTCCAGCCCGTTGTATTCAAGAGTATCGAAACAGTTTAACTTTCTTTACAAATGGACGC
AGTGTCTGTTTAACAGAGTTAAAAGGTTATCAGGTTACTAACATTAAGTCTGCTTTCCAA
CCACGTCGTCCAAATAATAGAATAGACAAAGTAAGGCATATGTTTAATAAAATCAACTTA
CATTGA
>gb|DQ677333.1|+|0-780|ARO:3002621|aadA24 [Salmonella enterica subsp. enterica serovar Newport]
GTGACCATCGAAATTTCGAACCAACTATCAGAGGTGCTAAGCGTCATTGAGCGCCATCTC
GAACCGACGTTGCTGGCCGTACATTTGTACGGCTCCGCAGTGGATGGCGGCCTGAAGCCA
CACAGTGATATTGATTTGCTGGTTACGGTGACCGTAAGGCTTGATGAAACAACGCGGCGA
GCTTTGATCAACGACCTTTTGGAAACTTCGGCTTCCCCTGGAGAGAGCGAGATTCTCCGC
GCTGTAGAAGTCACCATTGTTGTGCACGACGACATCATTCCGTGGCGTTATCCAGCTAAG
CGCGAACTGCAATTTGGAGAATGGCAGCGCAATGACATTCTTGCAGGTATCTTCGAGCCA
GCCACGATCGACATTGATCTGGCTATCTTGCTGACAAAAGCAAGAGAACATAGCGTTGCC
TTGGTAGGTCCAGCGGCGGAGGAACTCTTTGATCCGGTTCCTGAACAGGATCTATTTGAG
GCGCTAAATGAAACCTTAACGCTATGGAACTCGCCGCCCGACTGGGCTGGCGATGAGCGA
AATGTAGTGCTTACGTTGTCCCGCATTTGGTACAGCGCAGTAACCGGCAAAATCGCGCCG
AAGGATGTCGCTGCCGACTGGGCAATGGAGCGCCTGCCGGCCCAGTATCAGCCCGTCATA
CTTGAAGCTAGACAGGCTTATCTTGGACAAGAAGAAGATCGCTTGGCCTCCCGCGCAGAT
CAGTTGGAAGAATTTGTTCACTACGTGAAAGGCGAGATCACCAAGGTAGTCGGCAAATAA
>gb|AJ634602.1|-|7839-8700|ARO:3000999|TEM-135 [Salmonella enterica subsp. enterica serovar Typhimurium]
ATGAGTATTCAACATTTTCGTGTCGCCCTTATTCCCTTTTTTGCGGCATTTTGCCTTCCT
GTTTTTGCTCACCCAGAAACGCTGGTGAAAGTAAAAGATGCTGAAGATCAGTTGGGTGCA
CGAGTGGGTTACATCGAACTGGATCTCAACAGCGGTAAGATCCTTGAGAGTTTTCGCCCC
GAAGAACGTTTTCCAATGATGAGCACTTTTAAAGTTCTGCTATGTGGTGCGGTATTATCC
CGTGTTGACGCCGGGCAAGAGCAACTCGGTCGCCGCATACACTATTCTCAGAATGACTTG
GTTGAGTACTCACCAGTCACAGAAAAGCATCTTACGGATGGCATGACAGTAAGAGAATTA
TGCAGTGCTGCCATAACCATGAGTGATAACACTGCTGCCAACTTACTTCTGACAACGATC
GGAGGACCGAAGGAGCTAACCGCTTTTTTGCACAACATGGGGGATCATGTAACTCGCCTT
GATCGTTGGGAACCGGAGCTGAATGAAGCCATACCAAACGACGAGCGTGACACCACGACG
CCTGCAGCAATGGCAACAACGTTGCGCAAACTATTAACTGGCGAACTACTTACTCTAGCT
TCCCGGCAACAATTAATAGACTGGATGGAGGCGGATAAAGTTGCAGGACCACTTCTGCGC
TCGGCCCTTCCGGCTGGCTGGTTTATTGCTGATAAATCTGGAGCCGGTGAGCGTGGGTCT
CGCGGTATCATTGCAGCACTGGGGCCAGATGGTAAGCCCTCCCGTATCGTAGTTATCTAC
ACGACGGGGAGTCAGGCAACTATGGATGAACGAAATAGACAGATCGCTGAGATAGGTGCC
TCACTGATTAAGCATTGGTAA
>gb|KJ207206.1|+|751-1897|ARO:3001848|ACT-28 [Enterobacter cloacae]
ATGAAGACAAAATCCCTTTGCTGTGCCCTGCTGCTCAGCACCTCCTGCTCTGTTCTCGCC
GCGCCGATGTCAGAGAAACAGCTGTCTGACGTGGTGGAACGTACCGTTACCCCCCTGATG
AAAGCGCAAGCCATTCCGGGCATGGCGGTAGCGGTGATTTATCAGGGTCAGCCGCACTAC
TTTACCTTCGGAAAGGCCGATGTTGCGGCGAACAAACCTGTCACCCCGCAAACCCTGTTT
GAGCTGGGCTCTATAAGTAAAACCTTCACCGGCGTATTAGGTGGCGATGCGATTGCGCGC
GGAGAAATATCGCTGGGCGACCCCGTGACAAAGTACTGGCCCGAGCTAACAGGCAAGCAG
TGGCAGGGTATTCGCATGTTGGATCTGGCGACCTACACCGCGGGTGGCCTGCCGCTACAG
GTGCCGGATGAGGTCACGGATAACGCCTCCCTGCTGCGTTTCTATCAACACTGGCAACCG
CAGTGGAAACCAGGCGCAACGCGTCTTTATGCGAACGCCAGCATCGGGCTTTTTGGCGCC
CTCGCGGTTAAACCCTCCGGCATGAGCTTTGAACAGGCCATGACGAAGCGGGTCTTCAAG
CCACTCAAACTGGACCATACATGGATTAACGTTCCGAAAGAAGAAGAGGCGCATTACGCC
TGGGGATACCGTGATGGTAAAGCAATCCACGTTTCACCGGGAATGCTGGATGCCGAAGCG
TATGGTGTCAAAACCAACATCCAGGATATGGCGAGCTGGCTGAAGGCCAACATGAACCCT
GACGCCCTTCCGGATTCAACGTTGAAACAGGGTATTGCCCTGGCACAGTCTCGCTACTGG
CGCGTGGGTGCCATGTATCAGGGTCTGGGCTGGGAGATGCTCAACTGGCCGGTAGAAGCC
AAAACCGTCGTGGAGGGCAGCGATAACAAGGTGGCTCTTGCACCGTTACCGGTGGCAGAA
GTGAACCCTCCAGCTCCGCCAGTAAAAGCATCATGGGTACATAAAACAGGCTCGACGGGT
GGATTCGGCAGCTATGTCGCATTTATTCCTGAAAAGGAACTCGGCATTGTTATGCTGGCG
AACAAGAGCTACCCGAACCCGGCGCGCGTGGAAGCGGCATACCGTATTCTGAGCGCTCTG
CAGTAA
>gb|DQ303921.2|+|3-648|ARO:3002718|QnrB4 [Escherichia coli]
ATGACTCTGGCGTTAGTTGGCGAAAAAATTGACAGAAACAGGTTCACCGGTGAAAAAGTT
GAAAATAGCACATTTTTCAACTGTGATTTTTCGGGTGCCGACCTTAGCGGCACTGAATTT
ATTGGCTGCCAGTTTTATGATCGAGAAAGTCAGAAAGGATGTAATTTTAGTCGCGCTAAC
CTGAAAGATGCCATTTTCAAAAGTTGTGATCTCTCCATGGCTGATTTCAGGAATATCAAT
GCGCTGGGAATCGAAATTCGCCACTGCCGGGCACAAGGGTCAGATTTTCGCGGCGCAAGT
TTTATGAATATGATCACCACCCGCACCTGGTTTTGTAGCGCCTATATCACCAATACCAAC
TTAAGCTACGCCAACTTTTCAAAAGTCGTACTGGAAAAGTGCGAGCTGTGGGAAAACCGC
TGGATGGGTACTCAGGTGCTGGGCGCAACGTTCAGTGGATCAGACCTCTCTGGCGGCGAG
TTTTCATCCTTCGACTGGCGAGCAGCAAACGTTACGCACTGTGATTTGACCAATTCGGAA
CTGGGCGATTTAGATATCCGCGGGGTTGATTTGCAAGGCGTCAAACTGGACAGCTACCAG
GCATCGTTGCTCCTGGAACGTCTTGGTATCGCTGTCATGGGTTAA
>gb|D85892.1|+|1158-2067|ARO:3000318|mphB [Escherichia coli]
ATGAGTAAAGATATTAAACAAGTAATCGAGATAGCAAAAAAACACAATCTTTTTCTAAAA
GAAGAAACGATACAGTTTAATGAATCAGGGCTTGATTTTCAAGCTGTTTTTGCACAAGAT
AATAATGGAATTGATTGGGTTCTAAGATTGCCTAGACGGGAAGATGTGATGCCTAGAACA
AAGGTAGAAAAACAAGCTTTGGATTTGGTAAATAAGTACGCTATATCCTTTCAGGCACCA
AACTGGATCATTTACACAGAGGAACTAATAGCTTATAAAAAGTTAGATGGTGTGCCAGCA
GGTACGATAGATCATAACATAGGTAACTATATTTGGGAGATAGACATAAATAATGTTCCA
GAATTATTTCACAAGTCGCTAGGCAGGGTGTTAGCAGAGCTTCATAGCATACCTAGTAAT
AAAGCCGCAGCGCTTGATCTTGTAGTACACACACCAGAAGAAGCAAGAATGTCAATGAAG
CAGCGTATGGATGCAGTAAGAGCAAAGTTCGGAGTAGGTGAGAATCTATGGAACAGATGG
CAAGCGTGGTTGAATGATGATGATATGTGGCCTAAGAAAACTGGACTGATTCATGGAGAT
GTACATGCCGGACATACTATGATTGATAAGGATGCCAATGTGACTGGATTAATCGATTGG
ACTGAAGCGAAGGTTACAGATGTTTCGCATGACTTTATTTTCAACTATAGAGCTTTTGGG
GAAGAAGGGTTAGAAGCTTTAATTCTCGCTTATAAGGAAATTGGTGGATATTACTGGCCT
AAAATGAAAGAGCATATTATCGAACTTAATGCAGCATACCCAGTTTCAATCGCTGAGTTT
GCATTAGTGTCTGGAATTGAGGAATATGAGCAGATGGCAAAGGAAGCATTGGAAGTACAA
GGTTCGTAA
>gb|AB901141.1|+|0-864|ARO:3002353|GES-24 [Acinetobacter baumannii]
ATGCGCTTCATTCACGCACTATTACTGGCAGGGATCGCTCACTCTGCATATGCGTCGGAA
AAATTAACCTTCAAGACCGATCTTGAGAAGCTAGAGCGCGAAAAAGCAGCTCAGATCGGT
GTTGCGATCGTCGATCCCCAAGGAGAGATCGTCGCGGGCCACCGAACGGCGCAGCGCTTT
GCAATGTGCTCAACGTTCAAGTTTCCGCTAGCCGCGCTGGTCTTTGAAAGAATTGACTCA
GGCACCGAGCGGGGGGATCGAAAACTTTCATATGGGCCGGACATGATCGTCGAATGGTCT
CCTGCCACGGAGCGGTTTCTAGCATCGGGACACATGACGGTTCTCGAGGCAGCGCAAGCT
GCGGTGCAGCTTAGCGACAATGGGGCTACTAACCTCTTACTGAGAGAAATTGGCGGACCT
GCTGCAATGACGCAGTATTTTCGTAAAATTGGCGACTCTGTGAGTCGGCTAGACCGGAAA
GAGCCGGAGATGAGCGACAACACACCTGGCGACCTCAGAGATACAACTACGCCTATTGCT
ATGGCACGTACTGTGGCTAAAGTCCTCTATGGCGGCGCACTGACGTCCACCTCGACCCAC
ACCATTGAGAGGTGGCTGATCGGAAACCAAACGGGAGACGCGACACTACGAGCGGGTTTT
CCTAAAGATTGGGTTGTTGGAGAGAAAACTGGTACCTGCGCCAACGGGGGCCGGAACGAC
ATTGGTTTTTTTAAAGCCCAGGAGAGAGATTACGCTGTAGCGGTGTATACAACGGCCCCG
AAACTATCGGCCGTAGAACGTGACGAATTAGTTGCCTCTGTCGGTCAAGTTATTACACAA
CTCATCCTGAGCACGGACAAATAG
>gb|AF299299.1|+|0-861|ARO:3001086|SHV-28 [Klebsiella pneumoniae]
ATGCGTTTTATTCGCCTGTGTATTATCTCCCTGTTAGCCACCCTGCCGCTGGCGGTACAC
GCCAGCCCGCAGCCGCTTGAGCAAATTAAACTAAGCGAAAGCCAGCTGTCGGGCCGCGTA
GGCATGATAGAAATGGATCTGGCCAGCGGCCGCACGCTGACCGCCTGGCGCGCCGATGAA
CGCTTTCCCATGATGAGCACCTTTAAAGTAGTGCTCTGCGGCGCAGTGCTGGCGCGGGTG
GATGCCGGTGACGAACAGCTGGAGCGAAAGATCCACTATCGCCAGCAGGATCTGGTGGAC
TACTCGCCGGTCAGCGAAAAACATCTTGCCGACGGCATGACGGTCGGCGAACTCTGCGCC
GCCGCCATTACCATGAGCGATAACAGCGCCGCCAATCTGCTGCTGGCCACCGTCGGCGGC
CCCGCAGGATTGACTGCCTTTTTGCGCCAGATCGGCGACAACGTCACCCGCCTTGACCGC
TGGGAAACGGAACTGAATGAGGCGCTTCCCGGCGACGCCCGCGACACCACTACCCCGGCC
AGCATGGCCGCGACCCTGCGCAAGCTGCTGACCAGCCAGCGTCTGAGCGCCCGTTCGCAA
CGGCAGCTGCTGCAGTGGATGGTGGACGATCGAGTCGCCGGACCGTTGATCCGCTCCGTG
CTGCCGGCGGGCTGGTTTATCGCCGATAAGACCGGAGCTGGCGAACGGGGTGCGCGCGGG
ATTGTCGCCCTGCTTGGCCCGAATAACAAAGCAGAGCGCATCGTGGTGATTTATCTGCGG
GATACGCCGGCGAGCATGGCCGAGCGAAATCAGCAAATCGCCGGGATCGGCGCGGCGCTG
ATCGAGCACTGGCAACGCTAA
>gb|EU675686.2|+|3196-4042|ARO:3002616|aadA16 [Escherichia coli]
ATGAGCAACGCAGTGCCCGCCGAGATTTCGGTACAGCTATCACAGGCACTCAACGTCATC
GAGCGTCATCTGGGATCGACGTTGCTGGCCGTGCATTTGTACGGCTCTGCACTCGACGGT
GGCCTGAAGCCATGCAGTGATATTGATTTGCTGGTTACTGTGACTGCACAGCTCGATGAG
ACTGTGCGGCAGGCTCTGTTCGTAGATTTCCTGGAAGTTTCCGCTTCTCCCGGCCAAAGT
GAAGCTCTCCGTGCCTTGGAAGTTACCATCGTCGTGTACGGCGATGTTGCTCCTTGGCGT
TATCTAGCCAGACGGGAACTGCAATTCGGGGAGTGGCAGCGCAAGGACATTCTTGCGGGC
ATCTTCGAGCCCGCGACAACCGATGTTGATCTGGCTATTCTGCTAACTAAAGCAAGGCAA
CACAGCCTTGCCTTGGCAGGTTCGGCCGCGGAAGATTTCTTCAACTCAGTCCCGGAAAGC
GATCTATTCAAAGCACTGGCCGACACCTTGAAACTATGGAACTCACAACCGGATTGGGCA
GGCGACGAGCGGAATGTAGTGCTTACTTTGTCTCGCATTTGGTACAGCGCAGCAACCGGC
AAGATCGCGCCGAAGGATGTAGCTGCCAACTGGGTAATGGAACGCCTGCCCGTCCAACAT
CAGCCCGTGCTGCTTGAAGCCCAGCAGGCTTACCTTGGACAAGGGATGGATTGCTTGGCC
TCACGCGCTGATCAGTTGACTGCGTTCATTTACTTTGTGAAGCACGAAGCCGCCAGTCTG
CTCGGCTCCACGCCAATGATGTCTAACAGTTCATTCAAGCCGACGCCGCTTCGCGGCGCA
GCTTAA
>gb|FJ237366.1|+|40-1186|ARO:3001825|ACT-6 [Klebsiella pneumoniae]
ATGATGACTAAATCCCTTTGCTGCGCCCTGCTGCTCAGCACCTCCTGCTCGGTATTGGCT
GCCCCGATGTCAGAAAAACAGCTGGCTGAGGTGGTGGAACGTACCGTTACGCCGCTGATG
AAAGCTCAGGCCATTCCGGGTATGGCGGTGGCGGTGATTTATCAGGGTCAGCCGCACTAC
TTTACCTTCGGTAAAGCCGATGTCGCGGCGAATAAACCCGTCACCCCACAAACCTTATTC
GAGCTGGGCTCTATAAGTAAAACCTTCACCGGCGTACTCGGCGGCGATGCCATTGCTCGC
GGTGAAATATCGCTGGGCGATCCGGTGACAAAATACTGGCCTGAGCTGACAGGCAAGCAG
TGGCAGGGGATCCGCATGCTGGATCTGGCAACCTATACCGCAGGTGGTTTGCCGTTACAG
GTACCGGATGAGGTCACGGATAACGCCTCACTGCTGCGCTTTTATCAAAACTGGCAGCCG
CAGTGGAAGCCGGGCACCACGCGTCTTTACGCCAACGCCAGCATCGGTCTTTTTGGCGCG
CTGGCGGTCAAACCTTCCGGCATGAGCTATGAGCAGGCCATAACGACGCGGGTCTTTAAG
CCGCTCAAGCTGGACCATACCTGGATTAACGTTCCGAAAGCGGAAGAGGCGCATTACGCC
TGGGGATACCGCGACGGTAAGGCGGTACACGTTTCGCCAGGAATGCTGGACGCTGAAGCC
TATGGCGTAAAAACCAACGTGAAGGATATGGCAAACTGGGTGATGGTCAACATGAAGCCG
GACTCGCTTCAGGATAGTTCACTCAAGGAAGGCATTACCCTGGCGCAGTCTCGCTACTGG
CGCGTGGGTGCCATGTATCAGGGATTAGGCTGGGAAATGCTTAACTGGCCGGTCGATGCC
AAAACCGTGGTTGAAGGTAGCGACAATAAGGTGGCGCTGGCACCGCTGCCTGCGAGAGAA
GTGAATCCACCGGCGCCCCCGGTCAATGCGTCATGGGTCCATAAAACAGGCTCTACCGGC
GGGTTTGGCAGCTACGTGGCATTTATTCCTGAAAAGCAGCTCGGCATTGTGATGCTGGCG
AATAAAAGCTATCCGAACCCGGCACGCGTTGAGGCGGCATACCGTATCCTCGACGCGCTG
CAGTAA
>gb|U35369.1|+|6004-6613|ARO:3002950|vanX_in_vanB_cl [Enterococcus faecalis]
ATGGAAAATGGTTTTTTGTTTTTAGATGAAATGTTGCATGGTGTTCGTTGGGATGCCAAG
TACGCTACATGGGATAACTTCACGGGAAAACCAGTGGATGGGTATGAGGTGAATCGCATC
ATCGGCACAAAGGCCGTGGCGCTTGCTCTGCGCGAAGCACAAATCCATGCGGCACGCCTT
GGCTACGGCTTGCTTTTATGGGATGGATATCGGCCAAAATCTGCGGTGGACTGTTTCCTG
CGTTGGGCGGCGCAGCCGGAGGACAACCTCACAAAAGAAAAATATTACCCCAATATTGAG
CGAGCCGAGTTGATTACAAAGGGCTATGTGGCCTCACAATCCAGCCATAGCCGTGGAAGC
ACAATTGATCTTACGCTCTACCACTTGGATACAGGGGAACTTGTTTCAATGGGAAGCAAC
TTCGATTTTATGGACGAACGGTCGCACCATACAGCAAAAGGGATAGGGAATGCAGAGGCA
CAAAATCGAAGATGCTTGCGTAAAATCATGGAAAGCAGCGGATTTCAGTCCTATCGCTTT
GAATGGTGGCACTATAAGTTGATTGATGAGCCATACCCCGATACCTATTTTAATTTTGCT
GTTTCATAA
>gb|AB039845.1|+|25-1945|ARO:3000186|tet(M) [Erysipelothrix rhusiopathiae]
ATGAAAATTATTAATATTGGAGTTTTAGCTCATGTTGATGCGGGAAAAACTACCTTAACA
GAAAGCTTATTATATAACAGTGGAGCGATTACAGAATTAGGAAGCGTGGACAAAGGTACA
ACGAGGACGGATAATACGCTTTTAGAACGTCAGAGAGGAATTACAATTCAGACAGGAATA
ACCTCTTTTCAGTGGGAAAATACGAAGGTGAACATCATAGACACGCCAGGACATATGGAT
TTCTTAGCAGAAGTATATCGTTCATTATCAGTTTTAGATGGGGCAATTCTACTGATTTCT
GCAAAAGATGGCGTACAAGCACAAACTCGTATATTATTTCATGCACTTAGGAAAATGGGG
ATTCCCACAATCTTTTTTATCAATAAGATTGACCAAAATGGAATTGATTTATCAACGGTT
TATCAGGATATTAAAGAGAAACTTTCTGCCGAAATTGTAATCAAACAGAAGGTAGAACTG
TATCCTAATATGTGTGTGACGAACTTTACCGAATCTGAACAATGGGATACGGTAATAGAG
GGAAACGATGACCTTTTAGAGAAATATACGTCTGGGAAATTATTGGAAGCATTAGAACTC
GAACAAGAGGAAAGCATAAGATTTCATAATTGTTCCCTGTTCCCTGTTTATCACGGAAGT
GCAAAAAACAATATAGGGATTGATAACCTTATAGAAGTGATTACGAATAAATTTTATTCA
TCAACACATCGAGGTCAGTCTGAACTTTGCGGAAAAGTTTTCAAAATTGAATATACAAAA
AAAAGACAACGTCTTGCATATATACGCCTTTATAGTGGAGTACTACATTTACGAGATTCG
GTTAGAGTATCAGAAAAAGAAAAAATAAAAGTTACAGAAATGTATACTTCAATAAATGGT
GAATTATGTAAGATTGATAGAGCTTATTCTGGAGAAATTGTTATTTTGCAAAATGAGTTT
TTGAAGTTAAATAGTGTTCTTGGAGATACAAAACTATTGCCACAGAGAAAAAAGATTGAA
AATCCGCACCCTCTACTACAAACAACTGTTGAACCGAGTAAACCTGAACAGAGAGAAATG
TTGCTTGATGCCCTTTTGGAAATCTCAGATAGTGATCCGCTTCTACGATATTACGTGGAT
TCTACGACACATGAAATTATACTTTCTTTCTTAGGGAAAGTACAAATGGAAGTGATTAGT
GCACTGTTGCAAGAAAAGTATCATGTGGAGATAGAACTAAAAGAGCCTACAGTCATTTAT
ATGGAGAGACCGTTAAAAAATGCAGAATATACCATTCACATCGAAGTGCCGCCAAATCCT
TTCTGGGCTTCCATTGGTTTATCTGTATCACCGCTTCCGTTGGGAAGTGGAATGCAGTAT
GAGAGCTCGGTTTCTCTTGGATACTTAAATCAATCATTTCAAAATGCAGTTATGGAGGGG
ATACGCTATGGCTGTGAACAAGGATTGTATGGTTGGAATGTGACGGACTGTAAAATCTGT
TTTAAGTATGGCTTATACTATAGCCCTGTTAGTACCCCAGCAGATTTTCGGATGCTTGCT
CCTATTGTATTGGAACAAGTCTTAAAAAAAGCTGGAACAGAATTGTTAGAGCCATATCTT
AGTTTTAAAATTTATGCGCCACAGGAATATCTTTCACGAGCATACAACGATGCTCCTAAA
TATTGTGCGAACATCGTAGACACTCAATTGAAAAATAATGAGGTCATTCTTAGTGGAGAA
ATCCCTGCTCGGTGTATTCAAGAATATCGTAGTGATTTAACTTTCTTTACAAATGGACGT
AGTGTTTGTTTAACAGAGTTAAAAGGGTACCATGTTACTACCGGTGAACCTGTTTGCCAG
CCCCGTCGTCCAAATAGTCGGATAGATAAAGTACGATATATGTTCAATAAAATAACTTAG
>gb|AY156923.1|+|0-876|ARO:3001889|CTX-M-27 [Escherichia coli]
ATGGTGACAAAGAGAGTGCAACGGATGATGTTCGCGGCGGCGGCGTGCATTCCGCTGCTG
CTGGGCAGCGCGCCGCTTTATGCGCAGACGAGTGCGGTGCAGCAAAAGCTGGCGGCGCTG
GAGAAAAGCAGCGGAGGGCGGCTGGGCGTCGCGCTCATCGATACCGCAGATAATACGCAG
GTGCTTTATCGCGGTGATGAACGCTTTCCAATGTGCAGTACCAGTAAAGTTATGGCGGCC
GCGGCGGTGCTTAAGCAGAGTGAAACGCAAAAGCAGCTGCTTAATCAGCCTGTCGAGATC
AAGCCTGCCGATCTGGTTAACTACAATCCGATTGCCGAAAAACACGTCAACGGCACAATG
ACGCTGGCAGAACTGAGCGCGGCCGCGTTGCAGTACAGCGACAATACCGCCATGAACAAA
TTGATTGCCCAGCTCGGTGGCCCGGGAGGCGTGACGGCTTTTGCCCGCGCGATCGGCGAT
GAGACGTTTCGTCTGGATCGCACTGAACCTACGCTGAATACCGCCATTCCCGGCGACCCG
AGAGACACCACCACGCCGCGGGCGATGGCGCAGACGTTGCGTCAGCTTACGCTGGGTCAT
GCGCTGGGCGAAACCCAGCGGGCGCAGTTGGTGACGTGGCTCAAAGGCAATACGACCGGC
GCAGCCAGCATTCGGGCCGGCTTACCGACGTCGTGGACTGTGGGTGATAAGACCGGCAGC
GGCGGCTACGGCACCACCAATGATATTGCGGTGATCTGGCCGCAGGGTCGTGCGCCGCTG
GTTCTGGTGACCTATTTTACCCAGCCGCAACAGAACGCAGAGAGCCGCCGCGATGTGCTG
GCTTCAGCGGCGAGAATCATCGCCGAAGGGCTGTAA
>gb|X55640.1|+|111-972|ARO:3001064|SHV-5 [Klebsiella pneumoniae]
ATGCGTTATATTCGCCTGTGTATTATCTCCCTGTTAGCCACCCTGCCGCTGGCGGTACAC
GCCAGCCCGCAGCCGCTTGAGCAAATTAAACTAAGCGAAAGCCAGCTGTCGGGCCGCGTA
GGCATGATAGAAATGGATCTGGCCAGCGGCCGCACGCTGACCGCCTGGCGCGCCGATGAA
CGCTTTCCCATGATGAGCACCTTTAAAGTAGTGCTCTGCGGCGCAGTGCTGGCGCGGGTG
GATGCCGGTGACGAACAGCTGGAGCGAAAGATCCACTATCGCCAGCAGGATCTGGTGGAC
TACTCGCCGGTCAGCGAAAAACACCTTGCCGACGGCATGACGGTCGGCGAACTCTGCGCC
GCCGCCATTACCATGAGCGATAACAGCGCCGCCAATCTGCTACTGGCCACCGTCGGCGGC
CCCGCAGGATTGACTGCCTTTTTGCGCCAGATCGGCGACAACGTCACCCGCCTTGACCGC
TGGGAAACGGAACTGAATGAGGCGCTTCCCGGCGACGCCCGCGACACCACTACCCCGGCC
AGCATGGCCGCGACCCTGCGCAAGCTGCTGACCAGCCAGCGTCTGAGCGCCCGTTCGCAA
CGGCAGCTGCTGCAGTGGATGGTGGACGATCGGGTCGCCGGACCGTTGATCCGCTCCGTG
CTGCCGGCGGGCTGGTTTATCGCCGATAAGACCGGAGCTAGCAAGCGGGGTGCGCGCGGG
ATTGTCGCCCTGCTTGGCCCGAATAACAAAGCAGAGCGCATTGTGGTGATTTATCTGCGG
GATACCCCGGCGAGCATGGCCGAGCGAAATCAGCAAATCGCCGGGATCGGCGCGGCGCTG
ATCGAGCACTGGCAACGCTAA
>gb|AF313472.2|+|15593-16397|ARO:3002639|APH(3'')-Ib [Pseudomonas aeruginosa]
TTGAATCGAACTAATATTTTTTTTGGTGAATCGCATTCTGACTGGTTGCCTGTCAGAGGC
GGAGAATCTGGTGATTTTGTTTTTCGACGTGGTGACGGGCATGCCTTCGCGAAAATCGCA
CCTGCTTCCCGCCGCGGTGAGCTCGCTGGAGAGCGTGACCGCCTCATTTGGCTCAAAGGT
CGAGGTGTGGCTTGCCCCGAGGTGATCAACTGGCAGGAGGAACAGGAGGGTGCATGCTTG
GTGATAACGGCAATTCCGGGAGTACCGGCGGCTGATCTGTCTGGAGCGGATTTGCTCAAA
GCGTGGCCGTCAATGGGGCAGCAACTTGGCGCTGTTCACAGCCTATTGGTTGATCAATGT
CCGTTTGAGCGCAGGCTGTCGCGAATGTTCGGACGCGCCGTTGATGTGGTGTCCCGCAAT
GCCGTCAATCCCGACTTCTTACCGGACGAGGACAAGAGTACGCCGCAGCTCGATCTTTTG
GCTCGTGTCGAACGAGAGCTACCGGTGCGGCTCGACCAAGAGCGCACCGATATGGTTGTT
TGCCATGGTGATCCCTGCATGCCGAACTTCATGGTGGACCCTAAAACTCTTCAATGCACG
GGTCTGATCGACCTTGGGCGGCTCGGAACAGCAGATCGCTATGCCGATTTGGCACTCATG
ATTGCTAACGCCGAAGAGAACTGGGCAGCGCCAGATGAAGCAGAGCGCGCCTTCGCTGTC
CTATTCAATGTATTGGGGATCGAAGCCCCCGACCGCGAACGCCTTGCCTTCTATCTGCGA
TTGGACCCTCTGACTTGGGGTTGA
>gb|DQ485530.1|+|0-657|ARO:3002791|QnrS2 [Salmonella enterica subsp. enterica serovar Anatum]
ATGGAAACCTACCGTCACACATATCGACACCACAGTTTTTCACATCAAGATCTAAGTGAT
ATTACTTTCACTGCTTGCACCTTTATCCGATGCGATTTTCGACGTGCTAACTTGCGTGAT
GCGACATTTATTAACTGCAAGTTCATTGAACAGGGTGATATCGAAGGTTGCCATTTTGAT
GTCGCAGACCTTCGCGATGCAAGTTTCCAACAATGCCAGCTTGCGATGGCAAACTTTAGT
AACGCCAATTGCTACGGTATTGAGTTACGTGAGTGTGATTTAAAAGGGGCCAACTTTTCC
CGAGCAAACTTTGCCAATCAAGTGAGTAATCGTATGTACTTTTGCTCAGCCTTTATTACT
GGATGTAACCTGTCTTATGCCAATATGGAGCGGGTCTGTTTAGAAAAATGTGAGCTGTTT
GAAAATCGCTGGATAGGGACTCACCTCGCGGGCGCATCACTGAAAGAGTCAGACTTAAGT
CGAGGTGTTTTTTCTGAAGATGTCTGGGGACAGTTTAGCCTACAGGGTGCTAATTTATGT
CACGCCGAACTCGACGGTTTAGATCCTCGAAAAGTCGATACATCAGGTATCAAAATTGCC
AGCTGGCAACAAGAACAGCTTCTCGAAGCGTTGGGTATTGTTGTTTTTCCTGACTAG
>gb|JQ808129.1|+|1598-2378|ARO:3002666|rmtF [Klebsiella pneumoniae]
ATGGATGAACGAGCGCAGGCGGCACTGGACGCGCTGCTTTCCGCGAAGAATCTGCGGGAC
GTATGTCCCGAGACGGTGCGGCGCGTGTTTATGGAGCTTTTGCCGCGATACAGAAAACCG
AAGGACGCGGAGAAGGCGGCGCGCACGCATCTGCACCAGATCACCGGCGCGTTCATGACG
GCGGACGCGCAGAAAAAGGCGCGGGCATTGCTTGCGCGCTGGAACGAGGGCGACGAATCG
GCGCTCGCTGCCGCGCTGTCCCTGCACGCGTCCACGCGCGAGCGCCTGCCGGGCGCGGAT
GAATGGATGCGGCGCGTTTCGCCGTTTCTGGGCGCGGACGCGCGCGTGCTCGATCTGGCC
TGCGGGCTGAACCCGATCCTACTGGGCTCCATGGGCGTGACGAACGCGCTGGGCATGGAC
ATTCATCTGGGCTGCGTGCGACTTGTGAACGAAACGGCGCGGGCGCGCGGCTGGCATACG
CGCGCGCGAGCCTGCGACCTGCTGAGCGAGATTCCCGCGGAGGAAGCCGACGCGGCGCTT
CTGATGAAGCTCCTGCCCGTGCTGGAAGCCCAGAAAACCGGCCGCGCCGCCGAGCTGCTC
GCAAGCCTCCGCGCCCCCAGGCTGGTCGTGACCTTCCCCACCCGCACCCTCGGCGGCCGC
GGCGTGGGCATGGAAAAGCACTATGCCGACTGGTTCGAGCGCATCCTCCCCGATACCCTC
TCCGTCCGCGACCGATTTACGGTGTCGGACGAGCTGGTGTATCTGGTGGAGCGGACGTAA
>gb|AB379831.1|+|0-681|ARO:3002735|QnrB20 [Escherichia coli]
ATGACGCCATTACTGTATAAAAAAACAGGCACAAATATGGCTCTGGCACTCGTTGGCGAA
AAAATTAACAGAAACCGCTTCACCGGTGAGAAAATTGAAAATAGTACATTTTTTAACTGT
GATTTTTCAGGTGCCGACCTGAGCGGCACTGAATTTATCGGCTGTCAGTTCTATGATCGT
GAAAGCCAGAAAGGGTGCAATTTTAGTCGTGCGATGCTGAAAGATGCCATTTTTAAAAGC
TGTGATTTATCCATGGCGGATTTTCGCAATGCCAGTGCGCTTGGCATTGAAATTCGCCAC
TGTCGTGCGCAAGGCGCAGATTTTCGCGGCGCAAGTTTTATGAATATGATCACTACTCGC
ACCTGGTTTTGCAGTGCATATATCACTAACACAAATCTAAGCTACGCCAATTTTTCGAAA
GTCGTGTTGGAAAAGTGTGAGCTGTGGGAAAACCGTTGGATGGGGGCCCAGGTACTGGGC
GCGACGTTCAGTGGTTCAGATCTCTCCGGCGGCGAGTTTTCGACTTTCGACTGGCGAGCA
GCAAACTTCACACATTGCGATCTGACCAATTCGGAGTTGGGTGACTTAGATATTCGGCGC
GTTGATTTACAAGGCGTTAAGTTGGACAACTACCAGGCATCGTTGCTCATGGAACGTCTT
GGCATCGCGGTGATTGGTTAG
>gb|EF016356.1|+|0-825|ARO:3001615|OXA-66 [Acinetobacter baumannii]
ATGAACATTAAAGCACTCTTACTTATAACAAGCGCTATTTTTATTTCAGCCTGCTCACCT
TATATAGTGACTGCTAATCCAAATCACAGCGCTTCAAAATCTGATGTAAAAGCAGAGAAA
ATTAAAAATTTATTTAACGAAGCACACACTACGGGTGTTTTAGTTATCCAACAAGGCCAA
ACTCAACAAAGCTATGGTAATGATCTTGCTCGTGCTTCGACCGAGTATGTACCTGCTTCG
ACCTTCAAAATGCTTAATGCTTTGATCGGCCTTGAGCACCATAAGGCAACCACCACAGAA
GTATTTAAGTGGGATGGTAAAAAAAGGTTATTCCCAGAATGGGAAAAGGACATGACCCTA
GGCGATGCCATGAAAGCTTCCGCTATTCCAGTTTATCAAGATTTAGCTCGTCGTATTGGA
CTTGAGCTCATGTCTAAGGAAGTGAAGCGTGTTGGTTATGGCAATGCAGATATCGGTACC
CAAGTCGATAATTTTTGGCTGGTGGGTCCTTTAAAAATTACTCCTCAGCAAGAGGCACAG
TTTGCTTACAAGCTAGCTAATAAAACGCTTCCATTTAGCCAAAAAGTCCAAGATGAAGTG
CAATCCATGCTATTCATAGAAGAAAAGAATGGAAACAAAATATACGCAAAAAGTGGTTGG
GGATGGGATGTAAACCCACAAGTAGGCTGGTTAACTGGATGGGTTGTTCAGCCTCAAGGG
AATATTGTAGCGTTCTCCCTTAACTTAGAAATGAAAAAAGGAATACCTAGCTCTGTTCGA
AAAGAGATTACTTATAAAAGCTTAGAACAATTAGGTATTTTATAG
>gb|DQ836009.1|+|1309-2131|ARO:3002879|linG [Salmonella enterica subsp. enterica serovar Stanley]
ATGCTTCAGCTGAAAATGATCGAACTCTTCAAGGAAGGTTGTCATGAGGATGCACGAATA
ATCGCGGCATTGATGTTCGGCTCATTTGCTATCGGAGAGGGTGACGAGTTCTCTGATATC
GAATTCGCAGTGTTCATCCAGGATGACCATTTTGAAAATTTCGATCAGCGCTCGTGGCTT
AATGCCGTAAGTCCGGTTGCTGCTTACTTTCCGGACGACTTCGGCCACCACACCGCACTT
TTTGAAAACGGCATTCGCGGTGAATTCCATTTCATGCGAAAATCGGACATACCGGTCATT
TCCACTTGGCAAGGCTATGGGTGGTTTCCCTCGCTTGAGGCGGCTGTTTTGTTGGACCGA
TCAGGAGAGTTGTCAAGGTACGCAAGCGCTCTCGTGGGCGGTCCCCCGATACGTGAAGGC
GCGCCGCTGGTGGAAGGGCTTGTGTTGAACCTCATCAGCCTGATGCTCTTTGGGGCCAAT
CTTTTAAATCGGGGAGAGTACGCTCGCGCCTGGGCTTTGCTCAGCAAAGCACATGAAAAC
CTACTCAAGCTGGTTCGACTCCACGAAGGGGCAACAGACCACTGGCCGACACCTTCACGC
GCGCTCGAAAAGGATATCTCGGAGGACTCGTATAATCGCTATCTGGCATGCACAAGCAGT
GCAGAACCAAGAGCACTATGTGCAGCCTATCATCAAACGTGGACGTGGAGTCTCGAATTG
TTCAAGAGCGTGACAGAACCTCTGAATATCGAGCTTCCGAGAACTGTAATTGCGCAGGCA
AAAAGGTTGCTCAATGAGTCTGCGACGCCGCACAACAAGTAA
>gb|KM087859.1|+|0-1146|ARO:3002176|MIR-11 [Enterobacter cloacae]
ATGATGACAAAATCCCTAAGCTGTGCCCTGCTGCTCAGCGTCACCAGCTCTGCATTCGCC
GCACCGATGTCCGAAAAACAGCTGGCTGAGGTGGTGGAACGTACCGTTACGCCGCTGATG
AACGCGCAGGCCATTCCGGGTATGGCGGTGGCGGTAATTTATCAGGGTCAGCCACACTAC
TTTACCTTCGGTAAAGCCGATGTTGCGGCGAACAAACCCGTCACCCCGCAAACCCTGTTT
GAGCTGGGCTCTATAAGTAAAACCTTCACCGGCGTACTGGGCGGCGATGCCATTGCCCGA
GGTGAAATAGCGCTGGGCGATCCGGTAGCAAAATACTGGCCTGAGCTCACGGGCAAACAG
TGGCAGGGCATTCGCATGCTGGATCTGGCAACCTATACCGCAGGCGGTCTGCCGTTACAG
GTGCCGGATGAGGTCACGGATACCGCTTCTCTGCTGCGCTTTTATCAAAACTGGCAGCCG
CAGTGGAAGCCGGGCACCACGCGTCTTTACGCTAACGCCAGCATCGGTCTTTTTGGTGCG
CTGGCGGTTAAACCTTCCGGCATGAGCTATGAGCAGGCCATGACGACGCGGGTCTTTAAA
CCCCTCAAGCTGGACCATACCTGGATTAACGTCCCGAAAGCGGAAGAGGCGCATTACGCC
TGGGGATACCGTGAGGGTAAAGCGGTCCACGTTTCGCCAGGGATGCTGGACGCGGAAGCC
TATGGCGTAAAAACTAACGTGAAGGATATGGCGAGCTGGCTGATAGCCAACATGAAGCCG
GATTCTCTTCAGGCTCCCTCACTCAAGCAAGGCATTGCTCTGGCGCAGTCTCGCTACTGG
CGCGTGGGGGCCATGTATCAGGGGTTGGGCTGGGAGATGCTCAACTGGCCGGTCGATGCC
AAAACCGTCGTCGGAGGCAGTGATAACAAGGTGGCGCTGGCACCATTGCCCGTGGCAGAA
GTGAATCCACCCGCGCCGCCGGTCAAGGCCTCCTGGGTCCATAAAACAGGCTCGACGGGC
GGGTTTGGCAGCTACGTGGCATTTATTCCTGAAAAGCAGCTCGGCATTGTGATGCTGGCG
AATAAAAGCTATCCGAACCCGGCACGCGTTGAGGCGGCATACCGTATCCTCGACGCGCTG
CAGTAA
>gb|GU199039.2|+|1205-2033|ARO:3001705|OXA-72 [Acinetobacter baumannii]
ATGAAAAAATTTATACTTCCTATATTCAGCATTTCTATTCTAGTTTCTCTCAGTGCATGT
TCATCTATTAAAACTAAATCTGAAGATAATTTTCATATTTCTTCTCAGCAACATGAAAAA
GCTATTAAAAGCTATTTTGATGAAGCTCAAACACAGGGTGTAATTATTATTAAAGAGGGT
AAAAATCTTAGCACCTATGGTAATGCTCTTGCACGAGCAAATAAAGAATATGTCCCTGCA
TCAACATTTAAGATGCTAAATGCTTTAATCGGGCTAGAAAATCATAAAGCAACAACAAAT
GAGATTTTCAAATGGGATGGTAAAAAAAGAACTTATCCTATGTGGGAGAAAGATATGACT
TTAGGTGAGGCAATGGCATTGTCAGCAGTTCCAGTATATCAAGAGCTTGCAAGACGGACT
GGCCTAGAGCTAATGCAGAAAGAAGTAAAGCGGGTTAATTTTGGAAATACAAATATTGGA
ACACAGGTCGATAATTTTTGGTTAGTTGGCCCCCTTAAAATTACACCAGTACAAGAAGTT
AATTTTGCCGATGACCTTGCACATAACCGATTACCTTTTAAATTAGAAACTCAAGAAGAA
GTTAAAAAAATGCTTCTAATTAAAGAAGTAAATGGTAGTAAGATTTATGCAAAAAGTGGA
TGGGGAATGGATGTTACTCCACAGGTAGGTTGGTTGACTGGTTGGGTGGAGCAAGCTAAT
GGAAAAAAAATCCCCTTTTCGCTCAACTTAGAAATGAAAGAAGGAATGTCTGGTTCTATT
CGTAATGAAATTACTTATAAGTCGCTAGAAAATCTTGGAATCATTTAA
>gb|KM087858.1|+|0-1146|ARO:3002175|MIR-10 [Enterobacter asburiae]
ATGATGACAAAATCCCTAAGCTGTGCCCTGCTGCTCAGCGTCGCCAGCTCTGCATTCGCC
GCACCGATGTCCGAAAAACAGCTGGCTGAGGTGGTGGAACGTACCGTTACGCCGCTGATG
AACGCGCAGGCCATTCCGGGTATGGCGGTGGCGGTAATTTATCAGGGTCAGCCACACTAC
TTTACCTTCGGTAAAGCCGATGTTGCGGCGAACAAACCCGTCACCCCGCAAACCCTGTTT
GAGCTGGGCTCTATAAGTAAAACCTTCACCGGCGTACTGGGCGGCGATGCCATTGCCCGG
GGTGAAATAGCGCTGGGCGATCCGGTAGCAAAATACTGGCCTGAGCTCACGGGCAAGCAG
TGGCAGGGCATTCGCATGCTGGATCTGGCAACCTATACCGCAGGCGGTCTGCCGTTACAG
GTGCCGGATGAGGTCACGGATACCGCCTCTCTGCTGCGCTTTTATCAAAACTGGCAGCCG
CAGTGGAAGCCGGGTACCACGCGTCTTTACGCTAACGCCAGCATCGGTCTTTTTGGTGCG
CTGGCGGTCAAACCTTCCGGCATGAGCTATGAGCAGGCCATGACGACGCGGGTCTTTAAA
CCCCTCAAGCTGGACCATACCTGGATTAACGTCCCGAAAGCGGAAGAGGCGCATTACGCC
TGGGGATACCGTGAGGGTAAAGCGGTCCACGTTTCGCCAGGGATGCTGGACGCGGAAGCC
TATGGCGTAAAAACTAACGTGAAGGATATGGCGAGCTGGGTGATAGCCAACATGAAGCCG
GATTCTCTTCAGGCTCCCTCACTCAAGCAAGGCATTGCTCTGGCGCAGTCTCGCTACTGG
CGCGTGGGGGCTATGTATCAGGGGTTAGGCTGGGAGATGCTCAACTGGCCGGTCGATGCC
AAAACCGTCGTCGGAGGCAGTGATAACAAGGTGGCGCTGGCACCATTGCCCGTGGCAGAA
GTGAATCCACCCGCGCCGCCGGTCAAGGCCTCCTGGGTCCATAAAACAGGCTCGACGGGC
GGGTTTGGCAGCTACGTGGCATTTATTCCTGAAAAGCAGCTCGGCATTGTGATGCTGGCG
AATAAAAGCTATCCGAACCCGGCACGCGTTGAGGCGGCATACCGTATCCTCGACGCGCTG
CAGTAA
>gb|AY306130.1|+|0-789|ARO:3001796|OXA-50 [Pseudomonas aeruginosa]
ATGCGCCCTCTCCTCTTCAGTGCCCTTCTCCTGCTTTCCGGGCATACCCAGGCCAGCGAA
TGGAACGACAGCCAGGCCGTGGACAAGCTATTCGGCGCGGCCGGGGTGAAAGGCACCTTC
GTCCTCTACGATGTGCAGCGGCAGCGCTATGTTGGCCATGACCGGGAGCGCGCGGAAACC
CGCTTCGTTCCCGCTTCCACCTACAAGGTGGCGAACAGCCTGATCGGCTTATCCACAGGG
GCGGTTAGATCCGCCGACGAGGTTCTTCCCTATGGCGGCAAGCCCCAGCGCTTCAAGGCC
TGGGAGCACGACATGAGCCTGCGCGACGCGATCAAGGCATCGAACGTACCGGTCTACCAG
GAACTGGCGCGGCGCATCGGCCTGGAGCGGATGCGCGCCAATGTCTCGCGCCTGGGTTAC
GGCAACGCGGAAATCGGCCAGGTTGTGGATAACTTCTGGTTGGTGGGACCGCTGAAGATC
AGCGCGATGGAACAGACCCGCTTTCTGCTCCGACTGGCGCAGGGAGAATTGCCATTCCCC
GCCCCGGTGCAGTCCACCGTGCGCGCCATGACCCTGCTGGAAAGCGGCCCGGGCTGGGAG
CTGCACGGCAAGACCGGCTGGTGCTTCGACTGCACGCCGGAACTCGGCTGGTGGGTGGGC
TGGGTGAAGCGCAACGAGCGGCTCTACGGCTTCGCCCTGAACATCGACATGCCCGGCGGC
GAGGCCGACATCGGCAAGCGCGTCGAACTGGGCAAGGCCAGTCTCAAGGCTCTCGGGATA
CTGCCCTGA
>gb|KJ207207.1|+|479-1625|ARO:3001844|ACT-24 [Enterobacter cloacae]
ATGATGAAAAAATCTCTTTGCTGCGCCCTGCTGCTCGGCATCTCTTGCTCTGCTCTCGCC
GCGCCAGTGTCAGAAAAACAGCTGGCGGAGGTGGTCGCGAATACGATTACCCCGCTGATG
AAAGCCCAGTCGATTCCAGGCATGGCGGTGGCCGTTATTTATCAGGGTAAACCGCACTAT
TATACGTTTGGCAAAGCCGATATCGCGGCCAGCAAACCCGTTACGCCTCAGACTCTGTTC
GAGCTGGGTTCTATAAGTAAAACCTTCACCGGGGTTTTAGGAGGGGATGCCATTGCTCGC
GGTGAAATTTCGCTGGACGATCCGGTGACCAGATACTGGCCACAGCTGACGGGCAAGCAG
TGGCAGGGGATTCGTATGCTGGATCTCGCAACCTACACCGCTGGCGGCCTGCCGCTACAG
GTACCGGATGAGGTCACGGATAATGCCGCCCTGCTGCGCTTTTATCAAAACTGGCAGCCG
CAGTGGAAGCCTGGCACAACGCGTCTTTACGCCAACGCCAGTATCGGTCTTTTTGGCGCG
CTGGCGGTCAAACCTTCCGGCATGGGCTATGAGCAGGCCATGACGACGCGGGTCCTTAAG
CCGCTCAAGCTGGACCATACCTGGATTAACGTTCCGAAAGCGGAAGAGGCGCATTACGCC
TGGGGCTATCGTGACGGTAAAGCGGTGCGCGTTTCGCCGGGAATGCTGGATGCACAAGCC
TATGGCGTGAAAACCAACGTGCAGGATATGGCGAACTGGGTCATGGCAAACATGGCGCCG
GAGAACGTTGCTGATGCCTCACTTAAGCAGGGCATCTCGCTGGCGCAGTCGCGCTACTGG
CGTATCGGGTCAATGTATCAGGGTCTGGGCTGGGAGATGCTCAACTGGCCCGTGGAGGCC
AACACGGTGATCGACGGCAGCGACAGTAAGGTGGCGCTGGCACCGCTGCCCGTGGCAGAA
GTGAATCCACCGGCTCCCCCGGTCAAAGCGTCCTGGGTCCATAAAACGGGCTCTACTGGC
GGGTTTGGCAGCTACGTGGCCTTTATTCCTGAAAAGCAGATCGGTATTGTGATGCTCGCG
AATAAAAGCTATCCGAACCCGGCACGCGTTGAGGCGGCATACCATATCCTCGACGCGCTA
CAGTAA
>gb|AF534183.1|+|2970-4245|ARO:3000165|tet(A) [Shigella sonnei]
ATGTCCACCAACTTATCAGTGATAAAGAATCCGCGCGTTCAATCGGACCAGCGGAGGCTG
GTCCGGAGGCCAGACGTGAAACCCAACAGACCCCTGATCGTAATTCTGAGCACTGTCGCG
CTCGACGCTGTCGGCATCGGCCTGATTATGCCGGTGCTGCCGGGCCTCCTGCGCGATCTG
GTTCACTCGAACGACGTCACCGCCCACTATGGCATTCTGCTGGCGCTGTATGCGTTGATG
CAATTTGCCTGCGCACCTGTGCTGGGCGCGCTGTCGGATCGTTTCGGGCGGCGGCCGGTC
TTGCTCGTCTCGCTGGCCGGCGCTGCTGTCGACTACGCCATCATGGCGACGGCGCCTTTC
CTTTGGGTTCTCTATATCGGGCGGATCGTGGCCGGCATCACCGGGGCGACTGGGGCGGTA
GCCGGCGCTTATATTGCCGATATCACTGATGGCGATGAGCGCGCGCGGCACTTCGGCTTC
ATGAGCGCCTGTTTCGGGTTCGGGATGGTCGCGGGACCTGTGCTCGGTGGGCTGATGGGC
GGTTTCTCCCCCCACGCTCCGTTCTTCGCCGCGGCAGCCTTGAACGGCCTCAATTTCCTG
ACGGGCTGTTTCCTTTTGCCGGAGTCGCACAAAGGCGAACGCCGGCCGTTACGCCGGGAG
GCTCTCAACCCGCTCGCTTCGTTCCGGTGGGCCCGGGGCATGACCGTCGTCGCCGCCCTG
ATGGCGGTCTTCTTCATCATGCAACTTGTCGGACAGGTGCCGGCCGCGCTTTGGGTCATT
TTCGGCGAGGATCGCTTTCACTGGGACGCGACCACGATCGGCATTTCGCTTGCCGCATTT
GGCATTCTGCATTCACTCGCCCAGGCAATGATCACCGGCCCTGTAGCCGCCCGGCTCGGC
GAAAGGCGGGCACTCATGCTCGGAATGATTGCCGACGGCACAGGCTACATCCTGCTTGCC
TTCGCGACACGGGGATGGATGGCGTTCCCGATCATGGTCCTGCTTGCTTCGGGTGGCATC
GGAATGCCGGCGCTGCAAGCAATGTTGTCCAGGCAGGTGGATGAGGAACGTCAGGGGCAG
CTGCAAGGCTCACTGGCGGCGCTCACCAGCCTGACCTCGATCGTCGGACCCCTCCTCTTC
ACGGCGATCTATGCGGCTTCTATAACAACGTGGAACGGGTGGGCATGGATTGCAGGCGCT
GCCCTCTACTTGCTCTGCCTGCCGGCGCTGCGTCGCGGGCTTTGGAGAAATTCTTCAAAT
TCCCGTTGCACATAG
>gb|JN420336.1|-|1399-2230|ARO:3001396|OXA-1 [Klebsiella pneumoniae]
ATGAAAAACACAATACATATCAACTTCGCTATTTTTTTAATAATTGCAAATATTATCTAC
AGCAGCGCCAGTGCATCAACAGATATCTCTACTGTTGCATCTCCATTATTTGAAGGAACT
GAAGGTTGTTTTTTACTTTACGATGCATCCACAAACGCTGAAATTGCTCAATTCAATAAA
GCAAAGTGTGCAACGCAAATGGCACCAGATTCAACTTTCAAGATCGCATTATCACTTATG
GCATTTGATGCGGAAATAATAGATCAGAAAACCATATTCAAATGGGATAAAACCCCCAAA
GGAATGGAGATCTGGAACAGCAATCATACACCAAAGACGTGGATGCAATTTTCTGTTGTT
TGGGTTTCGCAAGAAATAACCCAAAAAATTGGATTAAATAAAATCAAGAATTATCTCAAA
GATTTTGATTATGGAAATCAAGACTTCTCTGGAGATAAAGAAAGAAACAACGGATTAACA
GAAGCATGGCTCGAAAGTAGCTTAAAAATTTCACCAGAAGAACAAATTCAATTCCTGCGT
AAAATTATTAATCACAATCTCCCAGTTAAAAACTCAGCCATAGAAAACACCATAGAGAAC
ATGTATCTACAAGATCTGGATAATAGTACAAAACTGTATGGGAAAACTGGTGCAGGATTC
ACAGCAAATAGAACCTTACAAAACGGATGGTTTGAAGGGTTTATTATAAGCAAATCAGGA
CATAAATATGTTTTTGTGTCCGCACTTACAGGAAACTTGGGGTCGAATTTAACATCAAGC
ATAAAAGCCAAGAAAAATGCGATCACCATTCTAAACACACTAAATTTATAA
>gb|M97297.1|+|4649-5803|ARO:3002931|vanS_in_vanA_cl [Enterococcus faecium]
TTGGTTATAAAATTGAAAAATAAAAAAAACGACTATTCCAAACTAGAACGAAAACTTTAC
ATGTATATCGTTGCAATTGTTGTGGTAGCAATTGTATTCGTGTTGTATATTCGTTCAATG
ATCCGAGGGAAACTTGGGGATTGGATCTTAAGTATTTTGGAAAACAAATATGACTTAAAT
CACCTGGACGCGATGAAATTATATCAATATTCCATACGGAACAATATAGATATCTTTATT
TATGTGGCGATTGTCATTAGTATTCTTATTCTATGTCGCGTCATGCTTTCAAAATTCGCA
AAATACTTTGACGAGATAAATACCGGCATTGATGTACTTATTCAGAACGAAGATAAACAA
ATTGAGCTTTCTGCGGAAATGGATGTTATGGAACAAAAGCTCAACACATTAAAACGGACT
CTGGAAAAGCGAGAGCAGGATGCAAAGCTGGCCGAACAAAGAAAAAATGACGTTGTTATG
TACTTGGCGCACGATATTAAAACGCCCCTTACATCCATTATCGGTTATTTGAGCCTGCTT
GACGAGGCTCCAGACATGCCGGTAGATCAAAAGGCAAAGTATGTGCATATCACGTTGGAC
AAAGCGTATCGACTCGAACAGCTAATCGACGAGTTTTTTGAGATTACACGGTATAACCTA
CAAACGATAACGCTAACAAAAACGCACATAGACCTATACTATATGCTGGTGCAGATGACC
GATGAATTTTATCCTCAGCTTTCCGCACATGGAAAACAGGCGGTTATTCACGCCCCCGAG
GATCTGACCGTGTCCGGCGACCCTGATAAACTCGCGAGAGTCTTTAACAACATTTTGAAA
AACGCCGCTGCATACAGTGAGGATAACAGCATCATTGACATTACCGCGGGCCTCTCCGGG
GATGTGGTGTCAATCGAATTCAAGAACACTGGAAGCATCCCAAAAGATAAGCTAGCTGCC
ATATTTGAAAAGTTCTATAGGCTGGACAATGCTCGTTCTTCCGATACGGGTGGCGCGGGA
CTTGGATTGGCGATTGCAAAAGAAATTATTGTTCAGCATGGAGGGCAGATTTACGCGGAA
AGCAATGATAACTATACGACGTTTAGGGTAGAGCTTCCAGCGATGCCAGACTTGGTTGAT
AAAAGGAGGTCCTAA
>gb|AB908992.1|+|0-417|ARO:3003210|FosA4 [Escherichia coli]
ATGCTGCAGGGATTGAATCATCTGACGCTGGCGGTCAGCGATCTGGCGTCAAGCCTGGCG
TTTTATCAGCGGTTACCTGGAATGCGTCTGCACGCCCGTTGGGATAGCGGAGCATATCTT
TCCTGCGGGGCGTTGTGGCTATGCTTGTCGCTGGATGCGCAGCGGCGTAAAACGCCCGCT
CAGGAAAGCGACTATACCCATTATGCTTTCAGCGTGGCGGAAGAGCACTTTGCCGAGGTG
GTCGCCCAGCTGGCGCACGCGGGGGCCGAAGTATGGAAAGACAACCGCAGCGAAGGGGCG
TCGTACTATTTTCTCGACCCTGACGGCCATAAGCTGGAACTGCATGTGGGTCATTTGGCA
CAGCGGCTGGCCGCCTGTCGGGAACGCCCGTACAAGGGGATGGTCTTTTTTGACTGA
>gb|M97297.1|+|6979-8010|ARO:3000010|vanA [Enterococcus faecium]
ATGAATAGAATAAAAGTTGCAATACTGTTTGGGGGTTGCTCAGAGGAGCATGACGTATCG
GTAAAATCTGCAATAGAGATAGCCGCTAACATTAATAAAGAAAAATACGAGCCGTTATAC
ATTGGAATTACGAAATCTGGTGTATGGAAAATGTGCGAAAAACCTTGCGCGGAATGGGAA
AACGACAATTGCTATTCAGCTGTACTCTCGCCGGATAAAAAAATGCACGGATTACTTGTT
AAAAAGAACCATGAATATGAAATCAACCATGTTGATGTAGCATTTTCAGCTTTGCATGGC
AAGTCAGGTGAAGATGGATCCATACAAGGTCTGTTTGAATTGTCCGGTATCCCTTTTGTA
GGCTGCGATATTCAAAGCTCAGCAATTTGTATGGACAAATCGTTGACATACATCGTTGCG
AAAAATGCTGGGATAGCTACTCCCGCCTTTTGGGTTATTAATAAAGATGATAGGCCGGTG
GCAGCTACGTTTACCTATCCTGTTTTTGTTAAGCCGGCGCGTTCAGGCTCATCCTTCGGT
GTGAAAAAAGTCAATAGCGCGGACGAATTGGACTACGCAATTGAATCGGCAAGACAATAT
GACAGCAAAATCTTAATTGAGCAGGCTGTTTCGGGCTGTGAGGTCGGTTGTGCGGTATTG
GGAAACAGTGCCGCGTTAGTTGTTGGCGAGGTGGACCAAATCAGGCTGCAGTACGGAATC
TTTCGTATTCATCAGGAAGTCGAGCCGGAAAAAGGCTCTGAAAACGCAGTTATAACCGTT
CCCGCAGACCTTTCAGCAGAGGAGCGAGGACGGATACAGGAAACGGCAAAAAAAATATAT
AAAGCGCTCGGCTGTAGAGGTCTAGCCCGTGTGGATATGTTTTTACAAGATAACGGCCGC
ATTGTACTGAACGAAGTCAATACTCTGCCCGGTTTCACGTCATACAGTCGTTATCCCCGT
ATGATGGCCGCTGCAGGTATTGCACTTCCCGAACTGATTGACCGCTTGATCGTATTAGCG
TTAAAGGGGTGA
>gb|DQ831141.1|+|8921-9578|ARO:3002707|QnrA1 [Klebsiella pneumoniae]
ATGGATATTATTGATAAAGTTTTTCAGCAAGAGGATTTCTCACGCCAGGATTTGAGTGAC
AGCCGTTTTCGCCGCTGCCGCTTTTATCAGTGTGACTTCAGCCACTGTCAGCTGCAGGAT
GCCAGTTTCGAGGATTGCAGTTTCATTGAAAGCGGCGCCGTTGAAGGGTGTCACTTCAGC
TATGCCGATCTGCGCGATGCCAGTTTCAAGGCCTGCCGTCTGTCTTTGGCCAACTTCAGC
GGTGCCAACTGCTTTGGCATAGAGTTCAGGGAGTGCGATCTCAAGGGCGCCAACTTTTCC
CGGGCCCGCTTCTACAATCAAGTCAGCCATAAGATGTACTTCTGCTCGGCTTATATCTCA
GGTTGCAACCTGGCCTATACCAACTTGAGTGGCCAATGCCTGGAAAAATGCGAGCTGTTT
GAAAACAACTGGAGCAATGCCAATCTCAGCGGCGCTTCCTTGATGGGCTCAGATCTCAGC
CGCGGCACCTTCTCCCGCGACTGTTGGCAACAGGTCAATCTGCGGGGCTGTGACCTAACC
TTTGCCGATCTGGATGGGCTCGACCCCAGACGGGTCAACCTCGAAGGAGTCAAGATCTGT
GCCTGGCAACAGGAGCAACTGCTGGAACCCTTGGGAGTAATAGTGCTGCCGGATTAG
>gb|KJ541681.1|+|19526-20000|ARO:3002854|dfrA1 [Klebsiella oxytoca]
GTGAAACTATCACTAATGGTAGCTATATCGAAGAATGGAGTTATCGGGAATGGCCCTGAT
ATTCCATGGAGTGCCAAAGGTGAACAGCTCCTGTTTAAAGCTATTACCTATAACCAATGG
CTGTTGGTTGGACGCAAGACTTTTGAATCAATGGGAGCATTACCCAACCGAAAGTATGCG
GTCGTAACACGTTCAAGTTTTACATCTGACAATGAGAACGTAGTGATCTTTCCATCAATT
AAAGATGCTTTAACCAACCTAAAGAAAATAACGGATCATGTCATTGTTTCAGGTGGTGGG
GAGATATACAAAAGCCTGATCGATCAAGTAGATACACTACATATATCTACAATAGACATC
GAGCCGGAAGGTGATGTTTACTTTCCTGAAATCCCCAGCAATTTTAGGCCAGTTTTTACC
CAAGACTTCGCCTCTAACATAAATTATAGTTACCAAATCTGGCAAAAGGGTTAA
>gb|KP050492.1|+|0-861|ARO:3001392|TEM-215 [Escherichia coli]
ATGAGTATTCAACATTTTCGTGTCGCCCTTATTCCCTTTTTTGCGGCATTTTGCCTTCCT
GTTTTTGCTCACCCAGAAACGCTGGTGAAAGTAAAAGATGCTGAAGATCAGTTGGGTGCA
CGAGTGGGTTACATCGAACTGGATCTCAACAGCGGTAAGATCCTTGAGAGTTTTCGCCCC
GAAGAACGTTTTCCAATGATGAGCACTTTTAAAGTTCTGCTATGTGGTGCGGTATTATCC
CGTGTTGACGCCGGGCAAGAGCAACTCGGTCGCCGCATACACTATTCTCAGAATGACTTG
GTTGAGTACTCACCAGTCACAGAAAAGCATCTTACGGATGGCATGACAGTAAGAGAATTA
TGCAGTGCTGCCATAACCATGAGTGATAACACTGCTGCCAACTTACTTCTGACAACGATC
GGAGGACCGAAGGAGCTAACCGCTTTTTTGCGCAACATGGGGGATCATGTAACTCGCCTT
GATCGTTGGGAACCGGAGCTGAATGAAGCCATACCAAACGACGAGCGTGACACCACGATG
CCTGCAGCAATGGCAACAACGTTGCGCAAACTATTAACTGGCGAACTACTTACTCTAGCT
TCCCGGCAACAATTAATAGACTGGATGGAGGCGGATAAAGTTGCAGGACCACTTCTGCGC
TCGGCCCTTCCGGCTGGCTGGTTTATTGCTGATAAATCTGGAGCCGGTGAGCGTGGGTCT
CGCGGTATCATTGCAGCACTGGGGCCAGATGGTAAGCCCTCCCGTATCGTAGTTATCTAC
ACGACGGGGAGTCAGGCAACTATGGATGAACGAAATAGACAGATCGCTGAGATAGGTGCC
TCACTGATTAAGCATTGGTAA
>gb|JX017364.1|+|238-1114|ARO:3001988|CTX-M-129 [Escherichia coli]
ATGGTGACAAAGAGAGTGCAACGGATGATGTTCGCGGCGGCGGCGTGCATTCCGCTGCTG
CTGGGCAGCGCGCCGCTTTATGCGCAGACGAGTGCGGTGCAGCAAAAGCTGGCGGCGCTG
GAGAAAAGCAGCGGAGGGCGGCTGGGCGTCGCGCTCATCGATACCGCAGATAATACGCAG
GTGCTTTATCGCGGTGATGAACGCTTTCCAATGTGCAGTACCAGTAAAGTTATGGCGGCC
GCGGCGGTGCTTAAGCAGAGTGAAACGCAAAAGCAGCTGCTTAATCAGCCTGTCGAGATC
AAGCCTGCCGATCTGGTTAACTACAATCCGATTGCCGAAAAACACGTCAACGGCACAATG
ACGCTGGCAGAACTGAGCGCGGCCGCGTTGCAGTACAGCGACAATACCGCCATGAACAAA
TTGATTGCCCAGCTCGGTGGCCCGGGAGGCGTGACGGCTTTTGCCCGCGCGATCGGCGAT
GAGACGTTTCGTCTGGATCGCACTGAACCTACGCTGAATACCGCCATTCCCGGCGACCCG
AGAGACACCACCACGCCGCGGGCGATGGCGCAGACGTTGCGTCAGCTTACGCTGGGTCAT
GCGCTGGGCGAAACCCAGCGGGCGCAGTTGGTGACGTGGCTCAGAGGCAATACGACCGGC
GCAGCCAGCATTCGGGCCGGCTTACCGACGTCGTGGACTGTGGGTGATAAGACCGGCAGC
GGCGGCTACGGCACCACCAATGATATTGCGGTGATCTGGCCGCAGGGTCGTGCGCCGCTG
GTTCTGGTGACCTATTTTACCCAGCCGCAACAGAACGCAGAGAGCCGCCGCGATGTGCTG
GCTTCAGCGGCGAGAATCATCGCCGAAGGGCTGTAA
>gb|AY044436.1|+|1435-2311|ARO:3001878|CTX-M-15 [Escherichia coli]
ATGGTTAAAAAATCACTGCGCCAGTTCACGCTGATGGCGACGGCAACCGTCACGCTGTTG
TTAGGAAGTGTGCCGCTGTATGCGCAAACGGCGGACGTACAGCAAAAACTTGCCGAATTA
GAGCGGCAGTCGGGAGGCAGACTGGGTGTGGCATTGATTAACACAGCAGATAATTCGCAA
ATACTTTATCGTGCTGATGAGCGCTTTGCGATGTGCAGCACCAGTAAAGTGATGGCCGCG
GCCGCGGTGCTGAAGAAAAGTGAAAGCGAACCGAATCTGTTAAATCAGCGAGTTGAGATC
AAAAAATCTGACCTTGTTAACTATAATCCGATTGCGGAAAAGCACGTCAATGGGACGATG
TCACTGGCTGAGCTTAGCGCGGCCGCGCTACAGTACAGCGATAACGTGGCGATGAATAAG
CTGATTGCTCACGTTGGCGGCCCGGCTAGCGTCACCGCGTTCGCCCGACAGCTGGGAGAC
GAAACGTTCCGTCTCGACCGTACCGAGCCGACGTTAAACACCGCCATTCCGGGCGATCCG
CGTGATACCACTTCACCTCGGGCAATGGCGCAAACTCTGCGGAATCTGACGCTGGGTAAA
GCATTGGGCGACAGCCAACGGGCGCAGCTGGTGACATGGATGAAAGGCAATACCACCGGT
GCAGCGAGCATTCAGGCTGGACTGCCTGCTTCCTGGGTTGTGGGGGATAAAACCGGCAGC
GGTGGCTATGGCACCACCAACGATATCGCGGTGATCTGGCCAAAAGATCGTGCGCCGCTG
ATTCTGGTCACTTACTTCACCCAGCCTCAACCTAAGGCAGAAAGCCGTCGCGATGTATTA
GCGTCGGCGGCTAAAATCGTCACCGACGGTTTGTAA
>gb|KF534911.1|+|39-513|ARO:3003013|dfrA15 [Escherichia coli]
GTGAAACTATCACTAATGGCAGCAATTTCGAAGAATGGAGTTATCGGAAATGGCCCAGAT
ATTCCATGGAGTGCCAAAGGGGAACAATTACTCTTCAAAGCGATTACCTATAATCAGTGG
CTTTTGGTAGGCCGAAAGACTTTCGAGTCAATGGGGGCTTTACCCAACCGAAAATATGCC
GTTGTAACTCGTTCAAGCTTCACTTCCAGTGATGAGAATGTATTGGTATTTCCATCTATC
GATGAAGCGCTAAATCATCTGAAGACGATAACGGATCATGTGATTGTGTCTGGTGGTGGT
GAAATATACAAAAGCCTGATCGATAAAGTTGATACTTTACATATTTCAACAATCGACATT
GAGCCAGAAGGTGATGTCTATTTTCCAGAAATCCCCAGTAGTTTTAGGCCAGTTTTTAGC
CAAGACTTCGTGTCTAACATAAATTATAGTTACCAAATCTGGCAAAAGGGTTAA
>gb|FJ854362.1|+|2338-2812|ARO:3002862|dfrA7 [Acinetobacter baumannii]
TTGAAAATTTCATTGATTTCTGCAACGTCAGAAAATGGCGTAATCGGTAATGGCCCTGAT
ATCCCATGGTCAGCAAAAGGTGAGCAGTTACTCTTTAAAGCGCTCACATATAATCAGTGG
CTCCTTGTTGGAAGGAAAACATTTGACTCTATGGGTGTTCTTCCAAATCGAAAATATGCA
GTAGTGTCGAGGAAAGGAATTTCAAGCTCAAATGAAAATGTATTAGTCTTTCCTTCAATA
GAAATCGCTTTGCAAGAACTATCGAAAATTACAGATCATTTATATGTCTCTGGTGGCGGT
CAAATCTACAATAGTCTTATTGAAAAAGCAGATATAATTCATTTGTCTACTGTTCACGTT
GAGGTTGAAGGTGATATCAATTTTCCTAAAATTCCAGAGAATTTCAATTTGGTTTTTGAG
CAGTTTTTTTTGTCTAATATAAATTACACATATCAGATTTGGAAAAAAGGCTAA
>gb|AF313494.1|+|0-1479|ARO:3002819|msrC [Enterococcus faecium]
ATGGAAAATTTAGCAGTAAATATAACAAACCTGCAAGTTCGTTTTGGTAACCAGTTAGAA
TTATCTATTGATTCTCTTCGTGTCTATCAGCAAGATCGGATAGGAATCATAGGGGAAAAT
GGAGTCGGTAAAACAACGTTGCTGAAACTGATAGTCGGTGAACTTATCCCCAATCAAGGG
AAAATCCAAACAGAGATCACTTTCAACTATCTGCCTCAATTAACCTATCTTGCTGAGGCA
AAGGACCTAAATTTGGAATTAGCCAGTCATTTCCAGTTGAAACTGGAAGAAACTTCGGAA
CGGAAATGGAGTGGAGGGGAAGAACGAAAGATCGAGTTGATACGTCTTCTTTCTTCTTAT
GAACAAGGGATGCTTCTAGACGAGCCGACAACCCATCTAGATAGAAAAAGTATGGATCGA
CTAATTGAAGAGCTTCGTTATTATTATGGCACGCTGATTTTTGTTAGTCATGACCGCTAT
TTTCTAGATGAGTTGGCAACGAAAGTCTGGGAAGTAAAAGACGGAGAAATCCGAGAGTTT
CCGGAGAATTATAGTGCCTATCTCACTCAAAGGGAATTGGAGAAAAAGACTCAGCTACGA
GAAGCAGAGTCGATCATGAAAGAGAAAAAACGATTGGAAAAATCGATCCAAGAAAAGAAA
AAACAAGCGGAAAAGTTAGAAAAAGTGTCCAGTAAAAAGAAAAAGCAACAAATCAGACCG
GATCGGTTGTCTTCCTCTAAACAAAAAGACAGTGTACAAAAAGCCATCCAAAAGAATACG
AAAACATTAGAGAGAAGACTCCAAAAAATAGGAGAAACAACCAAACCGCAACAGATGAAA
CAAATCCGTTTTCCAGTACCAAAATCTCTTGAACTCCACAATCGTTATCCAATCATGGGA
CAAAATATCCAATTGGAAAGAAGCGGAAGAACATTACTGATAAATAGCGATTTTCAATTT
TCTTTAGGTAAAAAAATCGCGATTGTCGGCGAAAATGGATCAGGTAAGACAACTTTATTG
GAACATATCCGCAAACAAGGAGAAGGAATCCTTCTCTCTCCGAAAGTAAGCTTTCAAGTA
TATCAGCAAAAGGATTATCAAATGACATCTGAAGAATCCGTCATTCGTTTTGTCATGAGA
CAAACAGAGTTTTCGGAATCACTTGTCCGCAGTTTGTTGAATCATTTAGGGTTTGCTCAG
GAAACTCTGACGAAACCGTTGTGTACGTTAAGTGGGGGAGAAGCGACTCGTTTGACGATT
GCTTTGCTTTTTACTAAGCCAAGTAATGTGTTGCTGTTAGATGAACCGACTAATTTCATT
GATGTGGCAACGATCGAAGCTTTAGAGCAGCTGATGCAAGTATATCCGGGAACGATTTTG
TTTACTTCACATGATTCCTACTTTGTCGAGCGTACGGCTGATGAAGTTTATGAAATAAAA
GGGCAGAAAATAAAAAAAGTACTTACGAGAAATTTTTAA
>gb|AB013298.1|+|2295-3195|ARO:3000319|mphC [Staphylococcus aureus]
ATGACTCGACATAATGAAATTATTAAATGTGCAGAAAAATATCAATTACACATCCAACCT
CAAACAATCTCATTGAATGAATCGGGACTTGATTTCCAAGTTGCATTTGGAAAAGATAAA
CATGGAGTAGAATGGGTTTTGAGACTGCCAAGAAGACCTGATGTTTATAAACGAACAAAA
CCCGAAAAACAAACGGTAGACTTCTTACAGAAGAATGTTTCATTTGAAGTACCGAAATGG
AAAGTACACGAAAGAGACCTTATTGCGTATCCAAAACTTACAGGTAAACCCGCAGCCACA
ATAGATCCAGAAATACAAAATTATGTATGGGAAATTGAACACAAACCATTACCAGAAAAC
TTTATTAACACATTAGCTGAAACACTCGTAGATTTACACAACATACCAGAAGAAAACATT
AACGTTCAGCATATAAATATCAAAACCATACAAGAAATAAAAAATGACTTTCAAAGAAGA
ATGAATAAAGTTAAAGAAACTTATGGTGTATCAGATGAATTATGGAACAGATGGAAACAA
TGGTTAGAAAACGACGAACTATGGCCTCGACATGCGACCATGATACATGGGGACTTACAT
CCAGGACATATAATGGTAGATAACCAAGCAAACGTCACAGGTCTCATAGACTGGACTGAA
GCAACCCACTCCGACCCATCAATGGACTTTATGGGACACCATCGTGTATTCGACGACGAA
GGATTAGAGCAACTCATAACAGCATATGGTAAAGCTGGAGGTGAAATATGGCCACGAATG
AAAGAGCATATAATAGAACTCAATGCAGTATTCCCAATGTTTATCGCTGAGTTTGCTATG
GAATCAGGAGAATCGGCGTATGAAACGATGGCATTGAAAGAGTTAGGTATGAAAGAGTAG
>gb|JQ034306.1|+|0-861|ARO:3001376|TEM-196 [Shigella sonnei]
ATGAGTATTCAACATTTTCGTGTCGCCCTTATTCCCTTTTTTGCGGCATTTTGCCTTCCT
GTTTTTGCTCACCCAGAAACGCTGGTGAAAGTAAAAGATGCTGAAGATCAGTTGGGTGCA
CGAGTGGGTTACATCGAACTGGATCTCAACAGCGGTAAGATCTTTGAGAGTTTTCGCCCC
GAAGAACGTTTTCCAATGATGAGCACTTTTAAAGTTCTGCTATGTGGTGCGGTATTATCC
CGTGTTGACGCCGGGCAAGAGCAACTCGGTCGCCGCATACACTATTCTCAGAATGACTTG
GTTGAGTACTCACCAGTCACAGAAAAGCATCTTACGGATGGCATGACAGTAAGAGAATTA
TGCAGTGCTGCCATAACCATGAGTGATAACACTGCTGCCAACTTACTTCTGACAACGATC
GGAGGACCGAAGGAGCTAACCGCTTTTTTGCACAACATGGGGGATCATGTAACTCGCCTC
GATCGTTGGGAACCGGAGCTGAATGAAGCCATACCAAACGACGAGCGTGACACCACGATG
CCTGCAGCAATGGCAACAACGTTGCGCAAACTATTAACTGGCGAACTACTTACTCTAGCT
TCCCGGCAACAATTAATAGACTGGATGGAGGCGGATAAAGTTGCAGGACCACTTCTGCGC
TCGGCCCTTCCGGCTGGCTGGTTTATTGCTGATAAATCTGGAGCCGGTGAGCGTGGGTCT
CGCGGTATCATTGCAGCACTGGGGCCAGATGGTAAGCCCTCCCGTATCGTAGTTATCTAC
ACGACGGGGAGTCAGGCAACTATGGATGAACGAAATAGACAGATCGCTGAGATAGGTGCC
TCACTGATTAAGCATTGGTAA
>gb|KF998105.1|+|4171-4849|ARO:3002579|AAC(6')-Ib8 [Enterobacter cloacae]
ATGAGCCTTAAACCCGGACCAAAAAGAATTGCCGAATCGACGGGGCAACCTGATCAACGC
CAACGCGACAATAAAAAGACGCCTGGAAATACTGACAAGTTAGGCATCACAAAGTACAGC
ATCGTGACCAACAGCACCGATTCCGTCACACTGCGCCTCATGACTGAGCATGACCTTGCG
ATGCTCTATGAGTGGCTAAATCGATCTCATATCGTCGAGTGGTGGGGCGGAGAAGAAGCA
CGCCCGACACTTGCTGACGTACAGGAACAGTACTTGCCAAGCGTTTTAGCGCAAGAGTCC
GTCACTCCATACATTGCAATGCTGAATGGAGAGCCGATTGGGTATGCCCAGTCGTACGTT
GCTCTTGGAAGCGGGGACGGATGGTGGGAAGAAGAAACCGATCCAGGAGTACGCGGAATA
GACCAGTCACTGGCGAATGCATCACAACTGGGCAAAGGCTTGGGAACCAAGCTGGTTCGA
GCTCTGGTTGAGTTGCTGTTCAATGATCCCGAGGTCACCAAGATCCAAACGGACCCGTCG
CCGAGCAACTTGCGAGCGATCCGATGCTACGAGAAAGCGGGGTTTGAGAGGCAAGGTACC
GTAACCACCCCAGATGGTCCAGCCGTGTACATGGTTCAAACACGCCAGGCATTCGAGCGA
ACACGCAGTGATGCCTAA
>gb|V00618.1|+|150-945|ARO:3002644|APH(3')-IIa [Escherichia coli]
ATGATTGAACAAGATGGATTGCACGCAGGTTCTCCGGCCGCTTGGGTGGAGAGGCTATTC
GGCTATGACTGGGCACAACAGACAATCGGCTGCTCTGATGCCGCCGTGTTCCGGCTGTCA
GCGCAGGGGCGCCCGGTTCTTTTTGTCAAGACCGACCTGTCCGGTGCCCTGAATGAACTG
CAGGACGAGGCAGCGCGGCTATCGTGGCTGGCCACGACGGGCGTTCCTTGCGCAGCTGTG
CTCGACGTTGTCACTGAAGCGGGAAGGGACTGGCTGCTATTGGGCGAAGTGCCGGGGCAG
GATCTCCTGTCATCTCACCTTGCTCCTGCCGAGAAAGTATCCATCATGGCTGATGCAATG
CGGCGGCTGCATACGCTTGATCCGGCTACCTGCCCATTCGACCACCAAGCGAAACATCGC
ATCGAGCGAGCACGTACTCGGATGGAAGCCGGTCTTGTCGATCAGGATGATCTGGACGAA
GAGCATCAGGGGCTCGCGCCAGCCGAACTGTTCGCCAGGCTCAAGGCGCGCATGCCCGAC
GGCGAGGATCTCGTCGTGACCCATGGCGATGCCTGCTTGCCGAATATCATGGTGGAAAAT
GGCCGCTTTTCTGGATTCATCGACTGTGGCCGGCTGGGTGTGGCGGACCGCTATCAGGAC
ATAGCGTTGGCTACCCGTGATATTGCTGAAGAGCTTGGCGGCGAATGGGCTGACCGCTTC
CTCGTGCTTTACGGTATCGCCGCTCCCGATTCGCAGCGCATCGCCTTCTATCGCCTTCTT
GACGAGTTCTTCTGA
>gb|KR091911.1|-|74564-75350|ARO:3002578|AAC(6')-Ib7 [Salmonella enterica subsp. enterica serovar Corvallis]
ATGCGCTCACGCAACTGGTCCAGAACCTTGACCGAACGCAGCGGTGGTAACGGCGCAGTG
GCGGTTTTCATGGCTTGTTATGACTGTTTTTTTGTACAGTCTATGCCTCGGGCATCCAAG
CAGCAAGCGCGTTACGCCGTGGGTCGATGTTTGATGTTATGGAGCAGCAACGATGTTACG
CAGCAGGGCAGTCGCCCTAAAACAAAGTTAGGCATCACAAAGTACAGCATCGTGACCAAC
AGCAACGATTCCGTCACACTGCGCCTCATGACTGAGCATGACCTTGCGATGCTCTATGAG
TGGCTAAATCGATCTCATATCGTCGAGTGGTGGGGCGGAGAAGAAGCACGCCCGACACTT
GCTGACGTACAGGAACAGTACTTGCCAAGCGTTTTAGCGCAAGAGTCCGTCACTCCATAC
ATTGCAATGCTGAATGGAGAGCCGATTGGGTATGCCCAGTCGTACGTTGCTCTTGGAAGC
GGGGACGGATGGTGGGAAGAAGAAACCGATCCAGGAGTACGCGGAATAGACCAGTTACTG
GCGAATGCATCACAACTGGGCAAAGGCTTGGGAACCAAGCTGGTTCGAGCTCTGGTTGAG
TTGCTGTTCAATGATCCCGAGGTCACCAAGATCCAAACGGACCCGTCGCCGAGCAACTTG
CGAGCGATCCGATGCTACGAGAAAGCGGGGTTTGAGAGGCAAGGTACCGTAACCACCCCA
GATGGTCCAGCCGTGTACATGGTTCAAACACGCCAGGCATTCGAGCGAACACGCAGTGAT
GCCTAA
>gb|M18896.2|+|206-2126|ARO:3000190|tet(O) [Campylobacter jejuni]
ATGAAAATAATTAACTTAGGCATTCTGGCTCACGTTGACGCAGGAAAGACAACATTAACG
GAAAGTTTATTGTATACCAGTGGTGCAATTGCAGAACTAGGGAGCGTAGATGAAGGCACA
ACAAGGACAGATACAATGAATTTGGAGCGTCAAAGGGGAATCACTATCCAGACAGCAGTG
ACATCTTTTCAGTGGGAGGATGTAAAAGTCAACATTATAGATACGCCAGGCCATATGGAT
TTTTTGGCGGAAGTATACCGTTCTTTATCCGTATTAGACGGAGCAGTATTATTAGTTTCT
GCAAAGGATGGCATACAGGCACAGACCCGTATACTGTTTCATGCACTACAGATAATGAAG
ATTCCGACAATTTTTTTCATCAATAAAATTGACCAAGAGGGGATTGATTTGCCAATGGTA
TATCGGGAAATGAAAGCAAAGCTTTCTTCGGAAATTATAGTGAAGCAAAAGGTTGGGCAG
CATCCCCATATAAATGTAACGGACAATGACGATATGGAACAGTGGGATGCGGTAATTATG
GGAAACGATGAACTATTAGAGAAATATATGTCAGGGAAACCGTTTAAAATGTCAGAACTG
GAACAGGAAGAAAACAGGAGATTCCAAAACGGAACGTTATTTCCCGTTTATCACGGAAGC
GCTAAAAACAATCTGGGGACTCGGCAGCTTATAGAAGTAATTGCCAGTAAATTTTATTCA
TCAACGCCTGAAGGTCAATCTGAACTATGCGGGCAGGTTTTTAAGATTGAATATTCAGAG
AAAAGGCGGCGTTTTGTTTATGTGCGTATATATAGCGGAACATTGCATTTGAGGGATGTT
ATTAGAATATCTGAAAAAGAGAAAATAAAAATCACAGAGATGTATGTTCCGACAAACGGT
GAATTATATTCATCCGATACAGCCTGCTCTGGTGATATTGTAATTTTACCAAATGATGTT
TTGCAGCTAAACAGTATTTTGGGGAACGAAATACTGTTGCCGCAGAGAAAATTTATTGAA
AATCCTCTCCCTATGATCCAAACAACGATTGCAGTAAAGAAATCTGAACAGCGGGAAATA
TTGCTTGGGGCACTTACAGAAATTTCAGATTGCGACCCTCTTTTAAAATATTATGTGGAT
ACTACAACGCATGAGATTATACTTTCTTTTTTGGGGAATGTGCAGATGGAAGTCATTTGT
GCCATCCTTGAGGAAAAATATCATGTGGAGGCAGAAATAAAAGAGCCTACTGTTATATAT
ATGGAAAGACCGCTTAGAAAAGCAGAATATACCATCCACATAGAAGTCCCGCCAAATCCT
TTCTGGGCTTCTGTCGGGTTGTCCATAGAGCCGCTCCCTATTGGAAGCGGAGTGCAGTAT
GAAAGCAGAGTTTCACTTGGATATTTAAATCAATCGTTCCAAAATGCGGTTATGGAGGGG
GTTCTTTATGGCTGCGAGCAGGGGCTGTATGGATGGAAAGTGACAGACTGTAAAATCTGT
TTTGAATATGGATTGTATTATAGTCCTGTAAGTACCCCCGCAGACTTTCGGCTGCTTTCC
CCTATCGTATTGGAGCAGGCTTTAAAAAAAGCAGGGACAGAACTATTAGAGCCATATCTC
CACTTTGAAATTTATGCACCGCAGGAATATCTCTCACGGGCGTATCATGATGCTCCAAGG
TATTGTGCAGATATTGTAAGTACTCAGATAAAGAATGACGAGGTCATTCTGAAAGGAGAA
ATCCCTGCTAGATGTATTCAAGAATACAGGAACGATTTAACTTATTTCACAAATGGGCAG
GGAGTCTGCTTGACAGAGTTAAAAGGATACCAGCCAGCTATTGGTAAATTTATTTGCCAA
CCCCGCCGCCCGAATAGCCGTATAGATAAGGTTCGGCATATGTTCCACAAGTTAGCTTAA
>gb|L42544.1|+|0-1956|ARO:3000193|tet(T) [Streptococcus pyogenes]
ATGAAAATTATTAATATAGGAATATTAGCACATGTTGATGCAGGTAAAACAACTGTTACA
GAAGGTTTATTATATAAAAGTGGGGCGATTAATAAAATTGGAAGAGTTGATAATGCTACA
ACGACAACGGATTCGATGGAACTTGAAAGAGATAGGGGAATAACTATACGGGCGTCTACA
GTTTCATTTAATTACAATGATACAAAGGTAAATATCATAGATACACCTGGGCACATGGAT
TTCATAGCCGAAGTTGAGCGAACTCTGAAAGTGTTAGATGGAGCTATTTTAGTAATTTCA
GCAAAAGAAGGAATTCAAGTCCAAACTAAAGTGATTTTTAATACTTTAGTGAAATTAAAT
ATACCAACACTTATATTTGTGAATAAAATAGATCGAAAGGGAGTATGTTTGGATGAGATA
TACACTCAAATACAGGAGAAATTAACTTCTAATCTTGCAATAATGCAATCAGTTAAAATA
AAAGATAAAGGTGATTTTGAATTGACAAATGTAAGGGATGATAAAGTAATTCAAAGTCAA
ATAATAGAGAAGTTACTGGATATAAATGATTATCTAGCAGAAAAATATATAAATGGCGAT
GTCATTGCAGAAAAAGAATATAATGATGTATTTTTGGATGAGATTAATAACTGCAATCTT
TATCCTGTATTTCATGGTTCGGCTTTAAAAAATATTGGAATTGACGAGCTATTATTTGCC
ATTACTAAATATCTTCCTACCAAGAGCTATAATACTGAAGACCTTTTATCAGCGTATGTT
TATAAGATTGATAGGGATGAAAAATCTAGAAAGATGACTTTCTTAAGAGTATTCAGTGGG
AATATAAGGACACGTCAAGATGTTTATATAAATGGCACAGAAGAAACTTTCAAGATAAAA
AGTCTGGAATCAATTATGAATGGTGAAATTGTGAAGGTAGGTCAGGTTAATAGTGGGGAT
ATTGCTATTATTTCTAATGCTAATTCTCTGAAGATAGGTGATTATATTGGTAAGAAATAT
GACGGGATTTTAGATATAAAGATAGCCCAACCGGCATTGAGAGCATCAATTAAACCTTGT
GATTTAAGCAAAAGAAGCAAACTGATAGAAGCACTATTTGAATTAACTGAAGAAGACCCA
TTTCTCGATTGTGAAATTAACGGAGATACTGGAGAAATCATATTGAGGCTATTTGGAAAT
ATTCAAATGGAAGTAATAGAATCACTACTTAAAAGCCGATACAAAATAGATGCTAGATTT
GGTGAATTGAAAACAATATATAAAGAACGACCTAAGAGAAACTCTAAAGCAGTAATCCAT
ATAGAGGTTCCACCAAATCCTTATTGGGCATCTATTGGACTGTCAATAGAACCACTACCA
ATAGGGTCAGGATTATTATATAAGACAGAGGTGTCCTATGGATATTTAAATAATTCATTT
CAAAATGCAGTAAAAGATGCTGTAGAGAAGGCTTGTAAAGAAGGGCTTTATGGATGGGAA
GTTACAGACTTAAAGGTAACTTTTGACTACGGATTATACTATAGCCCGGTAAGTACCCCC
TCTGACTTTAGGAATTTAACACCATATGTATTTTGGGAAGCTCTTCGAAAAGCAGGAACT
GAAATATTAGAACCTTATTTAAAATATACAGTTCAAGTTCCAAATGATTTCTGCGGAAGG
GTTATGAGTGATCTTAGAAAGATGAGGGCTTCTATTGAAGATATAATAGCCAAGGGAGAG
GAGACAACTTTAAGTGGAAAGATACCTGTTGATACATCGAAGTCCTATCAGTCAGAATTA
CTTTCTTATTCAAATGGAAAGGGTATATTTATTACTGAGCCTTATGGGTATGATATATAT
AATGATAAGCCTATAATTAATGATATTGGGAACGACAATAATGATAGCAACAAGGAAGGG
TTAAGATATTTATTTCAAAAACAGGATGAAAATTGA
>gb|AF453998.2|+|3554-4946|ARO:3002598|ANT3Ii_AAC6_IID [Serratia marcescens]
ATGAGTAACGCAGTACCCGCCGAGATTTCGGTACAGCTATCACTGGCTCTCAACGCCATC
GAGCGTCATCTGGAATCAACGTTGCTGGCCGTGCATTTGTACGGCTCTGCACTGGACGGT
GGCCTGAAGCCATACAGTGATATTGATTTGCTGGTTACTGTGGCTGCACAGCTCGATGAG
ACTGTCCGACAAGCCCTGGTCGTAGATCTCTTGGAAATTTCTGCCTCCCCTGGCCAAAGT
GAGGCTCTCCGCGCCTTGGAAGTTACCATCGTCGTGCATGGTGATGTTGTCCCTTGGCGT
TATCCGGCCAGACGGGAACTGCAATTCGGGGAGTGGCAGCGTAAAGACATTCTTGCGGGC
ATCTTCGAGCCCGCCACAACCGATGTTGATCTGGCTATTCTGCTAACTAAAGTAAGGCAG
CATAGCCTTGCATTGGCAGGTTCGGCCGCAGAGGATTTCTTTAACCCAGTTCCGGAAGGC
GATCTATTCAAGGCATTGAGCGACACTCTGAAACTATGGAATTCGCAGCCGGATTGGGAA
GGCGATGAGCGGAATGTAGTGCTTACCTTGTCTCGCATTTGGTACAGCGCAGCAACCGGC
AAGATCGCACCGAAGGATATCGTTGCCAACTGGGCAATTGAGCGTCTGCCAGATCAACAT
AAGCCCGTACTGCTTGAAGCCCGGCAGGCTTATCTTGGACGAGGAGAAGATTGCTTGGCC
TCACGCGCGGATCAGTTGGCGGCGTTCGTTCACTTCGTGAAACATGAAGCCACTAAATTG
CTTGGTGCCATGCCAGTGATGTCTAAAACAAAGTTAGGCATCACAAAGTACAGCATCGTG
ACCAACAGCAACGATTCCGTCACACTGCGCCTCATGACTGAGCATGACCTTGCGATGCTC
TATGAGTGGCTAAATCGATCTCATATCGTCGAGTGGTGGGGCGGAGAAGAAGCACGCCCG
ACACTTGCTGACGTACAGGAACAGTACTTGCCAAGCGTTTTAGCGCAAGAGTCCGTCACT
CCATACATTGCAATGCTGAATGGAGAGCCGATTGGGTATGCCCAGTCGTACGTTGCTCTT
GGAAGCGGGGACGGATGGTGGGAAGAAGAAACCGATCCAGGAGTACGCGGAATAGACCAG
TCACTGGCGAATGCATCACAACTGGGCAAAGGCTTGGGAACCAAGCTGGTTCGAGCTCTG
GTTGAGTTGCTGTTCAATGATCCCGAGGTCACCAAGATCCAAACGGACCCGTCGCCGAGC
AACTTGCGAGCGATCCGATGCTACGAGAAAGCGGGGTTTGAGAGGCAAGGTACCGTAACC
ACCCCAGATGGTCCAGCCGTGTACATGGTTCAAACACGCCAGGCATTCGAGCGAACACGC
AGTGATGCCTAA
>gb|KC170992.1|+|8362-9142|ARO:3003687|APH(3')-VI [Pseudomonas aeruginosa]
ATGGAATTGCCCAATATTATTCAACAATTTATTGGAAACAGCGTTTTAGAGCCAAATAAA
ATTGGTCAGTCGCCATCGGATGTTTATTCTTTTAATCGAAATAATGAAACTTTTTTTCTT
AAGCGATCTAGCACTTTATATACAGAGACCACATACAGTGTCTCTCGCGAAGCGAAAATG
TTGAGTTGGCTCTCTGAGAAATTAAAGGTGCCTGAACTCATCATGACTTTTCAGGATGAG
CAGTTTGAATTAATGATCACTAAAGCGATCAATGCAAAACCAATTTCAGCGCTTTTTTTA
ACAGACCAAGAATTGCTTGCTATCTATAAGGAGGCACTCAATCTGTTAAATTCAGTTGCT
ATTATTGATTGTCCATTTATTTCAAACATTGATCATCGGTTAAAAGAGTCAAAATTTTTT
ATTGATAACCAACTCCTTGACGATATAGATCAAGATGATTTTGACGCTGAATTATGGGGA
GACCATAGAACTTACCTAAGTCTATGGAATGAGTTAACTGAGACTCGTGTTGAAGAAAGA
TTGGTTTTTTCTCATGGCGATATCACGGATAGTAATATTTTTATAGATAAATTCAATGAA
ATTTACTTTTTAGATCTTGGCCGTGCTGGGTTAGCTGATGAATTTGTAGATATATCCTTT
GTTGAACGTTGCCTAAGAGAGGATGCCTCGGAGGAAACTGCTAAAATATTTTTAAAGCAT
TTAAAAAATGATAGACCTGACAAAAGGAATTATTTTTTAAAACTTGATGAATTGAATTGA
>gb|KP399637.1|+|31476-33444|ARO:3003746|optrA [Enterococcus faecalis]
TTGTCCAAAGCCACCTTTGCAATTGCTAGTACTAACGCAAAGGAGGATATGAAAATGCAA
TACAAAATAATTAATGGTGCCGTTTACTATGATGGTAATATGGTGTTGGAAAACATCGGT
ATTGAAATCAATGATAATGAAAAGATTGCTATTGTTGGTAGAAATGGATGTGGAAAAACA
ACCTTGCTAAAAGCTATTATAGGCGAAATTGAATTAGAAGAAGGAACTGGTGAAAGTGAG
TTTCAAGTAATAAAGACCGGTAACCCTTATATTAGCTATTTAAGACAGATGCCTTTTGAA
GATGAAAGTATATCAATGGTGGATGAAGTCCGTACGGTATTTAAGACGCTTATTGATATG
GAAAACAAGATGAAACAGCTGATAGATAAAATGGAGAATCAATATGATGATAAAATCATC
AATGAATACTCTGATATCAGTGAAAGGTATATGGCTCTTGGAGGTCTAACCTACCAAAAA
GAATATGAAACGATGATTCGTAGTATGGGTTTTACTGAAGCAGATTATAAAAAACCCATT
TCTGAATTTTCAGGTGGTCAGCGAACTAAGATAGCTTTTATAAAAATACTTTTAACAAAG
CCAGACATTCTATTACTTGATGAACCTACTAACCACCTTGATATAGAAACAATACAATGG
TTGGAGAGTTATTTGAGAAGTTATAAATCTACATTGGTTATTATTTCCCATGATAGAATG
TTTCTTAATCGAATTGTGGATAAGGTTTATGAAATCGAATGGGGAGAGACCAAATGTTAT
AAAGGTAATTATTCAGCCTTTGAGGAGCAAAAACGAGAAAATCATATCAAACAGCAAAAA
GATTACGACTTGCAACAGATAGAAATTGAAAGGATTACACGCTTGATTGAACGTTTTCGT
TATAAACCTACGAAAGCTAAAATGGTGCAATCTAAAATTAAATTATTACAGCGTATGCAA
ATATTAAATGCACCAGACCAATACGATACAAAAACTTATATGTCTAAATTTCAACCGAGA
ATCAGTAGTTCAAGGCAAGTATTAAGTGCTTCAGAACTTGTGATAGGCTATGATACTCCT
CTTGCAAAGGTTAATTTCAACCTTGAAAGGGGACAGAAGCTTGGAATTGTTGGGAGTAAT
GGTATTGGTAAATCCACGTTGCTTAAAACACTTATGGGTGGTGTGGCAGCATTGTCTGGA
GATTTTAAATTCGGATACAATGTTGAAATTAGCTATTTTGACCAACAGCTTGCTCAAATC
AGTGGAGATGATACACTATTCGAAATTTTTCAAAGCGAATACCCTGAGCTAAATGACACA
GAGGTCAGAACTGCTCTTGGCTCATTTCAGTTTAGTGGAGATGATGTTTTTAGACCGGTG
TCCTCTTTGTCAGGTGGAGAAAAGGTTAGATTGACATTATGTAAATTATTATATAAACGT
ACTAATGTTTTAATCTTAGATGAACCGACAAACCACATGGATATTATTGGAAAAGAGAAT
TTAGAGAATATCTTATGCAGTTATCAAGGTACAATTATTTTTGTGTCACATGATAGATAT
TTTACTAATAAGATTGCTGACAGATTACTTGTTTTTGATAAGGATGGTGTAGAGTTTGTA
CAATCTACTTATGGTGAGTACGAGAAAAAAAGGATGAATTCTGAAAAGCCATTTAATAAC
ATTAAAGTTGAGCAGAAAGTAGAGAAAAATAACACAGTAAAAGGCGATCGTAACTCCATT
GAGAAGGAGAAGGTTAAGAAGGAGAAACGAATTGAAAAGCTTGAAGTGTTAATAAATCAA
TATGATGAAGAATTAGAAAGATTGAATAAAATCATTTCTGAACCAAACAATTCTTCTGAT
TATATAGTACTGACGGAAATACAAAAATCAATTGATGATGTTAAAAGGTGTCAGGGTAAT
TATTTTAATGAATGGGAACAGTTGATGAGAGAATTGGAAGTTATGTAA
>gb|JF265068.1|+|954-2106|ARO:3004617|ADC-30 [Acinetobacter baumannii]
ATGCGATTTAAAAAAATTTCTTGTCTACTTTTATCCCCGCTTTTTATTTTTAGTACCTCA
ATTTATGCGGGCAATACACCAAAAGACCAAGAAATTAAAAAACTGGTAGATCAAAACTTT
AAACCGTTATTAGAAAAATATGATGTGCCAGGTATGGCTGTGGGTGTTATTCAAAATAAT
AAAAAGTATGAAATGTATTATGGTCTTCAATCTGTTCAAGATAAAAAAGCCGTAAATAGC
AGTACTATTTTTGAGCTAGGTTCTGTCAGTAAATTATTTACCGCGACAGCAGGTGGATAT
GCAAAAAATAAAGGAAAAATCTCTTTTGACGATACGCCTGGTAAGTATTGGAAAGAACTA
AAAAATACACCGATTGACCAAGTTAACTTACTTCAACTCGCGACGTATACAAGTGGTAAC
CTTGCCTTGCAATTTCCAGATGAAGTAAAAACAGATCAGCAAGTTTTAACATTTTTTAAA
GACTGGAAACCTAAAAACTCAATCGGTGAATATCGACAATATTCAAACCCAAGCATTGGT
TTATTTGGAAAAGTTGTAGCTTTGTCTATGAATAAACCTTTCGACCAAGTCTTAGAAAAA
ACAATTTTTCCGGCCCTTGGCTTAAAACATAGCTATGTAAATGTACCTAAGACCCAGATG
CAAAACTATGCTTTTGGCTATAACCAAGAAAATCAGCCGATTCGAGTTAACCCCGGCCCA
CTCGATGCCCCAGCATATGGCGTCAAATCGACACTACCCGACATGTTGAGTTTTATTCAT
GCCAACCTAAATCCACAAAAATATCCAGCAGATATTCAACGGGCAATTAATGAAACACAT
CAGGGTCGCTATCAAGTAAATACCATGTATCAGGCACTCGGTTGGGAAGAGTTTTCTTAT
CCGGCAACGTTACAAACTTTATTAGACAGTAATTCAGAACAGATTGTGATGAAACCTAAT
AAAGTGACTGCTATTTCAAAGGAACCTTCAGTTAAGATGTACCATAAAACTGGCTCAACT
ACCGGTTTCGGAACATATGTGGTGTTTATTCCTAAAGAAAATATTGGTTTAGTCATGTTA
ACCAATAAACGTATTCCAAATGAAGAGCGCATTAAGGCAGCTTATGCTGTGCTGAATGCA
ATAAAGAAATAA
>gb|FN645445.1|+|0-1146|ARO:3001831|ACT-8 [Escherichia coli]
ATGATGATGACTAAATCCCTTTGCTGCGCCCTGCTGCTCAGCACCTCCTGCTCGGTATTG
GCTACCCCGATGTCAGAAAAACAGCTGGCTGAGGTGGTGGAACGTACCGTTACGCCGCTG
ATGAAAGCTCAGGCCATTCCGGGTATGGCGGTGGCGGTGATTTATCAGGGTCAGCCGCAC
TACTTTACCTTCGGTAAAGCCGATGTTGCGGCGAATAAACCTGTCACCCCACAAACCTTA
TTCGAGCTGGGCTCTATAAGTAAAACCTTCACCGGCGTACTGGGCGGCGATGCCATTGCT
CGGGGTGAAATATCGCTGGGCGATCCGGTGACCAAATACTGGCCTGAACTGACAGGCAAG
CAGTGGCAGGGGATCCGCATGCTGGATCTGGCAACCTATACCGCAGGAGGTTTGCCGTTA
CAGGTACCGGATGAGGTCACGGATAACGCCTCTCTGCTGCGCTTTTATCAAAACTGGCAG
CCGCAGTGGAAGCCGGGCACTACGCGTCTTTACGCCAACGCCAGCATCGGTCTTTTTGGC
GCGCTGGCGGTCAAACCTTCCGGCATGAGCTATGAGCAGGCCATAACGACGCGGGTCTTT
AAGCCGCTCAAGCTGGACCATACCTGGATTAACGTTCCCAAAGCGGAAGAGTCGCATTAC
GCCTGGGGATACCGCGACGGTAAAGCGGTACACGTTTCGCCAGGCATGCTGGACGCTGAA
GCCTATGGCGTAAAAACCAACGTGCAGGATATGGCAAACTGGGTGATGGTCAACATGAAG
CCGGACTCGCTTCAGGATAGTTCACTCAGGAAAGGCATTACCCTGGCGCAGTCTCGCTAC
TGGCGCGTAGGTGCCATGTATCAGGGTTTAGGCTGGGAAATGCTTAACTGGCCGGTCGAT
GCCAAAACCGTGGTTGAAGGTAGCGACAATAAGGTGGCGCTGGCACCGCTGCCTGCGAGA
GAAGTGAATCCACCGGCGCCCCCGGTCAATGCGTCATGGGTCCATAAAACAGGCTCTACC
GGCGGGTTTGGCAGCTACGTGGCGTTTATTCCCGAAAAGCAGCTCGGTATTGTGATGCTG
GCAAATAAAAGCTATCCGAACCCGGCACGCGTTGAGGCGGCATACCGTATTTTGAGCGCG
CTGTAG
>gb|EU022315.1|+|0-861|ARO:3004621|AAC(3)-IIe [Escherichia coli]
ATGCATACGCGGAAGGCAATAACGGAGGCAATTCGAAAATTCGGAGTCCAAACCGGTGAC
CTGTTGATGGTGCATGCCTCACTTAAAGCGATTGGTCCGGTCGAAGGAGGAGCGGAGACG
GTCGTTGCCGCGTTACGCTCCGCGGTTGGGCCGACTGGCACTGTGATGGGATACGCGTCG
TGGGACCGATCACCCTACGAGGAGACTCTGAATGGCGCTCGGTTGGATGACAAAGCCCGC
CGTACCTGGCCGCCGTTCGATCCCGCAACGGCCGGGACTTACCGTGGGTTCGGCCTGCTG
AATCAATTTCTGGTTCAAGCCCCCGGCGCGCGGCGCAGCGCGCACCCCGATGCATCGATG
GTCGCGGTTGGTCCGCTAGCTGAAACGCTGACGGAGCCTCACGAACTCGGTCACGCCTTG
GGGGAAGGGTCGCCCGTCGAGCGGTTCGTCCGCCTTGGCGGGAAGGCCCTGCTGTTGGGT
GCGCCGCTAAACTCCGTTACCGCATTGCACTACGCCGAGGCGGTTGCGGATATCCCCAAC
AAACGATGGGTGACGTATGAGATGCCGATGCTTGGAAGAAACGGTGAAGTCGCCTGGAAA
ACGGCATCAGAATACGATTCAAACGGCATTCTCGATTGCTTTGCTATCGAAGGAAAGCCG
GATGCGGTCGAAACTATAGCAAATGCTTACGTGAAGCTCGGTCGCCATCGAGAAGGTGTC
GTGGGCTTTGCTCAGTGCTACCTGTTCGACGCGCAGGACATCGTGACGTTCGGCGTCACC
TATCTTGAGAAGCACTTCGGAGCCACTCCGATCGTGCCAGCACAGAAAGCCGCCCAGCGC
TCTTGCGAGCCTTCAGGTTAG
>gb|EU022314.1|+|0-861|ARO:3004623|AAC(3)-IId [Escherichia coli]
ATGCATACGCGGAAGGCAATAACGGAGGCGCTTCAAAAACTCGGAGTCCAAACCGGTGAC
CTCTTGATGGTGCATGCCTCACTTAAAGCGATTGGTCCGGTCGAAGGAGGAGCGGAGACG
GTCGTTGCCGCGTTACGCTCCGCGGTTGGGCCGACTGGCACTGTGATGGGATACGCGTCG
TGGGACCGATCACCCTACGAGGAGACTCTGAATGGCGCTCGGCTGGATGACGAAGCCCGC
CGTACCTGGCTGCCGTTCGATCCCGCAACAGCCGGGACTTACCGTGGGTTCGGCCTGCTG
AATCAATTTCTGGTTCAAGCCCCCGGCGCGCGGCGCAGCGCGCACCCCGATGCATCGATG
GTCGCGGTTGGTCCGCTGGCTGAAACGCTGACGGAGCCTCACGAACTCGGTCACGCCTTG
GGGGAAGGATCGCCCGTCGAGCGGTTCGTTCGCCTTGGCGGGAAGGCCCTGCTGTTGGGT
GCGCCGCTAAACTCCGTTACCGCATTGCACTACGCCGAGGCGGTTGCCGATATCCCCAAC
AAACGGTGGGTGACGTATGAGATGCCGATGCTTGGAAGAGACGGTGAAGTCGCCTGGAAA
ACGGCATCGGATTACGATTCAAACGGCATTCTCGATTGCTTTGCTATCGAAGGAAAGCCG
GATGCGGTTGAAACTATAGCAAATGCTTACGTGAAGCTCGGTCGCCATCGAGAAGGTGTC
GTGGGCTTTGCTCAGTGCTACCTGTTCGACGCGCAGGACATCGTGACGTTCGGCGTCACC
TATCTTGAGAAGCATTTCGGAACCACTCCGATCGTGCCTCCGCACGAGGCCGTCGAGCGC
TCTTGCGAGCCTTCCGGTTAG
>gb|KP881233.1|+|0-1152|ARO:3004634|ADC-73 [Acinetobacter baumannii]
ATGCGATTTAAAAAAATTTCTTGTCTACTTTTATCCCCGCTTTTTATTTTTAGTACCTCA
ATTTATGCGGGCAATACACCAAAAGACCAAGAAATTAAAAAACTGGTAGATCAAAACTTT
AAACCGTTATTAGAAAAATATGATGTGCCAGGTATGGCTGTGGGTGTTATTCAAAATAAT
AAAAAGTATGAAATGTATTATGGTCTTCAATCTGTTCAAGATAAAAAAGCCGTAAATAGC
AGTACTATTTTTGAGCTAGGTTCTGTCAGTAAATTATTTACCGCGACAGCAGGTGGATAT
GCAAAAAATAAAGGAAAAATCTCTTTTGACGATACGCCTGGTAAGTATTGGAAAGAACTA
AAAAATACACCGATTGACCAAGTTAACTTACTTCAACTCGCGACGTATACAAGTGGTAAC
CTTGCCTTGCAATTTCCAGATGAAGTAAAAACAGATCAGCAAGTTTTAACATTTTTTAAA
GACTGGAAACCTAAAAACTCAATCGGTGAATATCGACAATATTCAAACCCAAGCATTGGT
TTATTTGGAAAAGTTGTAGCTTTGTCTATGAATAAACCTTTCGACCAAGTCTTAGAAAAA
ACAATTTTTCCGGCCCTTGGCTTAAAACATAGCTATGTAAATGTACCTAAGACCCAGATG
CAAAACTATGCTTTTGGCTATAACCAAGAAAATCAGCCGATTCGAGTTAACCCCGGCCCA
CTCGATGCCCCAGCATATAGCGTCAAATCGACACTACCCGACATGTTGAGTTTTATTCAT
GCCAACCTAAATCCACAAAAATATCCAGCAGATATTCAACGGGCAATTAATGAAACACAT
CAGGGTCGCTATCAAGTAAATACCATGTATCAGGCACTCGGTTGGGAAGAGTTTTCTTAT
CCGGCAACGTTACAAACTTTATTAGACAGTAATTCAGAACAGATTGTGATGAAACCTAAT
AAAGTGACTGCTATTTCAAAGGAACCTTCAGTTAAGATGTACCATAAAACTGGCTCAACT
ACCGGTTTCGGAACATATGTGGTGTTTATTCCTAAAGAAAATATTGGTTTAGTCATGTTA
ACCAATAAACGTATTCCAAATGAAGAGCGCATTAAGGCAGCTTATGCTGTGCTGAATGCA
ATAAAGAAATAA
>gb|U13880.2|+|308-767|ARO:3004635|AAC(6')-Il [Klebsiella aerogenes]
ATGGATAGTTCGCCGCTCGTCAGGCCTGTTGAAACTACCGATTCGGCCAGTTGGCTAAGC
ATGCGCTGTGAGCTGTGGCCAGATGGCACATGTCAAGAGCACCAGTCAGAGATCGCAGAA
TTTCTGTCCGGAAAAGTCGCCCGGCCTGCTGCTGTCCTCATTGCTGTAGCACCCGACGGA
GAAGCACTAGGGTTTGCCGAGCTTTCGATCCGCCCGTATGCGGAGGAGTGCTACTCCGGC
AACGTTGCGTTCTTGGAGGGTTGGTACGTTGTGCCAAGTGCGCGGCGTCAGGGCGTAGGT
GTAGCTCTGGTAAAAGCCGCCGAGCATTGGGCTCGTGGTCGCGGATGCACCGAATTCGCC
TCCGACACTCAACTTACCAACAGCGCAAGCACCTCGGCGCACCTGGCGGCTGGATTCACG
GAGGTTGCTCAAGTACGCTGCTTCCGGAAACCGTTGTGA
>gb|KY073238.1|+|1678-2323|ARO:3004636|qnrE1 [Klebsiella pneumoniae]
ATGGCATTGATTTTTGAAGGCGAAAAAATAGGTCGTAACCGTTTTACCGGAGAGAAAATA
GAGAATGCAATCTTTCGTAACTGCGACTTTTCCGGTACGGATTTAACCAGCTCGGAGTTT
ATCGGCTGTCAGTTCTATGACCGGGAAAGCCAGCAGGGCGGTAACTTTAATCGGGCGCAA
CTTAAAGATGCTATTTTCAAAAGCTGCGATTTATCGATGGCGGATTTCAGGCATTCAAAT
GCATTAGGCATCGAAATCCGTGAATGCAGGGCGCAAGGGGCCGATTTCCGCGGGGCCAGT
TTTATGAACATGATCACCACCCGTACCTGGTTTTGCTGTGCTTACATCACAAAAAGCAAC
CTGAGCTATGCCAATTTTTCGAAGGTGGTTCTGGAAAAATGCGAGCTGTGGGAAAACCGC
TGGAACGGCGCGCAGATACTTGGCGCCACCTTTAGCGGCTCGGATCTGTCTGGGGGCGAG
TTCTCATCCTTTGACTGGCGAGCGGCCAATTTTACCCACTGCGATCTGACCAATTCAGAA
CTGGGTGATCTGGACGTGCGGGGTATTGATTTGCAGGGCGTCAAACTGGACAGCTATCAG
GTTTCCCAGTTGATGGAGCGACTTGGCATCGCTGTTTTAGGCTAA
>gb|GQ900432.1|-|26737-27499|ARO:3003905|ANT(4')-Ib [Staphylococcus aureus]
GTGAATGGACCAATAATAATGACTAGAGAAGAAAGAATGAAGATTGTTCATGAAATTAAG
GAACGAATATTGGATAAATATGGGGATGATGTTAAGGCTATTGGTGTTTATGGCTCTCTT
GGTCGTCAGACTGATGGGCCCTATTCGGATATTGAGATGATGTGTGTCATGTCAACAGAG
GAAGCAGAGTTCAGCCATGAATGGACAACCGGTGAGTGGAAGGTGGAAGTGAATTTTGAT
AGCGAAGAGATTCTACTAGATTATGCATCTCAGGTGGAATCAGATTGGCCGCTTACACAT
GGTCAATTTTTCTCTATTTTGCCGATTTATGATTCAGGTGGATACTTAGAGAAAGTGTAT
CAAACTGCTAAATCGGTAGAAGCCCAAACGTTCCACGATGCGATTTGTGCCCTTATCGTA
GAAGAGCTGTTTGAATATGCAGGCAAATGGCGTAATATTCGTGTGCAAGGACCGACAACA
TTTCTACCATCCTTGACTGTACAGGTAGCAATGGCAGGTGCCATGTTGATTGGTCTGCAT
CATCGCATCTGTTATACGACGAGCGCTTCGGTCTTAACTGAAGCAGTTAAGCAATCAGAT
CTTCCTTCAGGTTATGACCATCTGTGCCAGTTCGTAATGTCTGGTCAACTTTCCGACTCT
GAGAAACTTCTGGAATCGCTAGAGAATTTCTGGAATGGGATTCAGGAGTGGACAGAACGA
CACGGATATATAGTGGATGTGTCAAAACGCATACCATTTTGA
>gb|DQ241380.1|+|0-777|ARO:3002539|AAC(3)-IV [Escherichia coli]
GTGCAATACGAATGGCGAAAAGCCGAGCTCATCGGTCAGCTTCTCAACCTTGGGGTTACC
CCCGGCGGTGTGCTGCTGGTCCACAGCTCCTTCCGTAGCGTCCGGCCCCTCGAAGATGGG
CCACTTGGACTGATCGAGGCCCTGCGTGCTGCGCTGGGTCCGGGAGGGACGCTCGTCATG
CCCTCGTGGTCAGGTCTGGACGACGAGCCGTTCGATCCTGCCACGTCGCCCGTTACACCG
GACCTTGGAGTTGTCTCTGACACATTCTGGCGCCTGCCAAATGTAAAGCGCAGCGCCCAT
CCATTTGCCTTTGCGGCAGCGGGGCCACAGGCAGAGCAGATCATCTCTGATCCATTGCCC
CTGCCACCTCACTCGCCTGCAAGCCCGGTCGCCCGTGTCCATGAACTCGATGGGCAGGTA
CTTCTCCTCGGCGTGGGACACGATGCCAACACGACGCTGCATCTTGCCGAGTTGATGGCA
AAGGTTCCCTATGGGGTGCCGAGACACTGCACCATTCTTCAGGATGGCAAGTTGGTACGC
GTCGATTATCTCGAGAATGACCACTGCTGTGAGCGCTTTGCCTTGGCGGACAGGTGGCTC
AAGGAGAAGAGCCTTCAGAAGGAAGGTCCAGTCGGTCATGCCTTTGCTCGGTTGATCCGC
TCCCGCGACATTGTGGCGACAGCCCTGGGTCAACTGGGCCGAGATCCGTTGATCTTCCTG
CATCCGCCAGAGGCGGGATGCGAAGAATGCGATGCCGCTCGCCAGTCGATTGGCTGA
>gb|X53796.1|+|186-828|ARO:3004656|Ecol_catII [Escherichia coli str. K-12]
ATGAATTTTACCCGGATTGACCTGAATACCTGGAATCGCAGGGAACACTTTGCCCTTTAT
CGTCAGCAGATTAAATGCGGATTCAGCCTGACCACCAAACTCGATATTACCGCTTTGCGT
ACCGCACTGGCGGAGACAGGTTATAAGTTTTATCCGCTGATGATTTACCTGATCTCCCGG
GCTGTTAATCAGTTTCCGGAGTTCCGGATGGCACTGAAAGACAATGAACTTATTTACTGG
GACCAGTCAGACCCGGTCTTTACTGTCTTTCATAAAGAAACCGAAACATTCTCTGCACTG
TCCTGCCGTTATTTTCCGGATCTCAGTGAGTTTATGGCAGGTTATAATGCGGTAACGGCA
GAATATCAGCATGATACCAGATTGTTTCCGCAGGGAAATTTACCGGAGAATCACCTGAAT
ATATCATCATTACCGTGGGTGAGTTTTGACGGATTTAACCTGAACATCACCGGAAATGAT
GATTATTTTGCCCCGGTTTTTACGATGGCAAAGTTTCAGCAGGAAGGTGACCGCGTATTA
TTACCTGTTTCTGTACAGGTTCATCATGCAGTATGTGATGGCTTTCATGCAGCACGGTTT
ATTAATACACTTCAGCTGATGTGTGATAACATACTGAAATAA
>gb|JQ922409.1|+|92-740|ARO:3004658|catA8 [Listeria monocytogenes]
ATGACTTTTAATATTATTAATTTGGAAACTTGGGATAGAAAAGAATATTTTAATCATTAT
TTCAATCAACAAACAACTTACAGTGTTACTAAAGAATTTGATATCACTTTACTTAAAAGT
ATGATAAAAAATAAAGGATATGAACTGTATCCTGCTTTGATTTATACAATTGTAAATATT
ATAAATCAAAATAAAGTATTTAGAACAGGAATTAATAGTGAGGGAAATTTGGGTTATTGG
GAAAAATTAAACCCTTTATATACAGTCTTTAATAAAGAAACTGAAAAATTTTCTAACATT
TGGACAGAATCAAATGTTAGTTTTAATTCTTTTTATAATAGTTATAAGAGTGACTTACTT
GAATATAAAGATAAAAATGAAATGTTTCCTAAAAAACCAATACCTGAAAACACAGTTCCT
ATTTCGATGATTCCTTGGATTGATTTTAGTTCATTTAATTTAAATATTGGTAATAATAGT
AGATTCCTATTGCCAATTATTACAATAGGTAAATTTTATAGTAAGAATAATAAGATCTAT
TTACCAGTCTCATTGCAAGTTCATCATGCGGTATGTGATGGTTACCATGTTTCATTATTT
ATGAGTGAATTTCAAAATATAGTTGATAGTGTAAATGAATGGATTTAA
>gb|AHLO01000073.1|+|63138-63558|ARO:3004661|Saur_FosB [Staphylococcus aureus subsp. aureus IS-88]
ATGTTAAAATCTATTAATCATATATGCTTTTCAGTCAGAAATTTAAACGATTCAATACAT
TTTTATAGAGATATTTTACTTGGGAAATTGCTATTGACTGGTAAAAAAACTGCTTATTTT
GAGCTTGCAGGCCTATGGATTGCTTTAAATGAAGAAAAAGATATACCACGTAATGAAATT
CACTTTTCATATACACATATAGCTTTCACTATAGATGACAGCGAATTTAAATATTGGCAT
CAGAGGTTAAAAGATAATAACGTGAATATTTTAGAAGGAAGAGTTAGAGATATTAGAGAT
AGACAATCAATTTACTTTACCGACCCTGATGGTCATAAGCTAGAATTACATACTGGCACA
CTTGAGAACAGATTAAATTATTATAAAGAGGCTAAACCACATATGACATTTTACAAATAA
>gb|KY853650.2|+|51583-53212|ARO:3004688|MCR-1.11 [Escherichia coli]
ATGATGCAGCATACTTCTGTGGTGTGGTACCGACGCTCGGTCAGTCCGTTTGTTCTTGTG
GCGAGTGTTGCCGTTTTCTTGACCGCGACCGCCAATCTTACCTTTTTTGATAAAATCAGC
CAAACCTATCCCATCGCGGACAATCTCGGCTTTGTGCTGACGATCGCTGTCGTGCTCTTT
GGCGCGATGCTACTGATCACCACGCTGTTATCATCGTATCGCTATGTGCTAAAGCCTGTG
TTGATTTTGCTATTAATCATGGGCGCGGTGACCAGTTATTTTACTGACACTTATGGCACG
GTCTATGATACGACCATGCTCCAAAATGCCCTACAGACCGACCAAGCCGAGACCAAGGAT
CTATTAAACGCAGCGTTTATCATGCGTATCATTGGTTTGGGTGTGCTACCAAGTTTGCTT
GTGGCTTTTGTTAAGGTGGATTATCCGACTTGGGGCAAGGGTTTGATGCGCCGATTGGGC
TTGATCGTGGCAAGTCTTGCGCTGATTTTACTGCCTGTGGTGGCGTTCAGCAGTCATTAT
GCCAGTTTCTTTCGCGTGCATAAGCCGCTGCGTAGCTATGTCAATCCGATCATGCCAATC
TACTCGGTGGGTAAGCTTGCCAGTATTGAGTATAAAAAAGCCAGTGCGCCAAAAGATACC
ATTTATCACGCCAAAGACGCGGTACAAGCAACCAAGCCTGATATGCGTAAGCCACGCCTA
GTGGTGTTCGTCGTCGGTGAGACGGCACGCGCCGATCATGTCAGCTTCAATGGCTATGAG
CGCGATACTTTCCCACAGCTTGCCAAGATCGATGGCGTGACCAATTTTAGCAATGTCACA
TCGTGCGGCACATCGACGGCGTATTCTGTGCCGTGTATGTTCAGCTATCTGGGCGCGGAT
GAGTATGATGTCGATACCGCCAAATACCAAGAAAATGTGCTGGATACGCTGGATCGCTTG
GGCGTAAGTATCTTGTGGCGTGATAATAATTCGGACTCAAAAGGCGTGATGGATAAGCTG
CCAAAAGCGCAATTTGCCGATTATAAATCCGCGACCAACAACGCCATCTGCAACACCAAT
CCTTATAACGAATGCCGCGATGTCGGTATGCTCGTTGGCTTAGATGACTTTGTCGCTGCC
AATAACGGCAAAGATATGCTGATCATGCTGCACCAAATGGGCAATCACGGGCCTGCGTAT
TTTAAGCGATATGATGAAAAGTTTGCCAAATTCACGCCAGTGTGTGAAGGTAATGAGCTT
GCCAAGTGCGAACATCAGTCCTTGATCAATGCTTATGACAATGCCTTGCTTGCCACCGAT
GATTTCATCGCTCAAAGTATCCAGTGGCTGCAGACGCACAGCAATGCCTATGATGTCTCA
ATGCTGTATGTCAGCGATCATGGCGAAAGTCTGGGTGAGAACGGTGTCTATCTACATGGT
ATGCCAAATGCCTTTGCACCAAAAGAACAGCGCAGTGTGCCTGCATTTTTCTGGACGGAT
AAGCAAACTGGCATCACGCCAATGGCAACCGATACCGTCCTGACCCATGACGCGATCACG
CCGACATTATTAAAGCTGTTTGATGTCACCGCGGACAAAGTCAAAGACCGCACCGCATTC
ATCCGCTGA
>gb|NC_021819.1|+|16013-17633|ARO:3004684|MCR-9.1 [Salmonella enterica subsp. enterica serovar Cubana str. CFSAN002050]
ATGCCTGTACTTTTCAGGGTGAAAGTTATTCCGCTGGTTTTACTTCTGGCAATGATCTTT
GCGTTTTTACTTAACTGGCCAATATTGCTGCATTTTTACGAGATTTTGTCGCATTTAGAG
CATGTCAAAATTGGTTTTGTCATTTCTATTCCCTTTGTTCTGGTTGCGGCGCTTAACGTT
GTTTTTATGCCTTTCTCAGTTCGTTTTCTGCTGAAACCTTTCTTTGCTTTACTGTTTATC
ACTGGCTCACTGGTCAGTTATTCGACACTAAAATATAAAGTAATGTTTGATCAAACGATG
ATTCAAAACATTATTGAAACTAACCCCCAGGAAGCGCATTCCTATCTTAATGGCTCAATT
ATTATATGGTTCGTCTTTACCGGTATCCTTCCTGCCATCCTCCTTTTTTCAATAAAAATT
CAATATCCTGAAAAATGGTATAAAGGCATTGCTTACCGTTTGCTCTCCGTGCTGGCATCG
TTGAGTTTGATTGCAGGTGTTGCCGCACTTTATTATCAGGATTATGCCTCTGTCGGCCGC
AATAACTCGACATTGAATAAAGAGATCATCCCGGCGAACTACGCTTACAGCACTTTCCAG
TATGTTAAGGATACGTACTTTACGACTAAAGTGCCTTTCCAGACGCTGGGGAATGATGCT
AAACGCGTCGTCGCTCACGAAAAACCCACGCTGATGTTCCTGGTGATTGGCGAAACGGCA
CGCAGCCAGAATTTCTCGATGAACGGTTATTCGCGTGATACCAATGCCTTTACCAGCAAA
TCCGGCGGCGTTATTTCGTTTAAAAATATGCATTCCTGCGGTACCGCTACCGCAATATCC
GTTCCGTGCATGTTCTCGAATATGAATCGCACCGAGTACGACAGTAAAAAAGCATCTAAC
AGTGAAAATTTCCTCGACATCGTGCAGAAAACCGGTGTCTCGCTGTTATGGAAAGAGAAC
GATGGCGGTTGTAAAGGCGTATGTAGCCGCATCCCGACTGTCGAAATTAAGCCTAGTGAT
AACCCGAAACTGTGCGATGGCAAAACGTGCCATGACGAGGTGATGCTGGAAAACCTTGAT
GATGAAATCGCCAAAATGCCAGGTGATAAGCTTGTCGCCTTCCATATCATTGGCAGCCAT
GGACCGACTTATTACCTGCGTTATCCGGCTGAGCATCGCCACTTCATGCCCGAATGTGCA
CGTAGCGATATCGAAAACTGTACTCAGGAACAATTGGTCAACACCTACGACAACACCCTT
CGTTATACAGACTATGTATTAGCTGAGATGATTGAAAAGCTAAAAAATTACAGCGATCAG
TACAACACCGTGCTGCTTTATGTGTCCGATCATGGTGAATCATTGGGCGAAAGCGGGCTA
TATCTGCACGGCACGCCGTACAAACTGGCACCGGATCAGCAGACGCATATTCCGATGCAG
GTCTGGATGTCACCGGGCTTTATCGCCGGGAAACACATCAACATGTCTTGCCTTGAAAAT
AATGCGGCGAAAAAATCATATTCCCACGACAACCTGTTCTCATCGATTTTGGGGCTGTGG
GACGTAAGCACCAGCGTCTATAATCCTGACCGCGATTTGTTCCGCGAATGCCGTGGCTAA
>gb|MK134376.1|-|324-1482|ARO:3004720|tet(X4) [Escherichia coli]
ATGAGCAATAAAGAAAAACAAATGAATTTACTTAGTGATAAGAACGTTGCAATAATTGGT
GGTGGACCCGTTGGACTGACTATGGCAAAATTATTACAGCAAAACGGCATAGACGTTTCA
GTTTACGAAAGAGACAACGACCGAGAGGCAAGAATTTTTGGTGGAACCCTTGACCTACAC
AAAGGTTCAGGTCAGGAAGCAATGAAAAAAGCGGGATTGTTACAAACTTATTATGACTTA
GCCTTACCAATGGGTGTAAATATTGCTGATGAAAAAGGCAATATTTTATCCACAAAAAAT
GTAAAGCCCGAAAATCGATTTGACAATCCTGAAATAAACAGAAATGACTTAAGGGCTATC
TTGTTGAATAGTTTAGAAAACGACACGGTTATTTGGGATAGAAAACTTGTTATGCTTGAA
CCTGGTAAGAAGAAGTGGACACTAACTTTTGAGAATAAACCGAGTGAAACAGCAGATCTG
GTTATTATTGCCAATGGTGGAATGTCTAAAGTAAGAAAATTTGTTACCGACACGGAAGTT
GAAGAAACAGGTACTTTCAATATACAAGCCGATATTCATCATCCAGAGGTGAACTGTCCT
GGATTTTTTCAGCTATGCAATGGAAACCGGCTAATGGCTGCTCATCAAGGTAATTTATTA
TTTGCGAATCCTAATAATAATGGTGCATTGCATTTTGGAATAAGTTTTAAAACACCTGAT
GAATGGAAAAACCAAACGCAGGTAGATTTTCAAAACAGAAATAGTGTCGTTGATTTTCTT
CTGAAAGAATTTTCCGATTGGGACGAACGCTACAAAGAACTGATTCGTGTGACATCATCT
TTTGTAGGGTTAGCGACACGAATATTTCCCTTAGGTAAGTCTTGGAAAAGTAAGCGTCCA
TTACCCATAACGATGATTGGAGATGCTGCTCATTTGATGCCTCCTTTTGCAGGACAAGGC
GTAAACAGCGGGTTGATGGATGCCTTGATATTGTCGGATAATCTGACCAATGGGAAATTT
AACAGCATTGAAGAGGCTATTGAAAATTATGAACAGCAAATGTTTATCTATGGCAAAGAA
GCACAAGAAGAATCAACTCAAAACGAAATTGAAATGTTTAAACCCGACTTTACGTTTCAG
CAATTGTTAAATGTATAA
>gb|AF231986.2|+|3307-4522|ARO:3002705|floR [Escherichia coli]
ATGACCACCACACGCCCCGCGTGGGCCTATACGCTGCCGGCAGCACTGCTGCTGATGGCT
CCTTTCGACATCCTCGCTTCACTGGCGATGGATATTTATCTCCCTGTCGTTCCAGCGATG
CCCGGCATCCTGAACACGACGCCCGCTATGATCCAACTCACGTTGAGCCTCTATATGGTG
ATGCTCGGCGTGGGCCAGGTGATTTTTGGTCCGCTCTCAGACAGAATCGGGCGACGGCCA
ATTCTACTTGCGGGCGCAACGGCTTTCGTCATTGCGTCTCTGGGAGCAGCTTGGTCTTCA
ACTGCACCGGCCTTTGTCGCTTTCCGTCTACTTCAAGCAGTGGGCGCGTCGGCCATGCTG
GTGGCGACGTTCGCGACGGTTCGCGACGTTTATGCCAACCGTCCTGAGGGTGTCGTCATC
TACGGCCTTTTCAGTTCGGTGCTGGCGTTCGTGCCTGCGCTCGGCCCTATCGCCGGAGCA
TTGATCGGCGAGTTCTTGGGATGGCAGGCGATATTCATTACTTTGGCTATACTGGCGATG
CTCGCACTCCTAAATGCGGGTTTCAGGTGGCACGAAACCCGCCCTCTGGATCAAGTCAAG
ACGCGCCGATCTGTCTTGCCGATCTTCGCGAGTCCGGCTTTTTGGGTTTACACTGTCGGC
TTTAGCGCCGGTATGGGCACCTTCTTCGTCTTCTTCTCGACGGCTCCCCGTGTGCTCATA
GGCCAAGCGGAATATTCCGAGATCGGATTCAGCTTTGCCTTCGCCACTGTCGCGCTTGTA
ATGATCGTGACAACCCGTTTCGCGAAGTCCTTTGTCGCCAGATGGGGCATCGCAGGATGC
GTGGCGCGTGGGATGGCGTTGCTTGTTTGCGGAGCGGTCCTGTTGGGGATCGGCGAACTT
TACGGCTCGCCGTCATTCCTCACCTTCATCCTACCGATGTGGGTTGTCGCGGTCGGTATT
GTCTTCACGGTGTCCGTTACCGCGAACGGCGCTTTGGCAGAGTTCGACGACATCGCGGGA
TCAGCGGTCGCGTTCTACTTCTGCGTTCAAAGCCTGATAGTCAGCATTGTCGGGACATTG
GCGGTGGCACTTTTAAACGGTGACACAGCGTGGCCCGTGATCTGTTACGCCACGGCGATG
GCGGTACTGGTTTCGTTGGGGCTGGTGCTCCTTCGGCTCCGTGGGGCTGCCACCGAGAAG
TCGCCAGTCGTCTAA
>gb|CP038661.1|+|6223618-6224407|ARO:3003643|OXA-486 [Pseudomonas aeruginosa]
ATGCGCCCTCTCCTCTTCAGTGCCCTTCTCCTGCTTTCCGGGCATACCCAGGCCAGCGAA
TGGAACGACAGCCAGGCCGTGGACAAGCTATTCGGCGCGGCCGGGGTGAAAGGCACCTTC
GTCCTCTACGATGTGCAGCGGCAGTGCTATGTCGGCCATGACCGGGAGCGCGCGGAAACC
CGCTTCGTTCCCGCTTCCACCTACAAGGTGGCGAACAGCCTGATCGGCTTATCCACAGGG
GCGGTTAGATCCGCCGACGAGGTTCTTCCCTATGGCGGCAAGCCCCAGCGCTTCAAGGCC
TGGGAGCACGACATGAGCCTGCGCGAGGCGATCAAGGCATCGAACGTACCGGTCTACCAG
GAACTGGCGCGGCGCATCGGCCTGGAGCGGATGCGCGCCAATGTCTCGCGCCTGGGTTAC
GGCAACGCGGAAATCGGCCAGGTTGTGGATAACTTCTGGTTGGTGGGACCGCTGAAGATC
AGCGCGATGGAACAGACCCGCTTTCTGCTCCGACTGGCGCAGGGAGAATTGCCATTCCCC
GCCCCGGTGCAGTCCACCGTGCGCGCCATGACCCTGCTGGAAAGCGGCCCGGGCTGGGAG
CTGCACGGCAAGACCGGCTGGTGCTTCGACTGCACGCCGGAACTCGGCTGGTGGGTGGGC
TGGGTGAAGCGCAACGAGCGGCTCTACGGCTTCGCCCTGAACATCGACATGCCCGGCGGC
GAGGCCGACATCGGCAAGCGCGTCGAACTGGGCAAGGCCAGTCTCAAGGCTCTCGGGATA
CTGCCCTGA
>gb|M11036.1|+|0-1377|ARO:3000179|tet(L) [Geobacillus stearothermophilus]
GTGAATACATCCTATTCACAATCGAATTTACGACACAACCAAATTTTAATTTGGCTTTGC
ATTTTATCTTTTTTTAGCGTATTAAATGAAATGGTTTTGAACGTCTCATTACCTGATATT
GCAAATGATTTTAATAAACCACCTGCGAGTACAAACTGGGTGAACACAGCCTTTATGTTA
ACCTTTTCCATTGGAACAGCTGTATATGGAAAGCTATCTGATCAATTAGGCATCAAAAGG
TTACTCCTATTTGGAATTATAATAAATTGTTTCGGGTCGGTAATTGGGTTTGTTGGCCAT
TCTTTCTTTTCCTTACTTATTATGGCTCGTTTTATTCAAGGGGCTGGTGCAGCTGCATTT
CCAGCACTCGTAATGGTTGTAGTTGCGCGCTATATTCCAAAGGAAAATAGGGGTAAAGCA
TTTGGTCTTATTGGATCGATAGTAGCCATGGGAGAAGGAGTCGGTCCAGCGATTGGTGGA
ATGATAGCCCATTATATTCATTGGTCCTATCTTCTACTCATTCCTATGATAACAATTATC
ACTGTTCCGTTTCTTATGAAATTATTAAAGAAAGAAGTAAGGATAAAAGGTCATTTTGAT
ATCAAAGGAATTATACTAATGTCTGTAGGCATTGTATTTTTTATGTTGTTTACAACATCA
TATAGCATTTCTTTTCTTATCGTTAGCGTGCTGTCATTCCTGATATTTGTAAAACATATC
AGGAAAGTAACAGATCCTTTTGTTGATCCCGGATTAGGGAAAAATATACCTTTTATGATT
GGAGTTCTTTGTGGGGGAATTATATTTGGAACAGTAGCAGGGTTTGTCTCTATGGTTCCT
TATATGATGAAAGATGTTCACCAGCTAAGTACTGCCGAAATCGGAAGTGTAATTATTTTC
CCTGGAACAATGAGTGTCATTATTTTCGGCTACATTGGTGGGATACTTGTTGATAGAAGA
GGTCCTTTATACGTGTTAAACATCGGAGTTACATTTCTTTCTGTTAGCTTTTTAACTGCT
TCCTTTCTTTTAGAAACAACATCATGGTTCATGACAATTATAATCGTATTTGTTTTAGGT
GGGCTTCTGTTCACCAAAACAGTTATATCAACAATTGTTTCAAGTAGCTTGAAACAGCAG
GAAGCTGGTGCTGGAATGAGTTTGCTTAACTTTACCAGCTTTTTATCAGAGGGAACAGGT
ATTGCAATTGTAGGTGGTTTATTATCCATACCCTTACTTGATCAAAGGTTATTACCTATG
GAAGTTGATCAGTCAACTTATCTGTATAGTAATTTGTTATTACTTTTTTCAGGAATCATT
GTCATTAGTTGGCTGGTTACCTTGAATGTATATAAACATTCTCAAAGGGATTTCTAA
>gb|SMRY02000082.1|-|17219-18008|ARO:3003645|OXA-488 [Pseudomonas aeruginosa]
ATGCGCCCTCTCCTCTTCAGCGCCCTTCTCCTGCTCTCCGGGCATGCCCAGGCCAGCGAA
TGGAACGACAGCCGGGCCGTGGACAAGCTATTCGGAGCGGCCGGTGTGAAAGGCACCTTC
GTCCTTTACGATGTGCAGCGGCAGCGCTATGTCGGCCATGACCGGGAGCGCGCGGAAACC
CGCTTCGTTCCCGCTTCCACCTACAAGGTGGCGAACAGCCTGATCGGCTTATCCACAGGG
GCGGTTAGATCCGCCGACGAGGTTCTTCCCTATGGCGGCAAACCCCAGCGCTTCAAGGCC
TGGGAGCACGACATGAGCCTGCGCGACGCGATCAAGGCATCGAACGTACCGGTCTACCAG
GAACTGGCGCGGCGCATCGGCCTGGAGCGGATGCGCGCCAATGTCTCGCGCCTGGGTTAC
GGCAACGCGGAAATCGGCCAGGTTGTGGATAACTTCTGGTTGGTGGGACCGCTGAAGATC
AGCGCGATGGAACAGACCCGCTTTCTGCTCCGACTGGCGCAGGGAGAATTGCCATTCCCC
GCCCCGGTGCAGTCCACCGTGCGCGCCATGACCCTGCTGGAAAGCGGCCCGGGCTGGGAG
CTGCACGGCAAGACCGGCTGGTGCTTCGACTGCACGCCGGAACTCGGCTGGTGGGTGGGC
TGGGTGAAGCGCAACGAGCGGCTCTACGGCTTCGCCCTGAACATCGACATGCCCGGCGGC
GAGGCCGACATCGGCAAGCGCGTCGAACTGGGCAAGGCCAGTCTCAAGGCTCTCGGGATA
CTGCCCTGA
>gb|KX470419.1|+|3811-4615|ARO:3004085|lnuG [Enterococcus faecalis]
TTGTTAAAACAAAAGGAACTAATGGCAAGGGTTAAGGAACTTGTCCAGTCAGATGAACGA
ATATCTGCTTGTATGATGTATGGCTCTTTTACAAAAGGAGAGGGAGATCAATACTCTGAT
ATAGAATATTACGTTTTTCTAAAAGATGATACAATTTCCACCTTTGATTCAGCAAAATGG
CTAAATGAAGTCGCTTCCTACACTTTACTCTATCAAAATGAGTACGGTACGGAAGTAGTA
ATTTTTGAAAATCTAATACGTGGTGAATTTCATTTCCTTTCCGAAAACGAAATGAATATT
ATTCCTTCATTCAAAGAATCAGGCTACATTCCTGACACAAAAGCAATGTTTATTTATGAT
GAAACAGGACAACTAGAATTGTATTTATCAGAGTTGGAAGGTCCGGGACCAAATAGACTT
ACAGAAGAAAACGTAAATTTTTTATTGAATAATTTTTCCAACCTATGGTTAATGGGGATT
AATGTTCTTAAAAGAGGGGAAAATGCACGTTCACTGGAACTTTTATCTCAATTACAAAAA
AATATACTACAACTCATTCGAATTGCGGAAGAAAATGCCGATAATTGGTTTAATATGACA
AAGAATCTTGAAAAAGAAATTAGTCCTGAAAACTATGAAAAGTTTAAAAAGACTACTGCC
CGATTAAATGAATTAGAACTATATGAAGCCTATAAGAACTCTTTGCTTCTCGTTATGGAA
CTTCGAAATCTCGTTGAAAAACAGTATCAATTAACCATTAGCGATGATTTTTTAGGCAAA
CTGTTTAATTATATGAACGAATAA
>gb|X02340.1|+|222-1194|ARO:3004089|ANT(3'')-IIa [Escherichia coli]
GTGGTAACGGCGCAGTGGCGGTTTTCATGGCTTCTTGTTATGACATGTTTTTTTGGGGTA
CAGTCTATGCCTCGGGCATCCAAGCAGCAAGCGCGTTACGCCGTGGGTCGATGTTTGATG
TTATGGAGCAGCAACGATGTTACGCAGCAGGGCAGTCGCCCTAAAACAAAGTTAAACATC
ATGAGGGAAGCGGTGATCGCCGAAGTATCGACTCAACTATCAGAGGTAGTTGGCGTCATC
GAGCGCCATCTCGAACCGACGTTGCTGGCCGTACATTTGTACGGCTCCGCAGTGGATGGC
GGCCTGAAGCCACACAGTGATATTGATTTGCTGGTTACGGTGACCGTAAGGCTTGATGAA
ACAACGCGGCGAGCTTTGATCAACGACCTTTTGGAAACTTCGGCTTCCCCTGGAGAGAGC
GAGATTCTCCGCGCTGTAGAAGTCACCATTGTTGTGCACGACGACATCATTCCGTGGCGT
TATCCAGCTAAGCGCGAACTGCAATTTGGAGAATGGCAGCGCAATGACATTCTTGCAGGT
ATCTTCGAGCCAGCCACGATCGACATTGATCTGGCTATCTTGCTGACAAAAGCAAGAGAA
CATAGCGTTGCCTTGGTAGGTCCAGCGGCGGAGGAACTCTTTGATCCGGTTCCTGAACAG
GATCTATTTGAGGCGCTAAATGAAACCTTAACGCTATGGAACTCGCCGCCCGACTGGGCT
GGCGATGAGCGAAATGTAGTGCTTACGTTGTCCCGCATTTGGTACAGCGCAGTAACCGGC
AAAATCGCGCCGAAGGATGTCGCTGCCGACTGGGCAATGGAGCGCCTGCCGGCCCAGTAT
CAGCCCGTCATACTTGAAGCTAGACAGGCTTATCTTGGACAAGAAGAAGATCGCTTGGCC
TCGCGCGCAGATCAGTTGGAAGAATTTGTCCACTACGTGAAAGGCGAGATCACCAAGGTA
GTCGGCAAATAA
>gb|EU847537.1|+|1671-3207|ARO:3004103|QepA2 [Escherichia coli]
ATGTCCGCCACGCTCCACGACACCGCAGCGGATCGTCGGAAGGCCACCCGCCGCGAATGG
ATCGGCCTGGCCGTGGTCGCCCTGCCGTGCCTGGTCTACGCCATGGACCTCACGGTGCTG
AACCTGGCGCTGCCGGTGCTCAGCCGTGAACTGCAGCCCTCCAGCGCCCAGCTTCTCTGG
ATCCTGGACATCTACGGCTTCTTCGTCGCCGGCTTCCTGATCACCATGGGCACGCTGGGC
GACCGCATCGGCCGGCGCCGGCTGTTGTTGATCGGCGCGGCGTTCTTCGCATTCGGCTCG
GTGCTCGCGGCGCTGGCCGATACCGCCGCGCTGTTGATCGCGGCGCGCGCCTTGCTCGGC
CTGGCCGGCGCCACCATCGCGCCGTCCACCATGGCGCTGATCCGCAACATGTTCCACGAC
CCGCGCCAGCGCCAGTTCGCCATCGGCGTGTGGATCGCCGCGTTTTCGCTGGGCAGCGCG
ATCGGTCCGCTGGTCGGCGGCGTGTTGCTGGAGTTCTTCCACTGGGGCGCCGTGTTCTGG
CTCAACGTGCCGGTGATGCTGCTGACGCTGGCGCTCGGCCCTCGCTTCCTGCCCGAGTAT
CGTGATCCGGACGCGGGGCACCTGGACCTGGCCAGCGTGCTGCTGTCGCTGGCGGCGGTG
CTGCTGACGATCTACGGGCTCAAGCAGTTGGCCGAGCATGGAGCGGGCCTCGCCTCGATG
GCTGCGCTGCTGGCCGGGCTGGCGGTCGGGGCGCTGTTCCTGCGCCGCCAGGGCCACATC
GCCTACCCGCTGCTGGACCTGCGGCTGTTCGCGCACGCGCCGTTCCGCGCGGCGCTGGCG
GCGTATGCGCTGGCCGCGCTGGCCATGTTCGGCGTCTACATCTTCATGACGCAGTACCTG
CAGCTCGTGCTGGGGCTGTCGCCGCTGCAGGCCGGGCTGGCCACGCTGCCCTGGTCCCTG
TGCTTCGTCATCGGTTCGCTGTTGTCGCCGCAGCTCGCGGCGCGCTGGCCGGCGGCGCGC
ATCCTCGTCGTGGGCCTGTCGGCAGCGGCGTTCGGCTTCGCCGTGCTGGGGCTGGGGCAG
GGCCTGTGGTGGCTGGTGCCGGCCACGATCGTCATGGGCCTGGGCCTGGCGCCGGTGTTC
ACCATCGGCAACGAGATCATCATCACCAGCGCGCCGTCCGAGCGCGCGGGCGCGGCCTCG
GCCTTGTCGGAGACGGTGTCCGAATTCAGCGGCGCGCTGGGCATCGCGCTGTTCGGCAGC
GTCGGCCTGGTGGTCTACCGGCAGGCGCTGACCAGCGCGGCGCTGCCCGGCCTGCCGGCC
GATGCGCTGCAGGCGGCCGGTGCCTCGCTCGGGGGCGCCGTGCACCTGGCCGACACCCTG
CCGGCGTGGCAGGGCGCGGCCTTGCTGGCGGCCGCACGCGCGGGCTTCACCGATGCGCTG
CAGGCCACGGCCTGGGCCGGCGCGGTGCTGGTGCTGGTGGCCGCTGGGCTGGTGGCGCGC
CTGCTGCGCAAGCGCCCAGCGCTCGCATCTGGTTGA
>gb|KU254579.1|+|59421-59841|ARO:3004111|FosA6 [Escherichia coli]
ATGCTGAGTGGACTGAATCACCTGACCCTGGCAGTCAGCCAGCTGGCGCCGAGCGTGGCG
TTTTATCAGCAGCTGCTGGGCATGACGCTGCATGCCCGCTGGGACAGCGGGGCTTATCTC
TCCTGCGGCGATTTGTGGCTGTGCCTGTCGCTGGATCCGCAGCGGCGCGTTACTCCGCCG
GAAGAGAGCGACTACACCCATTATGCGTTTAGTATTAGCGAAGCCGATTTTGCTAGCTTC
GCCGCCCGCCTTGAGGCTGCCGGCGTGGCGATCTGGAAGCTGAACCGTAGCGAAGGTGCC
TCGCACTATTTCCTCGATCCCGATGGCCATAAGCTGGAGCTGCACGTCGGCAGTCTCGCC
CAGCGTCTGGCCGCCTGCCGCGAACAGCAGTATAAGGGGATGGTGTTTTTTGATCAGTGA
>gb|EU159120.1|+|0-858|ARO:3004826|LAP-2 [Enterobacter cloacae]
ATGAAAAAGATCCGCCTTATTATAATCTCTTTACTGGCTGGAATGTGTACTCCAGCATTA
TCTACACCAGTCAATGTTACTGATACAATACAAAGCACAGAAGACCATATCAAAGGTCGG
GTTGGTTTTACTGAAATAGACTTTTTATCCGGGAAGGTTCTGAGTAGTCATCGCCGTGAA
GAACGTTTTCCTATGATGAGCACATTCAAAGTTTTGTTATGTGGAGCAATATTAGTACGT
GTTGATAAAGGGCTTGAACAACTTGAACGCCGAATTACCTATAATAAGCATGACCTGGAC
GACTATTCTCCACTAACCAGTCAGCACATTGCAGATGGAATGACGGTTTCTGAGTTATGC
AATGCTGCCATTACCACCAGTGATAACACTGCTGCAAATTTATTGCTATCAACTATTGGC
GGGCCGGAGGGATTAACTCATTTTCTGCGTAGCACTGGTGATAGTTATACAAGGCTTGAT
CGACACGAACCCAGCCTTAATGAGGCGAAGCCTGGCGATGAGCGTGATACCACCACTCCG
GCAGCGATGGCTCAAACGCTACAAAAATTGTTAAACGAAAGTGTACTTACAGAAAAATCT
CGAAAAAAATTAATAAGCTGGATGCAGGAAGATAAAGTCGGCGGGCCTCTGTTCCGCTCT
GTACTGCCAGCTGGCTGGATGATAGCGGATAAAACAGGAGCAGGTGATCACGGATCTCGG
GGCATCGTTGCACTGTTGGGCCCCGGAGGCAAGCCATCTCGTATAGTAGTCCTGTATATT
ACAAATACTCATTCATCTATGAATGAACTCAACGAGCATATTGCAGGGATCGGAGATTCA
GTAATTAAGAACTGGTAA
>gb|U00096.3|-|4377810-4378944|ARO:3004290|Ecol_ampC_BLA [Escherichia coli str. K-12 substr. MG1655]
ATGTTCAAAACGACGCTCTGCGCCTTATTAATTACCGCCTCTTGCTCCACATTTGCTGCC
CCTCAACAAATCAACGATATTGTGCATCGCACAATTACCCCGCTTATAGAGCAACAAAAG
ATCCCGGGTATGGCGGTGGCGGTAATTTATCAGGGTAAACCTTATTACTTTACCTGGGGC
TATGCGGACATCGCCAAAAAGCAGCCCGTCACACAGCAAACGTTGTTTGAGTTAGGTTCG
GTCAGCAAAACATTTACTGGCGTGCTTGGTGGCGACGCTATTGCTCGAGGGGAAATCAAG
TTAAGCGATCCCACAACAAAATACTGGCCTGAACTTACCGCTAAACAGTGGAATGGGATC
ACACTATTACATCTCGCAACCTACACTGCTGGCGGCCTGCCATTGCAGGTGCCGGATGAG
GTGAAATCCTCAAGCGACTTGCTGCGCTTCTATCAAAACTGGCAGCCTGCATGGGCTCCA
GGAACACAACGTCTGTATGCCAACTCCAGTATCGGTTTGTTCGGCGCACTGGCTGTGAAG
CCGTCTGGTTTGAGTTTTGAGCAGGCGATGCAAACTCGTGTCTTCCAGCCACTCAAACTC
AACCATACGTGGATTAATGTACCGCCCGCAGAAGAAAAGAATTACGCCTGGGGATATCGC
GAAGGTAAGGCAGTGCATGTTTCGCCTGGGGCGTTAGATGCTGAAGCTTATGGTGTGAAG
TCGACCATTGAAGATATGGCCCGCTGGGTGCAAAGCAATTTAAAACCCCTTGATATCAAT
GAGAAAACGCTTCAACAAGGGATACAACTGGCACAATCTCGCTACTGGCAAACCGGCGAT
ATGTATCAGGGCCTGGGCTGGGAAATGCTGGACTGGCCGGTAAATCCTGACAGCATCATT
AACGGCAGTGACAATAAAATTGCACTGGCAGCACGCCCCGTAAAAGCGATTACGCCCCCA
ACTCCTGCAGTACGCGCATCATGGGTACATAAAACAGGGGCGACCGGCGGATTTGGTAGC
TATGTCGCGTTTATTCCAGAAAAAGAGCTGGGTATCGTGATGCTGGCAAACAAAAACTAT
CCCAATCCAGCGAGAGTCGACGCCGCCTGGCAGATTCTTAACGCTCTACAGTAA
>gb|AB080798.1|+|2658-3309|ARO:3004455|Ssui_ACT_CHL [Streptococcus suis]
ATGAACTTTAATAAAATTGATTTAGACAATTGGAAGAGAAAAGAGATATTTAATCATTAT
TTGAACCAACAAACGACTTTTAGTATAACCACAGAAATTGATATTAGTGTTTTATACCGA
AACATAAAACAAAAAAGATATAAATTTTATCCTGCATTTGTTTTCTTAGTGACAAGGGTG
ATAAACTCAAATACAGCTTTTAGAACTGGTTACAATAGCGAGGGAGAGTTAGGCTATTGG
GATAAGTTAGACCCACTATACACAATTTTTGATAGTGTATCTAAAACATTCTCTGGTATT
TGGACTCCTGCAAGGAATGACTTCAAAGAGTTTTATGATTTATACCTTTCTGATGTAGAG
AAATATAATGGTTCGGGGAAATTGTTTCCCAAAACACCTATACCCGAAAATGCTTTTTCT
ATTTCTATTATTCCATGGACTTCATTTACTGGGTTTAACTTAAATATCAATAATAATAGT
AATTATCTTCTACCCATTATTACAGCAGGAAAATTCATTAATAAAGGTAATTCAATATAT
TTACCGCTATCTTTACAGGTACATCATTCTGTTTGTGATGGTTATCATGCAGGATTGTTT
ATGAACTCTATTCAGGAATTGGCAGATAGGCCTAATGACTGGCTTTTTTAA
>gb|X92945.2|-|8934-9582|ARO:3004458|Efae_ACT_CHL [Enterococcus faecalis]
ATGACTTTTAATATTATTGAATTAGAAAATTGGGATAGAAAAGAATATTTTGAACACTAT
TTTAATCAGCAAACTACTTATAGCATTACTAAAGAAATTGATATTACTTTGTTTAAAGAT
ATGATAAAAAAGAAAGGATATGAAATTTATCCCTCTTTAATTTATGCAATTATGGAAGTT
GTAAATAAAAATAAAGTGTTTAGAACAGGAATTAATAGTGAGAATAAATTAGGTTATTGG
GATAAGTTAAATCCTTTGTATACAGTTTTTAATAAGCAAACTGAAAAATTTACTAACATT
TGGACTGAATCTGATAAAAACTTCATTTCTTTTTATAATAATTATAAAAATGACTTGCTT
GAATATAAAGATAAAGAAGAAATGTTTCCTAAAAAACCGATACCTGAAAACACCATACCG
ATTTCAATGATTCCTTGGATTGATTTTAGTTCATTTAATTTAAATATTGGTAACAATAGC
AGCTTTTTATTGCCTATTATTACGATAGGTAAATTTTATAGTGAGAATAATAAAATTTAT
ATACCAGTTGCTCTGCAACTTCATCATTCTGTATGTGATGGTTACCATGCTTCACTATTT
ATGAATGAATTTCAAGATATAATTCATAGGGTAGATGATTGGATTTAG
>gb|MF095097.1|-|1855-3484|ARO:3004470|poxtA [Staphylococcus aureus]
ATGAAAGGTAAAAATATGAATTTAGCCTTTGGGTTGGAAGAAATTTATGAGGATGCTGAG
TTTCAAATCGGAGATTTGGATAAGGTCGGTATTGTCGGCGTGAACGGAGCCGGAAAGACC
ACCTTGTTCCGCCTGCTGTTGGGAGAACTTGAACTTGATAATGGTTCACTGACCAGTGGA
AATGCCCGTATTGGTTATCTCCCACAGGAAATTGTCTTGGAAGATGAGGATATTACCGTT
TGGGATTTCCTTTTTGAGGGACGTCCGATTAAAAAGTATGAGCAGGAATTGGAAGAAATC
TATAAAAAGCTTGAAACCGCAGTCAATGCAGAGCAGGAAGCACTGCTTGCCCGAATGGGA
ACATTGCAAGAACGCTTGGAGTATTTCGACTTCTATGAGGCAGAAACAATTCTGTTGGAG
TTTGCAGATAAAATGAGCATTGATGCAGAATTATATCATCGTCCGATGAGAGAGCTTTCA
GGCGGACAAAAATCCAAAATGGCATTTGCCAGACTACTATATTCAAAACCGGAAATTCTA
TTGTTGGATGAGCCTACCAACCATTTAGATGTCAGCACAAAGGATTTTGTTATAAAATAC
TTAAAGAATTATAGGGGTTCGGTACTGATTATCAGCCATGATATTGATTTTCTAAATCGG
ATTATCAACAAAATTATGTACATCAACAAAGCTACCCATAAAATATCTGTTTATGATGGA
GACTACTACATCTACAAGAAAAAGTATGCAGAGGAACAGCGGATTCGTGAAATGGCGATT
GTACAGCAGGAAAAAGAAATAAAGGAGCTTTCCGATTTTGTACAAAAAGCAAAACAAGCC
AGTCAGACCAATCATCACCTCAAACGAATGGGTCAAGAGCGAGCCTTGCGGCTTGATAAA
AAGCGTGGAGAGCTGCAAAAGAGAAATCGACTGTACAAGCGTGTGAAGATGGATATTCGC
CCCAAGCGTGAAGGGGCACAAGTTCCCTTAGAGGTGGAAAATATCACCTTCCACTATTCG
GGGTATCCCACCCTTTATCAGAACCTTTCCTTTCAGATTAACGGAAGAGAACGATTTCTT
GTGGTGGGTGAAAACGGTGTCGGTAAATCCACCTTATTGAAATTGATGATGGGTATTCTC
AGTCCAGATGAAGGATGCATTCGCTTTAACCAGAAAACTGATATTGCATATTATGCACAG
GAACTCGAACAGCTTGATGAAAACAAAACGGTCATTGACAATGTGGAGTCTGAAGGATAT
ACACCGTGGCAAATCAGAGCCGTACTGAGCAACTTCCTGTTTTATGATGACGATGTAAAC
AAGAAAGTATCTGTGCTGTCCCCTGGAGAAAAAGCAAGGGTTGCCCTTTGCAAAATCCTA
TTACAGAAAGCCAATCTTTTGATACTGGACGAGCCGACCAACCACCTTGACCCAGAAACG
CAGAAAATCATTGGCGGCAACTTCAATTTGTTTGAGGGAACCATTATTGCCGTTAGCCAT
AACCCATCCTTTGTGGAACAAATCGGAATTAGCCGTATGCTTATTTTGCCCAGCGGTCGA
ATTGAACCCTATTCCCGTGAGCTGCTTGAGTATTATTATGAAATCAACGGTTCTGTTGCA
AAGTTTTAA
>gb|EF063111.1|+|1121-1988|ARO:3004856|SCO-1 [Acinetobacter baumannii]
ATGACAAGATCTGCCCTTTTGATTCCACTCACCACGGCGGCTATCGCGCTAAACGCAATA
TCGCCGGTTTATGCGAGCGACACCCATTCTATTGATGATACCGTAAAACAGGTTGAAACC
ACGCTGGGAGCAAAAGTGGGTATAGCCGTCCTGGACACCGGGTCTCAACGTGCCTGGTTC
CACCGTGCTGATGACCGTTTCCCGATGGCGAGCACATCCAAAGCTCTGACCTGTGCAGCG
CTGTTGGATAAAGGTCAGAGCTTTATGAATAAAGAGGCCTTGATCAAAAAGGCGGACCTG
GATGAATATGCACCAGTGACATCCGGCATAGTCGGCAAAAAAGTAAGTGCGGCTGACCTT
TGCAGCATTACCATGCGTACAAGTGACAATACCGCCGTCAACAAAGTTCTTGAAATCCTG
GGAGGACCGCAAGCTGTAACCGCTTATTTGCGCAAGACAGGTGATAACATTACTCGACTT
GACAGAAATGAACCGGACCTCAACGAAGGAACGCCTGGAGACGTGCGCGACACGACAACG
CCTCGCGCTATTCTCGAAACACTTAATAAACTGGTACTGGGCCCCACTCTTGGCTCTGAC
GAGCGAAAACAACTCACAACCTGGCTTGAAAGTAATGAGGTTGGTGACCCTTTGCTGCGC
GCTGGAGTTCCTTCTGATTGGCGCGTCGCCGATCGAACTGGCGCTGGAGGTAACGGGACG
CGTGGGGTGATTGCCGTCATGTGGCCGCCAAAACACGCGCCAATCATTGCTGCGATTTAC
ATTACACAGACGAAAGCCACTATGGAGGAAAGGAACGCTGCCATCGCCTCTATTGGCAAA
GCGATTGCTGCCGAAGTTCTGGAATAA
>gb|DQ839391.1|-|12872-13757|ARO:3003741|mphE [uncultured bacterium]
ATGACAATTCAAGATATTCAATCACTTGCTGAAGCACACGGCTTGTTGCTTACGGACAAA
ATGAATTTCAATGAAATGGGCATTGATTTTAAGGTCGTTTTTGCTCTTGATACAAAGGGG
CAACAATGGTTGCTGCGTATTCCTCGTCGTGATGGCATGAGGGAACAAATCAAGAAAGAA
AAACGCATTTTAGAATTGGTAAAAAAACATCTTTCTGTAGAGGTTCCTGATTGGAGAATT
TCATCTACAGAATTAGTGGCTTATCCCATACTTAAAGATAATCCTGTTTTAAATTTGGAT
GCTGAAACCTATGAAATAATTTGGAATATGGACAAAGATAGCCCGAAATACATAACATCT
TTGGCAAAAACCTTATTTGAAATCCATAGTATTCCTGAAAAAGAAGTTCGGGAAAATGAT
TTGAAAATTATGAAACCTTCAGATTTAAGACCTGAAATAGCAAACAATTTGCAGTTAGTA
AAATCTGAAATTGGTATAAGTGAGCAATTGGAAACCCGCTACAGAAAATGGTTGGATAAT
GATGTTCTATGGGCAGATTTCACCCAATTTATACATGGCGATTTATATGCTGGGCATGTA
CTAGCTTCAAAGGATGGAGCTGTTTCAGGCGTTATTGATTGGTCAACAGCCCATATAGAT
GACCCAGCGATTGATTTTGCTGGGCATGTAACTTTGTTTGGAGAAGAAAGCCTCAAAACT
CTAATCATCGAGTATGAAAAACTAGGGGGTAAAGTTTGGAATAAACTATATGAACAGACT
TTAGAAAGAGCAGCGGCCTCTCCTTTGATGTATGGTTTATTTGCCTTAGAAACTCAAAAT
GAAAGCCTTATCGTTGGAGCAAAAGCTCAGTTGGGAGTTATATAA
>gb|KP076293.1|+|2347-2821|ARO:3004550|dfrA27 [Vibrio cholerae non-O1/non-O139]
GTGAAAATATCACTAATGGCTGCAAAAGCAAGAAATGGGGTTATTGGCTGCGGCTCGGAT
ATCCCGTGGAACGCTAAAGGTGAGCAGCTGCTTTTTAAAGCAATAACTTACAATCAATGG
CTCTTAGTCGGCCGTAAAACATTTGAGGCAATGGGGGCTCTCCCAAATAGAAAGTATGCA
GTTGTCAGCCGCTCAGGATCGGTAGCTACTAACGATGATGTGGTTGTGTTTCCATCTATA
GAAGCAGCAATGAGGGAGCTAAAGACTCTTACGAACCATGTTGTTGTTTCTGGTGGTGGA
GAGATCTACAAGAGTCTGATCGCCCATGCCGACACGCTACATATCTCGACAATAGATTCC
GAGCCAGAGGGCAATGTTTTCTTTCCGGAAATCCCCAAAGAGTTCAATGTGGTGTTCGAG
CAGGAATTTCATTCAAATATAAATTATCGCTATCAAATCTGGCAAAGGGGTTAA
>gb|AM997279.2|+|704-1178|ARO:3004552|dfrA30 [Klebsiella sp. MB45]
GTGAAAGTATCATTAATGGCTGCAAGAGCGAGAAACGGAGTGATCGGTTGCGGTCCACAC
ATACCCTGGTCCGCGAAAGGAGAGCAGCTACTCTTTAAAGCCCTGACGTACAACCAGTGG
CTTTTGGTTGGCCGCAAGACGTTCGAATCAATGGGGGCGCTCCCCAACAGGAAATACGCG
GTCGTTACTCGCTCAGCCTGGACGGCCAATAATGACAACGTAGTAGTATTCCCGTCGATC
GAAGAGGCCATGGGCGGTCTAGCTAAACTCAACGGTCACGTTATAGTGTCTGGTGGCGGG
GAGATTTACAGAGAAACGTTGCCCATGGCCTCTACGCTCCATGTATCGACGATCGACATT
GAGCCAGAAGGGGATGTTTTCTTCCCGAATATTCCCAACTTCTTCGAAGTTGTTTTTGAG
CAACATTTTAGTTCAAACATTAACTATTGCTATCAAATTTGGAAAAAGGGTTAA
>gb|NZ_CP014234.1|+|1701629-1703306|ARO:3004569|ICR-Mo [Moraxella osloensis]
TTGGTGCATTTAGATAAGGTGAGTAATCGTATGTCAGTGAATAACTCTCGATGGTTAGCA
TGGCGTCAGCAAGGTATTAATGCTTATGTGATGATGGGTATTGTCGCGCTATTTTTGACC
CTAACCGCCAATATTACTTTCTTTGATAAAGCCACGGAAGTCTATCCGTTTGCCCAGCAT
ATTGGGTTTATAGGCTCATTGCCGTTGGTGCTATTCGGTGTCATGCTACTGGTTATTGTG
CTGCTCAGCTATCGTTACACCCTTAAAGCGGTATTGATTTTTTTGCTATTGACCGCGGCA
GTCACGGCGTATTTTACTGATACTTATGGCACTGTCTATGATGTCAATATGCTACAAAAC
GCGCTACAAACCGATAAAGCAGAAAGCGCCGATTTGTTTAACGTCAATTTTATCTTACGC
ATTTTATTGCTTGGGGTATTGCCTAGTGTGTGGGTGGCGTGGCAAAAGGTCACATTTCCC
CCCATCAAGCGCAGCATATTGCAGCGCGGCTTGACGTATTTGGTCAGCCTCGGTTTGGTA
GTGTTACCGATTTTGGCAATGAGTAAAAATTACGCCAGTTTTTTCCGTGAACATAAACAG
CTTCGTAGCTATACCAATCCTGCAACCCCTGTATATGCACTGGGTAAACTTGCCAGTATA
CAGCTCAAACAAGCACAAGCTCCCAAAACCCAAATCATGCATGCCACCGATGCGGTGCAG
GTGAGTAATCCTACCACCCGTAAGCCAAAACTGGTGGTATTTGTAGTTGGAGAAACCGCG
CGCGGCGACCATGTGCAGCTAAATGGGTATAACCGAACTACCTTCCCGCAGATGGCAGCG
ACGGCTGGGGTAACTAATTTTAACCAAGTCATCGCCTGCGGTACCTCAACCGCTTATTCG
GTGCCTTGTATGTTTAGTTATGTCGGCATGAAAGACTACGATGTGGATACCGCCAACTAC
CAAGAAAACGTACTTGATACCTTACATCGCCTAAAGGTTAATATCTTGTGGCGTGATAAC
AACTCAAGCTCAAAAGGCGTCACTAATCGTTTGCCCGCGGCGGATTTTGTCGATTATAAA
ACTGCGCGCAACAATACGATGTGTAATACCAACCCCTATGGCGAGTGCCGCGATGTGGGT
ATGCTAGTAGGCTTAGATGACTACGTCAAACAACAAGCTAACCAAAATACGCTTAACCAG
GATACCCTAATTGTGCTGCACCAAATGGGTAATCACGGACCTGCGTATTTTAAACGATAT
GATAAGCAATTTGAAAAATTCACCCCAGTCTGCCAAAGCAATGAACTTGCCAAATGCGAC
CCACAAAGCGTGATTAATGCCTTTGACAATGCGCTACTTGCCACCGATGACTTTTTGGCA
AAAACGGTGAACTGGTTAGACAAATATGACAGCACCCACCAAGTAGCGATGCTGTATGTC
AGTGACCACGGTGAAAGTCTGGGCGAAAACGGCATCTATTTACATGGTATGCCTTATAAA
ATCGCGCCTAAAGCGCAAAAACACGTCGCATCGATGTTTTGGGCAGGTAAACACTCAGGC
ATTCAAGCAGTGCCATCTAATACTGAGCTCACCCATGATGCCATTACCCCAACCTTGTTA
AAACTGTTTGATGTGCGTGCGCAAACCGTACAAGGCAAACCTTTATTTATCAAGTAA
>gb|CP000521.1|-|1557233-1558523|ARO:3004573|Abau_AbaF [Acinetobacter baumannii ATCC 17978]
ATGACGACAACACTAAAAAAGGTAGTCGCGGCCTCTATGGTCGGCTCCGTAGCAGAATGG
TATGAATTTTTCCTTTATGGCACCGCTTCTGCCCTCGTCTTTGGCGAACTTTTCTTTCAA
CAAACTGGCAATGCTATAGATGGAATTTTGGCGGCCTTTGCTCTGTATGCCGTTGGCTTT
TTAGCAAGACCTCTCGGTGGCCTCGTGTTTGGTCACTACGGCGATAAAATTGGGCGCAAG
AAATTATTGCAAATTAGCCTGATCATTGTCGGTATCACTACTTTTTTAATGGGCTGTATT
CCGACCTTTCATCAAATTGGCTATTGGGCTCCTACACTCCTAGTGATATTACGTTTAATT
CAAGGTTTTGCTTTTGGTGGTGAATGGGGCGGCGCAGTTATTTTAGTTTCAGAGCACAGT
CCAGATGATCGCAGAGGTTATTGGGCAAGCTGGCCACAAACTGGTGTACCGCTCGGAAAT
TTAGTAGCCACACTGGTTTTATTATTACTTTCAAAAAACCTCTCACCCGAACAATTTCTA
GATTGGGGGTGGCGCTGTGCATTCTGGTTCTCAGCAGTCGTGGTACTGATTGGTTTATGG
ATTCGAAAAAATGTAGACGATGCCGAAGTGTTTAAAGAAGCACAGGCCAAACAACAGCTT
CTTGAAAAGCAACAACTCGGGATTATTGAGGTTTTAAAATATCATAAGAAATCTGTTATT
GCGGGTATCGGTGCCAGATTTGCAGAAAATATTTTGTACTATATGGTGGTTACTTTTTCG
ATCAGTTATTTAAAGTTAGTCGTCCATAAAGATACTTCGCAGATCTTACTGCTCATGTTC
GGCGCTCATCTGATCCATTTCTTTATTATTCCTTTTATGGGGCATTTAAGCGATATATTT
GGCCGTAAACCTATTTACCTTATTGGGGCTGTACTTACTGCTTTTTGGGGTTTTGTCGGC
TTTCCTTTAATGGATACAGGCAATGACTGGCTCATTATGTTAGCAATTGTGCTTGGTTTA
TTTATTGAGTCCATGACCTACTCGCCTTACTCTGCGTTAATGACTGAGTTATTTCCAACT
CACATCCGCTATACGGCGCTTTCATTTTGTTATCAAGTCGCACCCATTATGGCAGGTTCG
CTTGCTCCATTAATTGCCCTAACATTACTCAAAGAATTTAATAGTTCGATTCCGATTTCT
TTATATTTGGTTGCCGCAAGTCTGATTTCTATTGTCTCGATTTTGCTGGTGAAAGAAACC
AAAGGCCGATCTCTAGCTTTTAAAGATTAA
>gb|HQ730118.1|+|5174-5507|ARO:3005009|qacE [Klebsiella pneumoniae]
ATGAAAGGCTGGCTTTTTCTTGTTATCGCAATAGTTGGCGAAGTAATCGCAACATCCGCA
TTAAAATCTAGCGAGGGCTTTACTAAGCTTGCCCCTTCCGCCGTTGTCATAATCGGTTAT
GGCATCGCATTTTATTTTCTTTCTCTGGTTATGAAATCCATCCCTGTCGGTGTTGCTTAT
GCACTCTGGTCGGGACTCGGCGTCGTCATAATTACAGCCATTGCCTGGTTGCTTCATGGG
CAAAAGCTTGATGCGTGGGGCTTTGTAGGTATGGGGCTCATAGTTAGTGGTGTAGTAGTT
TTAAACTTGCTTTCCAAAGCAAGTGCCCACTAA
>gb|U49101.1|+|1490-1838|ARO:3005010|qacEdelta1 [Pseudomonas aeruginosa]
ATGAAAGGCTGGCTTTTTCTTGTTATCGCAATAGTTGGCGAAGTAATCGCAACATCCGCA
TTAAAATCTAGCGAGGGCTTTACTAAGCTTGCCCCTTCCGCCGTTGTCATAATCGGTTAT
GGCATCGCATTTTATTTTCTTTCTCTGGTTCTGAAATCCATCCCTGTCGGTGTTGCTTAT
GCAGTCTGGTCGGGACTCGGCGTCGTCATAATTACAGCCATTGCCTGGTTGCTTCATGGG
CAAAAGCTTGATGCGTGGGGCTTTGTAGGTATGGGGCTCATAATTGCTGCCTTTTTGCTC
GCCCGATCCCCATCGTGGAAGTCGCTGCGGAGGCCGACGCCATGGTGA
>gb|AJ627643.4|+|4933-5713|ARO:3002653|APH(3')-VIb [Alcaligenes faecalis]
ATGGAATTGCCCAATATTATTCAACAATTTATTGGAAACAGCGTTTTAGAGCCAAATAAA
ATTGGTCAGTCGCCATCGGATGTTTATTCTTTTAATCGAAATAATGAAACTTTTTTTCTT
AAGCGATCTAGCACTTTATATACAGAGACCACATACAGTGTCTCTCGTGAAGCGAAAATG
TTGAGTTGGCTCTCTGATAAATTAAAGGTGCCTGAACTCATCATGACTTTTCAGGATGAG
CAGTTTGAATTCATGATCACTAAAGCGATCAATGCAAAATCAATTTCAGCGCTTTTTTTA
ACAGAGCAAGAATTGCTTGCTATCTATAAGGAAACACTCAATCAGTTAAATGCAGTTGCT
ATTATTGATTGCCCATTTATTTCAAGCATTGATCATCGGTTAAAAGAGTCAAAATTTTTT
ATTGATAACCAACTCCTTGACGAGATAGATCAAGATGATTTTGAGGCTGAATTATGGGGA
GACCATAAAACTTACATAAGTCTTTGGAATGAGTTAAATGAGACTCGTGTTGAAGAAAGA
TTGGTTTTTTCTCATGGCGATATCACGGATAGTAATATTTTTATAGATAAATCTGGTGAA
ATTTACTTTTTAGATCTTGGTCGTGCTGGATTAGCAGATGAATTTGTAGATATATCTTTT
GTTGAACGTTGCCTAAGAGAGGATGTATCTGAGGAAACTGCTAAAATATTTTTAAAGCAT
TTAAAAAACGATATGCCTGACAAAAGGAATTATTTTTTAAAACTTGATGAATTGAATTGA
>gb|MG707078.1|+|0-1074|ARO:3005021|cfr(D) [Enterococcus faecium]
ATGTTACAAAAACAATTAACTAAATATCAACAAATTGAAAAAGTTTTAAAAGAGTGTCAA
CAACCAAACTACCGAATGAAGCAAATTCTTCATTGTATTTTTAAAGAGAAAAAAACAGAT
TTCAATGAGATGTCTGTATTACCTAAAAATTTACGAGATACTTTAACAACAGAAATAGGA
ACATCACTTCTAACAGTTGAGCCCCTTATTGAACAGAAGTCGCAACAAGTGAGGAAAGTA
CTCTTTAATCTTTCTGGAGATAATCGCATTGAAACAGTCAACATGACCTATCAAGCTGGC
TGGGAATCTTTTTGTATTTCATCTCAATGTGGCTGCAATCTAGGTTGTCAATTTTGCGCT
ACTGGAAAAATTGGCTTAAGAAAAAATTTAACGGCTGAGGAAATAACGGATCAAGTTCTC
TACTTTCTTTTAAAAGGACACCAAATTGATAGTATTTCTTTTATGGGTATGGGAGAACCA
CTTGCTAACCCTCATTTTTTTGAGGCTTTAGATATTTTTATGAATCCTGATATGTTTCAA
CTGAGCCCTAGGCGTTTATCTGTTTCAACGATTGGTGTGATTCCTAAAATAAAACGACTA
ACAGCTGAATATCCACAAGTTCATTTAACTTTTTCTCTTCACTCACCTTTTGATGAAGAG
AGAAGTCAGTTAATGCCGATTAATAAAAGTTTTCCCCTTTTAAAAGTGATGGATACTTTA
GATGAACATATAAAAGTAACTTCAAAAAAAGTTTACATTGCTTATATTTTACTACCTGAT
GTGAACGATTCTTTGACTCATGCAGTTGCTTTAGCAGATTTACTTCGCTCTCGGTATAAA
AAAGGAAAGCTGTATCATGTCAATCTCATCAGGTACAATCCTACTTTTGATGCACCAAGA
ACGTTCAAGCAAGTAGATGAAAAGCAAGTTAAACTGTTCTATCAAACCTTAATATCTAAA
GGCATAAATGTCACTATTAGAAGTCAGTTTGGAATTGAAATTGATGCTGCCTGTGGCCAA
TTATATGGAAATTATGAGATTAAAAACAAAAAAACAATCCAAGTAAATGACTAG
>gb|AY963803.6|+|24823-26038|ARO:3005043|cmlA9 [Salmonella enterica subsp. enterica serovar Emek]
ATGACCACCACACGCCCCGCGTGGGCCTATACGCTGCCGGCAGCCTTGCTGCTTATGGCT
CCCTTCGACATCCTCGCCTCGCTGGCGATGGATATTTATCTTCCAGTCGTTCCGGCGATG
CCGGGCGTCCTGAACACGACTCCATCCATAATCCAACTCACGTTGAGCCTCTACATGGTG
ATGCTCGGTGTGGGCCAAGTGATCTTTGGGCCACTCTCCGATCGCGTCGGGCGACGGCCG
ATCCTGCTTGTAGGCGCAACGGCTTTCGTTGCTGCGTCTCTGGGAGCGGCTTGTTCTTCA
ACTGCATTAGCCTTTGTTGCGTTTCGTCTGGTTCAGGCTGTTGGAGCATCGGCCATGCTG
GTGGCCACCTTCGCGACCGTGCGCGACGTATATGCCAATCGTCCCGAAGGTGCCGTCATC
TACGGCCTTTTCAGTTCGATGCTGGCGTTCGTGCCTGCGCTCGGCCCTATAGCCGGTGCG
CTGATCGGCGAGTTTTGGGGATGGCAGGCGATCTTCATCACACTGGCTGCACTGGCTTCG
CTCGCACTCTTAAACGCCAGTTTCAGGTGGCATGAAACCCGACCGTTGGATCAGGCCAGA
ACGCAACGATCTGTTTTGCCGATCTTCGCGAGTCCGGCCTTTTGGGTTTACACGGTCGGA
TTTAGTGCCGGCATGGGCACATTCTTCGTTTTCTTCTCGACAGCCCCCCGTGTTCTCATA
GGCCAAGCCGGCTATTCCGAGATCGGATTTAGCTTGGCCTTCGCGACTGTCGCGCTGGTC
ATGGTCACGACAACCCGCTTCGCAAAGTCCTTCGTTGCCAAATGGGGTATCGCGGGATGC
GTAGCGCGCGGGATGGCGTTGCTCGTTTCCGGCGCGATCCTGTTGGGGATCGGCCAACTT
TTCGGATCGCCGTCATTTTTCAGCTTCATCCTGCCGATGTGGGTTGTCGCGGTCGGCATT
GTCTTCACGGTGTCCGTTACCGCCAACGGCGCACTTGCGCAGTTCGACGACATCGCTGGA
TCAGCGGTTGCGTTCTACTTCTGCATCCAAAGCCTGATAGTCAGTATCGTCGGGACATTG
GCGGTGACGCTGTTAAACGGCGATACAGCGTGGCCCGTGATTTGTTACGCCACGGCAATG
GCAGTGCTGGTGTCGTTGGGGCTGGCGCTCCTTCGATCCCGTGATGCTGCCACCGAGAAG
TCGCCAGTCGTCTAG
>gb|HF536482.1|+|4176809-4177223|ARO:3005049|CrcB [Klebsiella pneumoniae subsp. pneumoniae Ecl8]
GTGCTTAATTTTACTATTCTGATCTTTGTTGGCGGGGCGTTTGGCGCAATATGCCGCGAA
TTATTGATGTTGGTAGTGCCTCGCCTGAGCGATGGCTTTCCCCTGGATATCTTCATCGCC
AATATTATTGCCGCTTTTTTGCTTGGTTTATGCACATCACTGTATAAAAGGAACCGGGTT
AATCAGTACATCCATATGATGGTGGCTACGGGTATCATGGGAGGGCTATCAACCTTCTCC
AGCTTTGTATCTGGCGCGGTGGAAATGATGAATGAGCCACTCAGCGCGCTGATCGCCATC
TGTTATCTGGTTATCAGCCTGATAGTCGGTTTTATGGCTGTGGAGCTGGGGTTAAGACTG
GGCTCCCGAGTAAAGCCTGCGCCGCCCATGACTCATAACAGATCGACTGGTTAA
>gb|MT090547.1|+|0-810|ARO:3005085|AAC(3)-IIg [Enterobacter cloacae]
ATGAACACAAGGGAAACAATTGCGGCGGACCTTTCACGGCTGGGTGTCCAATCCGGCGCT
CTCGTCATGGTTCACGCATCGCTGAAGGCGATCGGCCCCGTCGATGGAGGCGCAGCATCG
ATAGTGTCTGCCCTGCTCGATGCCGTCGGCCCCACTGGAAGCTTGATGGGATACGCCTCG
TGGGACCGGTCGCCTTACGAAGAAACGCTCAATGGCGCACGGATGGATGCGGAACTGCGC
CACCGATGGCCGCCGTTCGATCCAGCCATATCAGGCACGTATCGCGGCTTCGGCCTGCTC
AACCGGTTCCTCCTCCAGACACCCGGCGCCCGGCGCAGCGCGCACCCGGATGCCTCGATG
GTCGCGGTAGGGCCTCTGGCCGGCACTCTGACGCGGCCTCACGAACTTGGGCAGGCTTTC
GGACCTGGATCGCCGCTGGAGCGTTTCGTCGAGCGTGCCGGAAAGGTTCTGTTGCTCGGA
GCCCCGCTCGATTCCGTTACCGTCCTGCACTACGCCGAGGCCATTGCCCGCATCCCGAAC
AAGCGACGCGTGAGCTACGAAATGCCGATCCGCAGCGAGGACGGCGGAGTGAGATGGAAA
CGCGCCGAGGATTTCGACTCCAACGGCATTCTCGATTGTTTCGCTATCGAAGGAGAGCCG
GACGCCGTCGAGACAATTACCAATGCCTATGTGGAGCTGCGACGCCATCGGGAGGGCTTG
GTCGGTCAGGCGCACTGCTACTTGTTCGAAGCGCGGGATATCGTTTCGTTCGGTGTCGAC
TATCTTCAACGGCACTTTGGCTCGCCCTGA
>gb|DQ149925.1|+|188-521|ARO:3005098|qacL [Vibrio cholerae]
GTGAAGAACTGGATATTTATGGCTGTTGCAATCTTTGGCGAGGTCATCGCAACTTCCGCA
CTGAAGTCTAGCCATGGATTCACTAGGTTAGTTCCTTCCGTTGTAGTTGTGGCTGGCTAC
GGGCTTGCGTTCTATTTCTTGTCTCTCGCGCTCAAGTCCATTCCGGTCGGTATTGCTTAC
GCTGTATGGGCTGGGCTTGGCATCGTGCTTGTGGCAGCTATTGCTTGGATTTTCCATGGC
CAAAAACTAGACTTCTGGGCGTTCATTGGCATGGGACTTATCGTCAGTGGCGTCGCCGTT
CTAAACCTGCTATCCAAGGTCAGCGCACATTGA
>gb|EU161636.1|+|1021-1576|ARO:3005115|AAC(6')-Ib-cr5 [Pseudomonas aeruginosa]
GTGACCAACAGCAACGATTCCGTCACACTGCGCCTCATGACTGAGCATGACCTTGCGATG
CTCTATGAGTGGCTAAATCGATCTCATATCGTCGAGTGGTGGGGCGGAGAAGAAGCACGC
CCGACACTTGCTGACGTACAGGAACAGTACTTGCCAAGCGTTTTAGCGCAAGAGTCCGTC
ACTCCATACATTGCAATGCTGAATGGAGAGCCGATTGGGTATGCCCAGTCGTACGTTGCT
CTTGGAAGCGGGGACGGAAGGTGGGAAGAAGAAACCGATCCAGGAGTACGCGGAATAGAC
CAGTTACTGGCGAATGCATCACAACTGGGCAAAGGCTTGGGAACCAAGCTGGTTCGAGCT
CTGGTTGAGTTGCTGTTCAATGATCCCGAGGTCACCAAGATCCAAACGGACCCGTCGCCG
AGCAACTTGCGAGCGATCCGATGCTACGAGAAAGCGGGGTTTGAGAGGCAAGGTACCGTA
ACCACCCCATATGGTCCAGCCGTGTACATGGTTCAAACACGCCAGGCATTCGAGCGAACA
CGCAGTGATGCCTAA
>gb|EU675686.2|+|1260-1860|ARO:3005116|AAC(6')-Ib-cr6 [Escherichia coli]
ATGAGCAACGCAAAAACAAAGTTAGGCATCACAAAGTACAGCATCGTGACCAACTGCAAC
GATTCCGTCACACTGCGCCTCATGACTGAGCATGACCTTGCGATGCTCTATGGGTGGCTA
AATCGATCTCATATCGTCGAGTGGTGGGGCGGAGAAGAAGCACGCCCGACACTTGCTGAC
GTACAGGAACAGTACTTGCCAAGCGTTTTAGCGCAAGAGTCCGTCACTCCATACATTGCA
ATGCTGAATGGAGAGCCGATTGGGTATGCCCAGTCGTACGTTGCTCTTGGAAGCGGGGAC
GGACGGTGGGAAGAAGAAACCGATCCAGGAGTACGCGGAATAGACCAGTTACTGGCGAAT
GCATCACAACTGGGCAAAGGCTTGGGAACCAAGCTGGTTCGAGCTCTGGTTGAGTTGCTG
TTCAATGATCCCGAGGTCACCAAGATCCAAACGGACCCGTCGCCGAGCAACTTGCGAGCG
ATCCGATGCTACGAGAAAGCGGGGTTTGAGAGGCAAGGTACCGTAACCACCCCATATGGT
CCAGCCGTGTACATGGTTCAAACACGCCAGGCATTCGAGCGAACACGCAGTGATGCCTAA
>gb|MN370854.1|+|0-789|ARO:3005130|OXA-846 [Pseudomonas aeruginosa]
ATGCGCCCTCTCCTCTTCAGTGCCCTTCTCCTGCTTTCCGGGCATGCCCAGGCCAGCGAA
TGGAACGACAGCCAGGCCGTGGACAAGCTATTCGGCGCGGCCGGGGTGAAAGGCACCTTC
GTCCTCTACGATGTGCAGCGGCAGCGCTATGTCGGCCATGACCGGGAGCGCGCGGAAACC
CGCTTCGTTCCCGCTTCCACCTACAAGGTGGCGAACAGCCTGATCGGCTTATCCACAGGG
GCGGTTAGATCCGCCGACGAGGTTCTTCCCTATGGCGGCAAGCCCCAGCGCTTCAAGGCC
TGGGAGCACGACATGAGCCTGCGCGACGCAATCGAGGCATCGAACGTACCGGTCTACCAG
GAACTGGCGCGGCGCATCGGCCTGGAGCGGATGCGCGCCAATGTCTCGCGTCTGGGTTAC
GGCAACGCGGAAATCGGCCAGGTTGTGGATAACTTCTGGTTGGTGGGACCGCTGAAGATC
AGCGCGATGGAACAGACCCGCTTTCTGCTCCGACTGGCGCAGGGAGAATTGCCATTCCCC
GCCCCGGTGCAGTCCACCGTGCGCGCCATGACCCTGCTGGAAAGCGGCCCGGGCTGGGAG
CTGCACGGCAAGACCGGCTGGTGCTTCGACTGCACGCCGGAACTCGGCTGGTGGGTGGGC
TGGGTGAAGCGCAACGAGCGGCTCTACGGCTTCGCCCTGAACATCGACATGCCCGGCGGC
GAGGCCGACATCGGCAAGCGCGTCGAACTGGGCAAGGCCAGTCTCAAGGCTCTCGGGATA
CTGCCCTGA
>gb|NG_050714.1|+|1-1146|ARO:3006246|ACT-51 [Enterobacter kobei]
ATGAAGACAAAATCCCTTTGCTGTGCCCTGATGCTCAGCACCTCCTGCTCTGTTCTCGCC
GCGCCGATGTCAGAGAAACAGCTGTCTGACGTGGTGGAACGTACCGTTACCCCCCTGATG
AAAGCGCAAGCCATTCCGGGCATGGCGGTAGCGGTGATTTATCAGGGTCAGCCGCACTAC
TTTACCTTCGGAAAGGCCGATGTTGCGGCGAACAAACCTGTCACCCCGCAAACCCTGTTT
GAGCTGGGCTCTATAAGTAAAACCTTCACCGGCGTATTAGGTGGCGATGCGATTGCGCGC
GGAGAAATATCGCTGGGCGACCCCGTGACAAAGTACTGGCCCGAGCTAACAGGCAAGCAG
TGGCAGGGTATTCGCATGTTGGATCTGGCGACCTACACCGCGGGTGGCCTGCCGCTACAG
GTGCCGGATGAGGTCACGGATAACGCCTCCCTGCTGCGTTTCTATCAACACTGGCAACCG
CAGTGGAAACCAGGCACAACGCGTCTTTATGCGAACGCCAGCATCGGGCTTTTTGGCGCC
CTCGCGGTTAAACCCTCCGGTATGAGCTTTGAACAGGCCATGACGAAGCGGGTCTTCAAG
CCACTCAAACTGGACCATACATGGATTAACGTTCCGAAAGAAGAAGAGGCGCATTACGCC
TGGGGATACCGTGACGGTAAAGCAACCCACGTTTCACCGGGAATGCTGGATGCCGAAGCG
TATGGTGTCAAAACCAACGTCCAGGATATGGCGAGCTGGGTGAAGGCCAACATGAACCCT
GACGCCCTTCCGGATTCAACGTTGAAACAGGGTATTGCCCTGGCACAGTCTCGCTACTGG
CGCGTGGGTGCCATGTATCAGGGTCTGGGCTGGGAGATGCTCAACTGGCCGGTAGAAGCC
AAAACCGTCGTGGAGGGCAGCGATAACAAGGTGGCTCTTGCACCGTTACCGGTGGCAGAA
GTGAACCCTCCAGCTCCGCCAGTAAAAGCATCATGGGTACATAAAACAGGCTCGACGGGT
GGATTCGGCAGCTATGTCGCATTTATTCCTGAGAAGGAACTCGGCATTGTTATGCTGGCG
AACAAGAGCTACCCGAACCCGGCGCGCGTGGAAGCGGCATACCGTATTCTGAGCGCTCTG
CAGTAA
>gb|NG_050715.1|+|1-1146|ARO:3006247|ACT-52 [Enterobacter cloacae complex]
ATGAAGACAAAATCCCTTTGCTGTGCCCTGCTGCTCAGCACCTCCTGCTCTGTTCTCGCC
GCGCCGATGTCAGAGAAACAGCTGTCTGACGTGGTGGAACGTACCGTTACCCCCCTGATG
AAAGCGCAAGCCATTCCGGGCATGGCGGTAGCGGTGATTTATCAGGGTCAGCCGCACTAC
TTTACCTTCGGAAAGGCCGATGTTGCGGCGAACAAACCTGTCACCCCGCAAACCCTGTTT
GAACTGGGCTCTATAAGTAAAACCTTCACCGGCGTATTAGGTGGCGATGCGATTGCGCGC
GGAGAAATATCGCTGGGCGACCCCGTGACAAAGTACTGGCCCGAGCTAACAGGCAAGCAG
TGGCAGGGTATTCGCATGTTGGATCTGGCGACCTACACCGCGGGTGGCCTGCCGCTACAG
GTGCCGGATGAGGTCACGGATAACGCCTCCCTGCTGCGTTTCTATCAACACTGGCAACCG
CAGTGGAAACCAGGCGCAACGCGTCTTTATGCGAACGCCAGCATCGGGCTTTTTGGCGCC
CTCGCGGTTAAACCCTCCGGTATGAGCTTTGAACAGGCCATGACGAAGCGGGTCTTCAAG
CCACTCAAACTGGACCATACATGGATTAACGTTCCGAAAGAAGAAGAGGCGCATTACGCC
TGGGGATACCGTGATGGTAAAGCGGTCCACGTTTCACCGGGAATGCTGGATGCCGAAGCG
TATGGTGTCAAAACCAACGTCCAGGATATATCGAGCTGGGTGAAGGCCAACATGAACCCT
GCCGCCCTTCCGGATTCAACGCTGAAACAGGGTATTGCCCTGGCACAGTCTCGCTACTGG
CGCGTGGGTGCCATGTATCAGGGTCTGGGCTGGGAGATGCTCAACTGGCCGGTAGAAGCC
AAAACCGTCGTGGAGGGCAGCGATAACAAGGTGGCTCTTGCACCGTTACCGGTGGCAGAA
GTGAACCCTCCAGCTCCGCCAGTAAAAGCATCATGGGTACATAAAACAGGCTCGACGGGT
GGATTCGGCAGCTATGTCGCATTTATTCCTGAGAAGGAACTCGGCATTGTTATGCTGGCG
AACAAGAGCTACCCGAACCCGGCGCGCGTGGAAGCGGCATACCGTATTCTGAGCGCTCTG
CAGTAA
>gb|NG_061414.1|+|1-1146|ARO:3006250|ACT-55 [Enterobacter hormaechei]
ATGATGAAAAAATCCCTTTGCTGCGCCCTGCTGCTCGGCATCTCTTGCTCTGCTCTCGCC
GCGCCAGTATCAGAAAAACAGCTGGCGGAGGTGGTCGCGAATACGGTTACCCCGCTGATG
AAAGCCCAGTCTGTTCCAGGCATGGCGGTGGCCGTTATTTATCAGGGAAAACCGCACTAT
TACACGTTTGGCAAGGCCGATATCGCGGCGAATAAACCCGTTACGCCTCAGACCCTGTTC
GAGCTGGGTTCTATAAGTAAAACCTTCACCGGCGTTTTAGGTGGGGATGCCATTGCGCGC
GGTGAAATTTCGCTGGACGATCCGGTGACCAGATACTGGCCACAGCTGACGGGCAAGCAG
TGGCAGGGTATTCGTATGCTGGATCTCGCCACCTACACCGCTGGCGGCCTGCCGCTACAG
GTACCGGATGAGATCACGGATAACGCCTCCCTGCTGCGCTTTTATCAAAACTGGCAGCCG
CAGTGGAAGCCAGGCACAACGCGTCTTTACGCCAATGCCAGCATCGGTCTTTTTGGCGCG
CTGGCGGTCAAACCTTCCGGCATGTCCTATGAGCAGGCCATGACGACGCGGGTCCTTAAG
CCGCTCAAGCTGGACCATACCTGGATTAACGTGCCGAAAGCGGAAGAGGCGCATTACGCC
TGGGGCTATCGTGACGGTAAAGCGGTGCGCGTTTCGCCGGGTATGCTGGATGCACAAGCC
TATGGCGTGAAAACCAACGTGCAGGATATGGCGAACTGGGTCATGGCAAACATGGCGCCG
GAGAACGTTGCTGATGCCACACTTAAGCAGGGCATCGCGCTGGCGCAGTCGCGCTACTGG
CGTATCGGGTCAATGTATCAGGGTCTGGGCTGGGAGATGCTCAACTGGCCCGTGGAGGCC
AACACGGTGGTCGGAGGCAGCGACAGTAAGGTAGCGCTGGCGCCGTTGCCCGTGGCAGAA
GTGAATCCACCGGCTCCCCCGGTCAAAGCGTCCTGGGTCCATAAAACGGGTTCTACTGGC
GGGTTTGGCAGCTACGTGGCCTTTATTCCTGAAAAGCAGATCGGTATTGTGATGCTCGCG
AATAAAAGCTATCCGAACCCGGCACGCGTTGAGGCGGCATACCATATCCTCGAGGCGTTA
CAGTAA
>gb|NG_061415.1|+|1-1146|ARO:3006251|ACT-56 [Enterobacter cloacae complex]
ATGATGAAAAAATCCCTTTGCTGCGCCCTGCTGCTCGGCATCTCTTGCTCTGCTCTCGCC
ACGCCAGTGTCAGAAAAACAGCTGGCGGAGGTGGTAGCGAATACGGTTACCCCGCTGATG
AAAGCCCAGTCTGTTCCAGGCATGGCGGTGGCCGTTATTTATCAGGGAAAACCGCACTAT
TACACGTTTGGCAAGGCCGATATCGCGGCGAATAAACCCGTTACGCCTCAGACCCTGTTC
GAGCTGGGTTCTATAAGTAAAACCTTCACCGGCGTTTTAGGTGGGGATGCCATTGCTCGC
GGTGAAATTTCGCTGGACGATCCGGTGACCAGATACTGGCCACAGCTGACGGGCAAGCAG
TGGCAGGGTATTCGTATGCTGGATCTCGCCACCTACACCGCTGGCGGCCTGCCGCTACAG
GTACCGGATGAGGTCACGGATAACGCCTCCCTGCTGCGCTTTTATCAAAACTGGCAGCCG
CAGTGGAAGCCTGGCACAACGCGTCTTTACGCCAACGCCAGCATCGGTCTTTTTGGTGCG
CTGGCGGTCAAACCTTCTGGCATGCCCTATGAGCAGGCCATGACGACGCGGGTCCTTAAG
CCGCTCAAGCTGGACCATACCTGGATTAACGTGCCGAAAGCGGAAGAGGCGCATTACGCC
TGGGGCTATCGTGACGGTAAAGCGGTGCGCGTTTCGCCGGGTATGCTGGATGCACAAGCC
TATGGCGTGAAAACCAACGTGCAGGATATGGCGAACTGGGTCATGGCAAACATGGCGCCG
GAGAACGTTGCTGATGCCTCACTTAAGCAGGGCATCGCGCTGGCGCAGTCGCGCTACTGG
CGTATCGGGTCAATGTATCAGGGTCTGGGCTGGGAGATGCTCAACTGGCCCGTGGAGGCC
AACACGGTGGTCGAGGGCAGCGACAGTAAGGTAGCGCTGGCGCCGTTGCCCGTGGTAGAA
GTGAATCCACCGGCTCCCCCGGTCAAAGCGTCCTGGGTCCATAAAACGGGCTCTACTGGC
GGGTTTGGCAGCTACGTGGCCTTTATTCCTGAAAAGCAGATCGGTATTGTGATGCTCGCG
AATACAAGCTATCCGAACCCGGCACGCGTTGAGGCGGCATACCATATCCTCGAGGCGCTA
CAGTAA
>gb|NG_061418.1|+|1-1146|ARO:3006252|ACT-57 [Enterobacter cloacae complex]
ATGATGACTAAATCCCTTTGCTGCGCCCTGCTGCTCAGCACCTCCTGCTCGGTATTGGCT
GCACCGATGTCAGAAAAACAGCTGGCTGAGATGGTGGAACGTACCGTTACGCCGCTGATG
AAAGCGCAGGCCATTCCGGGTATGGCGGTGGCGGTGATTTATCAGGGTCAGCCGCACTAC
TTTACCTTCGGTAAAGCCGATGTTGCGGCGAACAAACCTGTCACCCCACAAACCTTATTC
GAGCTGGGCTCTATAAGTAAAACCTTCACCGGCGTACTGGGCGGCGATGCCATTGCTCGG
GGTGAAATATCGCTGGGCGATCCGGTGACCAAATACTGGCCTGAACTGACAGGCAAGCAG
TGGCAGGGGATCCGCATGCTGGATCTGGCAACCTATACCGCAGGAGGTTTGCCGTTACAG
GTACCGGATGAGGTCACGGATAACGCCTCTCTGCTGCGCTTTTATCAAAACTGGCAGCCT
CAGTGGAAGCCGGGCACCACGCGTCTTTACGCCAACGCCAGCATCGGTCTTTTTGGCGCG
CTGGCGGTCAAACCTTCCGGCATGAGCTATGAGCAGGCCATAACGACGCGGGTCTTTAAG
CGGCTCAAGCTGGACCATACCTGGATTAACGTTCCGAAAGCGGAAGAGGCGCATTACGCC
TGGGGATACCGCGACGGTAAGGCGGTACACGTTTCGCCAGGAATGCTGGACGCTGAAGCC
TATGGCGTAAAAACCAACGTGAAGGATATGGCAAACTGGGTGATGGTCAACATGAAGCCG
GACTCGCTTGAGGATAGTTCACTCAGGAAAGGCCTTACCCTGGCGCAGTCTCGCTACTGG
CGCGTGGGTGCCATGTATCAGGGGTTAGGCTGGGAAATGCTTAACTGGCCGGTCGATGCA
AAAACCGTGGTTGAAGGTAGCGACAATAAGGTGGCGCTGGCACCGCTGCCTGCGAGAGAA
GTGAATCCACCGGCGCCCCCGGTCAATGCGTCATGGGTCCATAAAACAGGCTCTACCGGC
GGGTTTGGCAGCTACGTGGCATTTATTCCTGAAAAGCAGCTCGGCATTGTGATGCTGGCG
AATAAAAGCTATCCGAACCCGGCACGCGTTGAGGCGGCATACCGTATCCTCGACGCGCTG
CAGTAA
>gb|NG_061401.1|+|1-1146|ARO:3006254|ACT-59 [Enterobacter hormaechei]
ATGATGAAAAAAACCCTTTGCTGCGCCGTGCTGCTCGGCATCTCTTGCTCTGCCCTCGCC
GCGCCAGTATCCGAACAACAGCTGGCGGAGGTGGTCGCGAAGACGGTTACGCCGCTGATG
AAAGCCCAGTCTATTCCCGGTATGGCGGTGGCCGTTATTTATCAGGGTAAACCGCACTAT
TACACGTTTGGCAAGGCCGATATCGCAGCCAACAAACCGGTTACCCCTCAGACCCTGTTC
GAGCTGGGCTCTATAAGTAAAACCTTCACCGGCGTTTTAGGTGGGGATGCCCTTGCTCGC
GGTGAAATTTCGCTGGACGATCCGGTGATCAAATACTGGCCTGAGCTGACGGGCAAGCAG
TGGCAAGGGATTCGCATGCTGGATCTCGCGACCTACACCGCTGGCGGTCTGCCGCTACAG
GTGCCCGATGAGGTGACGGATGACGCCTCCCTGCTGCGCTTCTATCAACACTGGCAGCCA
CAGTGGAAGCCAGGCACAACGCGCCTTTATGCCAACGCCAGCATCGGCCTGTTTGGTGCG
CTGGCGGTTAAGCCTTCCGGCATGCGCTACGAGCAGGCGATGACCGAGCGAGTCTTCAAA
CCGCTGGCGCTGCATCACACCTGGATTAACGTGCCGAAAGCGGAAGAGGCGCATTACGCC
TGGGGCTATCGTGACGGCAAAGCGGTACACGTTTCGCCGGGGATGCTGGATGCACAAGCC
TATGGCGTGAAAACCAACGTGCAGGATATGGCGAACTGGGTCATGGCAAACATGGCGCCA
GAGAACGTTGCTGATGCCTCACTTAAGCAGGGCATCGCGCTGGCGCAGTCGCGCTACTGG
CGTATCGGTTCAATGTACCAGGGCCTGGGCTGGGAGATGCTCAACTGGCCCGTGGAGGCA
AAAACGGTGGTTGATGGCAGCGACAGTAAGGTGGCGCTGGCCGCCTTGCCTGCGGTCGAA
ATAAATCCTCCGGCTCCGCCTGTAAAAGCCTCCTGGGTGCACAAAACCGGCTCGACGGGC
GGGTTCGGCAGCTACGTGGCCTTTATTCCTGAAAAGCAGATCGGCATCGTAATGCTCGCG
AATAAAAGCTATCCGAACCCGGCACGCGTTGAGGCGGCATACCATATCCTCGACGCGCTA
CAGTAA
>gb|NG_061403.1|+|1-1146|ARO:3006259|ACT-64 [Enterobacter]
ATGAAGACAAAATCTCTTTGCTGCGCCCTGCTGCTCAGCACCTCCTGCTCTGTTCTCGCC
GCACCGATGTCAGAGAAACAGCTGTCTGACGTGGTGGAACGTACCGTTACCCCCCTGATG
AAGGCGCAAGCCATTCCGGGCATGGCGGTGGCGGTGATTTATCAGGGTCATCCGCACTAC
TTTACCTTCGGAAAGGCCGATGTTGCGGCGAACAAACCTGTCACCCCGCAAACCCTGTTT
GAGCTGGGCTCTATAAGTAAAACCTTCACCGGCGTATTAGGTGGCGATGCGATTGCGCGC
GGAGAAATATCGCTGGGCGACCCCGTGACAAAGTACTGGCCCGAGCTAACAGGCAAGCAG
TGGCAGGGTATTCGCATGTTAGATCTGGCGACCTACACCGCGGGTGGCCTGCCGCTACAG
GTGCCGGATGAGGTCACGGATAACGCCTCCCTGCTGCGTTTCTATCAAGACTGGCAACCG
CAGTGGAAACCAGGCACAACGCGTCTTTATGCGAACGCCAGCATCGGGCTTTTTGGCGCC
CTCGCGGTTAAACCCTCCGGTATGAGCTTTGAACAGGCCATGACGAAGCGGGTCTTCAAG
CCGCTCAAACTGGACCATACATGGATTGACGTTCCGAAAGAAGACGAGGCGCATTACGCC
TGGGGATACCGTGATGGTAAAACGGTCCACGTTTCACCGGGAATGTTGGATGCCGAAGCG
TATGGTGTCAAAACCAACGTCCAGGATATGGCGAGCTGGGTGAAGGCCAACATGAACCCT
GCCGCCCTTCCGGATTCAACGTTGAAACAGGGTATTGCCTTGGCACAGTCTCGCTACTGG
CGCGTGGGTGCCATGTATCAGGGTCTGGGCTGGGAGATGCTCAACTGGCCGGTAGAAGCC
AAAACCGTCGTGGAGGGCAGCGATAACAAGGTGGCTCTTGCACCGTTACCGGTGGCAGAA
GTGAACCCTCCAGCTCCGCCAGTAAAAGCATCATGGGTACATAAAACAGGCTCGACGGGT
GGATTCGGCAGCTATGTCGCATTTATTCCTGAGAAGGAACTCGGCATTGTTATGCTGGCG
AACAAGAGCTATCCGAACCCGGCGCGCGTGGAAGCGGCATACCGTATTCTGAGCGCTCTG
CAGTAA
>gb|NG_065855.1|+|1-1146|ARO:3006264|ACT-69 [Enterobacter cloacae complex]
ATGATGAAAAAATCCCTTTGCTGCGCCCTGCTGCTGGGCCTCTCTTGCTCTGCTCTCGCC
GCGCCAGTATCAGAAAAACAGCTGGCGGAGGTGGTCGCGAATACGGTTACCCCGCTGATG
AAAGCCCAGTCTGTTCCAGGCATGGCGGTGGCCGTTATTTATCAGGGAAAATCGCACTAT
TACACGTTTGGCAAGGCCGATATCGCGGCGAATAAACCCGTTACGCCTCAGACCCTGTTC
GAGCTGGGTTCTATAAGTAAAACCTTCACCGGCGTTTTAGGTGGGGATGCCATTGCTCGC
GGTGAAATTTCGCTGGACGATCCGGTGACCAGATACTGGCCACAGCTGACGGGCAAGCAG
TGGCAGGGTATTCGTATGCTGGATCTCGCCACCTACACCGCTGGCGGCCTGCCGCTACAG
GTACCGGATGAGGTCACGGATAACGCCTCCCTGCTGCGCTTTTATCAAAACTGGCAGCCG
CAGTGGAAGCCTGGCACAACGCGTCTTTACGCCAACGCCAGCATCGGTCTTTTTGGTGCG
CTGGCGGTCAAACCTTCCGGCATGCCCTATGAGCAGGCCATGACGACGCGGGTCCTTAAG
CCGCTCAAGCTGGACCATACCTGGATTAACGTTCCGAAAGCGGAAGAGGCGCATTACGCC
TGGGGCTATCGTGACGGTAAAGCGGTGCGCGTTTCGCCGGGAATGCTGGATGCACAAGCC
TATGGCGTGAAAACCAACGTGCAGGATATGGCGAACTGGGTCATGGCAAACATGGCGCCG
GAGAAGGTTGCCGATGCCTCACTTAAGCAGGGCATCGCGCTGGCGCAGTCGCGCTACTGG
CGTATCGGGTCAATGTATCAGGGTCTGGGCTGGGAGATGCTCAACTGGCCCGTGGAGGCC
AACACGGTGGTCGAAGGCAGCGACAGTAAGGTAGCGCTGGCGCCGTTACCCGTGGCAGAA
GTGAATCCACCGGCTCCCCCGGTCAAAGCGTCCTGGGTCCATAAAACGGGTTCTACTGGC
GGGTTTGGCAGCTACGTGGCCTTTATTCCTGAAAAGCAGGTCGGTATTGTAATGCTCGCG
AATAAAAGCTATCCGAACCCGGCACGCGTTGAGGCGGCATACCATATCCTCGAGGCGCTA
CAGTAA
>gb|NG_070175.1|+|101-1246|ARO:3006279|ACT-87 [Enterobacter kobei]
ATGAAGACAAAATCCCTTTGCTGTGCCCTGCTGCTCAGCACCTCCTGCTCTGTTCTCGCC
GCGCCGATGTCAGAGAAACAGCTGTCTGACGTGGTGGAACGTACCGTTACCCCCCTGATG
AAAGCGCAAGCCATTCCGGGCATGGCGGTAGCGGTGATTTATCAGGGTCAGCCGCACTAC
TTTACCTTCGGAAAGGCCGATGTTGCGGCGAACAAACCTGTCACCCCGCAAACCCTGTTT
GAGCTGGGCTCTATAAGTAAAACCTTCACCGGCGTATTAGGTGGCGATGCGATTGCGCGC
GGAGAAATATCGCTGGGCGACCCCGTGACAAAGTACTGGCCCGAGCTAACAGGCAAGCAG
TGGCAGGGTATTAGCATGTTGGATCTGGCGACCTACACCGCGGGTGGCCTGCCGCTACAG
GTGCCGGATGAGGTCACGGATAACGCCTCCCTGCTGCGTTTCTATCAATACTGGCAACCG
CAGTGGAAACCAGGCGCAACGCGTCTTTATGCGAACGCCAGCATCGGGCTTTTTGGCGCC
CTCGCGGTTAAACCCTCCGGCATGAGCTTTGAACAGGCCATGACGAAGCGGGTCTTCAAG
CCACTCAAACTGGACCATACATGGATTAACGTTCCGAAAGAAGAAGAGGCGCATTACGCC
TGGGGATACCGTGATGGTAAAGCAATCCACGTTTCACCGGGAATGCTGGATACCGAAGCG
TATGGTGTCAAAACCAACATCCAGGATATGGCGAGCTGGCTGAAGGCCAACATGAACCCT
GACGCCCTTTCGGATTCAACGTTGAAACAGGGTATTGCCCTGGCACAGTCTCGCTACTGG
CGCGTGGGTGCCATGTATCAGGGGCTGGGCTGGGAGATGCTCAACTGGCCGGTAGAAGCC
AAAACCGTCGTGGAGGGCAGCGATAACAAGGTGGCTCTTGCACCGTTACCGGTGGCAGAA
GTGAACCCTCCAGCTCCGCCAGTAAAAGCATCATGGGTACATAAAACAGGCTCGACGGGT
GGATTCGGCAGCTATGTCGCATTTATTCCTGAAAAGGAACTCGGCATTGTTATGCTGGCG
AACAAGAGCTACCCGAACCCGGCGCGCGTGGAAGCGGCATACCGTATTCTGAGCGCTCTG
CAGTAA
>gb|NG_051459.1|+|1-1152|ARO:3006452|ADC-95 [Acinetobacter baumannii]
ATGCAATTTAAAAAAATTTCTTGTCTACTTTTATCCCCGCTTTTTATTTTTAGTACCTCA
ATTTATGCGGGCAATACACCAAAAGACCAAGAAATTAAAAAACTGGTAGATCAAAATTTT
AAACCATTATTAGAAAAATATGATGTGCCGGGTATGGCTGTGGGTGTTATTCAAAATAAT
AAAAAGTATGAAATGTATTATGGTCTTCAATCTGTTCAAGATAAAAAAGCCGTAAATAGC
AGTACTATTTTTGAGCTAGGTTCTGTCAGTAAATTATTTACCGCGACAGCAGGTGGATAT
GCAAAAAATAAAGGAAAAATCTCTTTTGACGATACGCCTGGTAAATATTGGAAAGAGCTA
AAAAATACACCGATTGACCAAGTTAACTTACTTCAACTCGCGACGTATACAAGTGGTAAC
CTTGCCTTGCAGTTCCCAGATGAAGTACAAACAGATCAACAAGTTTTAACTTTTTTCAAA
GACTGGAAACCTAAAAACCCAATCGGTGAATACAGACAATATTCAAATCCAAGTATTGGC
CTATTTGGAAAGGTTGTAGCTTTGTCTATGAATAAACCTTTCGACCAAGTGTTAGAAAAA
ACAATTTTTCCGGCCCTTGGCTTAAAACATAGCTATGTAAATGTACCTAAGACCCAAATG
CAAAACTATGCTTTTGGCTATAACCAAGAAAATCAGCCGATTCGAGTTAACCCCGGCCCA
CTCGATGCCCCAGCATATGGCGTCAAATCGACACTACCCGACATGTTGAGTTTTATTCAT
GCCAACCTTAACCCACAGAAATATCCGGCAGATATTCAACGGGCAATTAATGAAACACAT
CAAGGGTTCTATCAAGTAAATACCATGTATCAGGCACTCGGTTGGGAAGAGTTTTCTTAT
CCGGCAACGTTACAAACTTTATTAGACAGTAATTCAGAACAGATTGTGATGAAACCTAAT
AAAGTGACTGCTATTTCAAAGGAACCTTCAGTTAAGATGTACCATAAAACTGGCTCAACT
AACGGTTTCGGAACATATGTAGTGTTTATTCCTAAAGAAAATATTGGTTTAGTCATGTTA
ACCAATAAACGTATTCCAAATGAAGAGCGCATTAAGGCAGCTTATGCTGTGCTGAATGCA
ATAAAGAAATAA
>gb|NG_050719.1|+|1-1146|ARO:3006855|CMH-3 [Enterobacter cloacae]
ATGATGAAAAAATCCCTAAGCTGCGCCCTGCTGCTCAGCGTTGCCTGCTCTGCTTTTGCC
GCACCGATGTCAGAAAAACAGCTGGCTGACGTCGTGGAACGTACCGTTACGCCCCTGATG
AAGGCGCAGGCCATACCCGGAATGGCCGTGGCCGTCATTTATCAGGGCCAGCCACACTAT
TTTACTTTCGGTAAAGCAGACGTCGCGGCGAATAAGCCCGTCACGCCGCAAACCTTATTT
GAGCTGGGCTCCGTCAGCAAAACCTTCACCGGCGTGCTGGGTGGCGATGCCATTGCCCGC
AAAGAGATTTCGCTGGCCGACCCGGTCACGAAATATTGGCCTGAATTGACGGGCAAGCAG
TGGCAAGGCATTCGCCTGCTCGACCTGGCAACCTATACCGCAGGCGGATTGCCGTTGCAG
GTACCGGATGATGTCACCGATAACGCCTCTCTGCTGCGTTTCTACCAGTCCTGGCAGCCA
AAGTGGGCCCCGGGTACCACGCGTCTGTACGCCAACACCAGCATCGGCCTGTTTGGCTCA
CTGGCCGTTAAACCGTCCGGCATGCGCTTCGAGCAGGCCATGGCGGAGCGGGTCTTTAAG
CCCCTGAAACTCAACCATACGTGGATAAACGTTCCACACGCTGAAGAGCCCAACTACGCA
TGGGGTTATCGTGAGGGAAAAGCGGTCCACGTTTCGCCTGGTATGCTGGATGCAGAAGCC
TATGGTGTGAAATCTAACGTCAAAGATATGGCGAGCTGGGTGATGGCCAATATGGCACCT
GAGACACTCCCGCAGTCCACTCTGCAGCAGGGTATTGCGCTGGCGCAGTCTCGCTACTGG
CGCGTGGGTGCCATGTATCAAGGGTTAGGCTGGGAGATGCTCAACTGGCCGGTCGACGCC
AAAACCGTGGTGGATGGCAGCGATAATAAGGTTGCACTGGCGCCGTTGCCGGTCGCAGAA
GTGAATCCTCCGGCTCCGCCAGTAAAAGCCTCCTGGGTGCATAAAACGGGCTCTACGGGT
GGGTTTGGCAGCTACGTGGCGTTTATTCCTGAAAAGCAGATCGGTATTGTGATGCTCGCA
AATAAAAGTTATCCGAACCCGGTACGGGTGGAAACGGCTTACCGTATTCTCGAGACGCTA
CAGTAA
>gb|NG_061416.1|+|1-1146|ARO:3006856|CMH-4 [Enterobacter cloacae]
ATGATGAAAAAATCCCTAAGCTGCGCCCTGCTGCTCAGCGTTGCCTGCTCTGCTTTTGCC
GCGCCGATGTCAGAAAAACAGCTGGCTGACGTCGTGGAACGTACCGTTACGCCCCTGATG
AAGGCGCAGGCCATACCCGGAATGGCCGTGGCCGTCATTTATCAGGGCCAGCCACACTAT
TTTACTTTCGGTAAAGCAGACGTCGCGGCGAATAAGCCCGTCACGCCGCAAACCTTATTT
GAACTGGGCTCCGTCAGTAAAACCTTCACTGGCGTGCTGGGTGGCGATGCCATTGCCCGC
AAAGAGATTTCGCTGGCCGACCCGGTCACGAAATATTGGCCTGAATTGACGGGCAAGCAG
TGGCAAGGCATTCGCCTGCTCGACCTGGCAACCTATACGGCAGGCGGATTGCCGTTGCAG
GTACCGGATGATGTTACCGATAACGCCTCTCTGCTGCGTTTCTACCAGTCCTGGCAGCCA
AAGTGGGCCCCGGGTACCACGCGTCTGTACGCCAACACCAGCATCGGCCTGTTTGGCTCA
CTGGCCGTTAAACCGTCCGGCATGCGCTTCGAGCAGGCCATGGCGGAGCGGGTCTTTAAG
CCCCTGAAACTCAACCATACGTGGATAAACGTTCCACACGCTGAAGAGCCGCACTACGCA
TGGGGTTATCGTGAGGGAAAAGCGGTCCACGTTTCGCCTGGTATGCTGGATGCAGAAGCC
TATGGTGTGAAATCTAACGTCAAAGATATGGCGAGCTGGGTGATGGCCAATATGGCACCT
GAGACACTCCCGCAGTCCACTCTGCAGCAGGGTATTGCGCTGGCGCAGTCTCGCTACTGG
CGCGTGGGTGCCATGTATCAAGGGTTAGGCTGGGAGATGCTCAACTGGCCGGTCGATGCC
AAAACCGTGGTGGATGGCAGCGACAATAAGGTCGCACTGGCGCCGTTGCCGGTCGCAGAA
GTGAATCCTCCGGCTCCGCCAGTAAAAGCCTCCTGGGTGCATAAAACGGGCTCTACGGGT
GGGTTTGGCAGCTACGTGGCGTTTATTCCTGAAAAGCAGATCGGTATTGTGATGCTCGCA
AATAAAAGCTATCCGAACCCGGTACGGGTGGAAACGGCTTACCGTATCCTCGACGCGCTA
CAGTAA
>gb|NG_061417.1|+|1-1146|ARO:3006857|CMH-5 [Enterobacter cloacae]
ATGATGAAAAAATCCCTAAGCTGTGCACTGTTGCTCAGCGTTGCCTGCTCTGCCTTTGCC
GCGCCAATGTCAGAAAAACAGCTGGCTAACGTCGTGGAACGTAACGTTACGCCCCTGATG
AAAGCGCAGGCCATACCCGGTATGGCCGTGGCTGTCATTTATCAGGGTCAGCCGCACTAT
TTTACTTTTGGTAAAGCAGACGTCGCAGCGAATAAGCCTGTCACACCGCAAACCTTATTT
GAGCTGGGCTCCGTCAGCAAAACTTTCACCGGGGTGCTGGGTGGCGATACCATTGCCCGC
AAAGAGATCTCGCTGGCCGACCCGGTCACGAAATATTGGCCTGAATTGACGGGCAAGCAG
TGGCAGGGCATTCGCCTGCTCGATCTGGCAACTTATACCGCTGGTGGATTGCCGTTGCAG
GTACCGGATGCTGTCACCGATAACGCCTCTCTGCTGCGTTTCTACCAGTCCTGGCAGCCA
AAGTGGGCCCCGGGTACTACGCGTCTGTACGCCAACACCAGCATCGGTTTGTTTGGCTCA
CTGACGGTTAAACCTTCCGGCATGCGCTTTGAGGAGGCCATGACGGAGCGGGTCTTTAAG
CCCCTGAAACTCAATCATACGTGGATAAACATTCCACACGCTGAGGAGCCGCATTACGCA
TGGGGTTATCGTGAGGGTAAAGCGGTCCACGTTTCGCCGGGTATGCTGGATGCAGAAGCC
TATGGCGTGAAATCTAATGTCAAAGATATGGCGAGCTGGGTGATGGCCAATATGGCACCG
GAGACAATCCAGCAGCCCTCTCTGAAGCAGGGTATTGCGCTGGCGCAGTCTCGCTACTGG
CGCGTGGGTGCCATGTATCAAGGGTTAGGCTGGGAGATGCTCAACTGGCCGGTCGACGCC
AAAACCGTGGTGGATGGCAGCGACAATAAGGTTGCACTGGCGCCGTTACCGGCAGCAGAA
GTGAATCCTCCGGCTCCGCCTGTGAAAGCCTCATGGGTGCATAAAACGGGCTCTACGGGG
GGGTTTGGCAGCTACGTGGCGTTTATTCCTGAAAAGCAGATCGGTATTGTGATGCTCGCG
AATAAAAGCTATCCGAACCCGCTACGGGTGGAAACGGCTTACCGTATCCTCGACACGCTG
CAGTAA
>gb|NG_067141.1|+|1-876|ARO:3005655|CTX-M-232 [Escherichia coli]
ATGGTTAAAAAATCACTGCGCCAGTTCACGCTGATGGCGACGACAACCGTCACGCTGTTG
TTAGGAAGTGTGCCGCTGTATGCGCAAACGGCGGACGTACAGCAAAAACTTGCCGAATTA
GAGCGGCAGTCGGGAGGCAGACTGGGTGTGGCATTGATTAACACAGCAGATAATTCGCAA
ATACTTTATCGTGCTGATGAGCGCTTTGCGATGTGCAGCACCAGTAAAGTGATGGCCGCG
GCCGCGGTGCTGAAGAAAAGTGAAAGCGAACCGAATCTGTTAAATCAGCGAGTTGAGATC
AAAAAATCTGACCTTGTTAACTATAATCCGATTGCGGAAAAGCACGTCAATGGGACGATG
TCACTGGCTGAGCTTAGCGCGGCCGCGCTACAGTACAGCGATAACGTGGCGATGAATAAG
CTGATTGCTCACGTTGGCGGCCCGGCTAGCGTCACCGCGTTCGCCCGACAGCTGGGAGAC
GAAACGTTCCGTCTCGACCGTACCGAGCCGACGTTAAACACCGCCATTCCGGGCGATCCG
CGTGATACCACTTCACCTCGGGCAATGGCGCAAACTCTGCGGAATCTGACGCTGGGTAAA
GCATTGGGCGACAGCCAACGGGCGCAGCTGGTGACATGGATGAAAGGCAATACCACCGGT
GCAGCGAGCATTCAGGCTGGACTGCCTGCTTCCTGGGTTGTGGGGGATAAAACCGGCAGC
GGTGGCTATGGCACCACCAACGATATCGCGGTGATCTGGCCAAAAGATCGTGCGCCGCTG
ATTCTGGTCACTTACTTCACCCAGCCTCAACCTAAGGCAGAAAGCCGTCGCGATGTATTA
GCGTCGGCGGCTAAAATCGTCACCGACGGTTTGTAA
>gb|NG_049079.1|+|101-1234|ARO:3006874|EC-13 [Escherichia coli]
ATGTTCAAAACGACGCTCTGCGCCTTATTAATTACCGCCTCTTGCTCCACATTTGCTGCC
CCTCAACAAATCAACGATATTGTGCATCGCACAATTACCCCGCTTATAGAGCAACAAAAG
ATCCCCGGTATGGCGGTGGCGGTAATTTATCAGGGTAAACCTTATTACTTTACCTGGGGC
TATGCGGACATCGCCAAAAAGCAGCCCGTCACACAGCAAACGTTGTTTGAGTTAGGTTCG
GTCAGCAAAACATTTACGGGCGTGCTTGGTGGCGACGCTATTGCTCGAGGGGAAATCAAG
TTAAGCGATCCCGCAACAAAATACTGGCCTGAACTTACCGCTAAACAGTGGAATGGGATC
ACACTATTACATCTTGCGACCTACACCGCTGGCGGCCTGCCATTGCAGGTGCCGGATGAA
GTGAAATCCTCAAGCGACTTGCTGCGCTTCTATCAAAACTGGCAGCCTGCATGGGCTCCA
GGAACACAACGTCTGTATGCCAACTCCAGTATCGGTTTGTTCGGCGCACTGGCTGTGAAG
CCGTCTGGTTTGAGTTTTGAGCAGGCGATGCAAACTCGTGTCTTCCAGCCACTCAAACTC
AACCATACGTGGATTAATGTACCTCCCCCAGAAGAAAAGAATTACGCCTGGGGATATCGC
GAAGGTAAGGCAGTGCATGTTTCGCCAGGGGCGTTAGATGCTGAAGCTTATGGTGTGAAG
TCGACCATTGAAGATATGGCCCGCTGGGTACGAAGCAATATGAATCCCCGTGATATCAAC
GACAAAACACTTCAGCAAGGGATACAACTGGCACAATCTCGCTACTGGCAAACCGGCGAT
ATGTATCAGGGCCTGGGCTGGGAAATGCTGGACTGGCCGGTAAATCCTGACAGCATCATT
AACGGCAATGGCAATAAAATTGCACTGGCAGCACACCCTGTAAAAGCGATTACGCCCCCA
ACTCCTGCAGTACGCGCATCATGGGTACATAAAACAGGGGCAACCGGCGGATTTGGTAGC
TATGTCGCGTTTATTCCAGAAAAAGAGCTGGGTATAGTGATGCTGGCTAACAAAAACTAT
CCCAATCCAGCGAGAGTCGCCGCCGCCTGGCAGATTCTCAACGCTCTACAGTAA
>gb|NG_049081.1|+|101-1234|ARO:3006876|EC-15 [Escherichia coli]
ATGTTCAAAACGACGCTCTGCGCCTTATTAATTACCGCCTCTTGCTCCACATTTGCTGCC
CCTCAACAAATCAACGATATTGTGCATCGCACAATTACCCCGCTTATAGAGCAACAAAAG
ATCCCCGGTATGGCGGTGGCGGTAATTTATCAGGGTAAACCTTATTACTTTACCTGGGGC
TATGCGGACATCGCCAAAAAGCAGCCCGTCACACAGCAAACGTTGTTTGAGTTAGGTTCG
GTCAGCAAAACATTTACGGGCGTGCTTGGTGGCGACGCTATTGCTCGAGGGGAAATCAAG
TTAAGCGATCCCGCAACAAAATACTGGCCTGAACTTACCGCTAAACAGTGGAATGGGATC
ACACTATTACATCTTGCGACCTACACCGCTGGCGGCCTGCCATTGCAGGTGCCGGATGAA
GTGAAATCCTCAAGCGACTTGCTGCGCTTCTATCAAAACTGGCAGCCTGCATGGGCTCCA
GGAACACAACGTCTGTATGCCAACTCCAGTATCGGTTTGTTCGGCGCACTGGCTGTGAAG
CCGTCTGGTTTGAGTTTTGAGCAGGCGATGCAAACTCGTGTCTTCCAGCCACTCAAACTC
AACCATACGTGGATTAATGTACCTCCCCCAGAAGAAAAGAATTACGCCTGGGGATATCGC
GAAGGTAAGGCAGTGCATGTTTCGCCAGGGGCGTTAGATGCTGAAGCTTATGGTGTGAAG
TCGACCATTGAAGATATGGCCCGCTGGGTACGAAGCAATATGAATCCCCGTGATATCAAC
GACAAAACACTTCAGCAAGGGATACAACTGGCACAATCTCGCTACTGGCAAACCGGCGAT
ATGTATCAGGGCCTGGGCTGGGAAATGCTGGACTGGCCGGTAAATCCTGACAGCATCATT
AACGGCAGTGGCAATAAAATTGCACTGGCAGCACCCCCTGTAAAAGCGATTACGCCCCCA
ACTCCTGCAGTACGCGCATCATGGGTACATAAAACAGGGGCAACCGGCGGATTTGGTAGC
TATGTCGCGTTTATTCCAGAAAAAGAGCTGGGTATAGTGATGCTGGCTAACAAAAACTAT
CCCAATCCAGCGAGAGTCGCCGCCGCCTGGCAGATTCTCAACGCTCTACAGTAA
>gb|NG_049085.1|+|101-1234|ARO:3006880|EC-5 [Escherichia]
ATGTTCAAAACGACGCTCTGCACCTTATTAATTACCGCCTCTTGCTCCACATTTGCCGCC
CCTCAACAAATCAACGATATTGTGCATCGCACAATTACCCCGCTTATAGAGCAACAAAAG
ATCCCCGGTATGGCGGTAGCGGTAATTTATCAGGGTAAACCTTATTACTTTACCTGGGGC
TATGCGGACATCGCCAAAAAGCAGCCCGTCACACAGCAAACGTTGTTTGAGTTAGGTTCG
GTCAGCAAAACATTTACGGGCGTGCTTGGTGGCGACGCTATTGCTCGAGGGGAAATCAAG
TTAAGCGATCCCACAACAAAATACTGGCCTGAACTTACCGCTAAACAGTGGAATGGGATC
ACACTATTACATCTCGCAACCTACACCGCTGGCGGCCTGCCATTGCAGGTGCCGGATGAG
GTGAAATCCTCAAGCGACTTGCTGCGCTTCTATCAAAACTGGCAGCCTGCATGGGCTCCA
GGAACACAACGTCTGTATGCCAACTCCAGTATCGGTTTGTTCGGCGCACTGGCTGTGAAG
CCGTCTGGTTTGAGTTTTGAGCAGGCGATGAAAACTCGTGTCTTCCAGCCACTCAAACTC
AATCATACGTGGATTAATGTACCGTCCGCAGAAGAAAAGAACTACGCCTGGGGATATCGC
GAAGGTAAGGCAGTACATGTTTCGCCAGGGGCGTTAGATGCTGAAGCTTATGGTGTGAAG
TCGACCATTGAAGATATGGCCCGCTGGGTGCAAAGCAATTTAAAACCCCTTGATATCAAT
GAGAAAACACTTCAACAAGGGATACAACTGGCACAATCTCGCTACTGGCAAACCGGCGAT
ATGTATCAGGGTCTGGGCTGGGAAATGCTGGACTGGCCGGTAAATCCTGACATCATCATT
AACGGCAGTGACAATAAAATTGCACTGGCAGCACGCCCCGTAAAACCGATTACGCCCCCA
ACTCCTGCAGTACGCGCATCATGGGTACATAAAACGGGGGCGACCGGCGGATTTGGTAGC
TATGTCGCGTTTATTCCAGAAAAAGAGCTGGGTATCGTGATGCTGGCTAACAAAAACTAC
CCCAATCCAGCGAGAGTCGCCGCCGCCTGGCAGATTCTCAACGCTCTACAGTAA
>gb|NG_049086.1|+|101-1234|ARO:3006881|EC-8 [Escherichia coli]
ATGTTCAAAACGACGCTCTGCGCCTTATTAATTACCGCCTCTTGCTCCACATTTGCCGCC
CCTCAACAAATCAACGATATTGTGCATCGCACAATTACCCCGCTTATAGAGCAACAAAAG
ATCCCCGGTATGGCGGTGGCGGTAATTTATCAGGGTAAACCTTATTACTTTACCTGGGGC
TATGCGGACATCGCCAAAAAGCAGCCCGTCACACAGCAAACGTTGTTTGAGTTAGGTTCG
GTCAGCAAAACATTTACGGGCGTGCTTGGTGGCGACGCTATTGCACGAGGGGAAATCAAG
TTAAGCGATCCCGCGACAAAATACTGGCCTGAACTTACCGCTAAACAATGGAATGGGATC
ACACTATTACATCTTGCGACCTACACCGCTGGCGGCCTGCCATTGCAGGTGCCGGATGAC
GTTAAATCCTCAAGCGACTTGCTGCGCTTCTATCAAAACTGGCAGCCTGCATGGGCTCCA
GGAACACAACGTCTGTATGCCAACTCCAGTATCGGTTTGTTCGGCGCACTGGCTGTGAAG
CCGTCTGGTTTGAGTTTTGAGCAGGCGATGCAAACTCGTGTCTTCCAGCCACTCAAACTC
AACCATACGTGGATTAATGTACCGCCCGCAGAAGAAAAGAATTACGCCTGGGGATATCGC
GAAGGTAAGGCAGTGCATGTTTCGCCAGGGGCGTTAGATGCTGAAGCTTATGGTGTGAAG
TCGACCATTGAAGATATGGCCCGCTGGGTGCAAAGCAATTTAAAACCCCTTGATATCACT
GAGAAAACGCTTCAACAAGGGATACAACTGGCACAATCTCGCTACTGGCAAACCGGCGAT
ATGTATCAGGGCCTGGGCTGGGAAATGCTGGACTGGCCGGTAAATCCTGACAGCATCATT
AACGGCAGTGACAATAAAATTGCACTGGCAGCACGCCCCGTAAAAGCGATTACGCCCCCA
ACTCCTGCAGTGCGCGCATCATGGGTACATAAAACAGGGGCGACCGGCGGATTTGGTAGC
TATGTCGCGTTTATTCCAGAAAAAGAGCTGGGTATCGTGATGCTGGCTAACAAAAACTAT
CCCAATCCAGCGAGAGTCACTGCCGCCTGGCAGATTCTCAACGCTCTACAGTAA
>gb|NG_050722.1|+|0-1146|ARO:3006860|MIR-20 [Enterobacter]
ATGATGACAAAATCCCTAAGCTGTGCCCTGCTGCTCAGCGTCACCAGCGCTGCATTCGCC
GCACCGATGTCCGAAACACAGCTGGCTGAGGTGGTGGAACGTACCGTTACGCCGCTGATG
AACGCGCAGGCCATTCCGGGTATGGCGGTGGCGGTAATTTATCAGGGTCAGCCACACTAC
TTTACCTTCGGTAAAGCCGATGTTGCGGCGAACAAACCCGTCACCCCGCAAACCCTGTTT
GAGCTGGGCTCTATAAGTAAAACCTTCACCGGCGTACTGGGCGGCGATGCCATTGCCCGG
GGTGAAATAGCGCTGGGCGATCCGGTAGCAAAATACTGGCCTGAGCTCACGGGCAAGCAG
TGGCAGGGCATTCGCATGCTGGATCTGGCAACCTATACCGCAGGCGGTCTGCCGTTACAG
GTGCCGGATGAGGTCACGGATACCGCCTCTCTGCTGCGCTTTTATCAAAACTGGCAGCCG
CAGTGGAAGCCGGGCACCACGCGTCTTTACGCTAACGCCAGCATCGGTCTTTTTGGTGCG
CTGGCGGTTAAACCTTCCGGCATGAGCTATGAGCAGGCCATGACGACGCGGGTCTTTAAA
CCCCTCAAGCTGGACCATACCTGGATTAACGTCCCGAAAGCGGAAGAGGCGCATTACGCC
TGGGGATACCGTGAGGGTAAAGCGGTCCACGTTTCGCCAGGGATGCTGGACGCGGAAGCC
TATGGCGTAAAAACTAACGTGAAGGATATGGCGAGCTGGCTGATAGCCAACATGAAGCCG
GATTCTCTTCAGGCTCCCTCACTCAAGCAAGGCATTGCTCTGGCGCAGTCTCGCTACTGG
CGCGTGGGGGCCATGTATCAGGGGTTGGGCTGGGAGATGCTCAACTGGCCGGTCGATGCC
AAAACCGTCGTCGGAGGCAGTGATAACAAGGTGGCGCTGGCACCATTGCCCGTGGCAGAA
GTGAATCCACCCGCGCCGCCGGTCAAAGCCTCCTGGGTCCATAAAACAGGCTCGACGGGC
GGGTTTGGCAGCTACGTGGCATTTATTCCTGAAAAGCAGCTCGGCATTGTGATGCTGGCG
AATAAAAGCTATCCGAACCCGGCACGCGTTGAGGCGGCATACCGTATCCTCGACGCGCTG
CAGTAA
>gb|NG_055671.1|+|0-1146|ARO:3006862|MIR-22 [Enterobacter cloacae complex]
ATGATGACAAAATCCCTAAGCTGTGCCCTGCTGCTCAGCGTCACCAGCTCTGCATTCGCC
GCACCGATGTCCGAAAAACAGCTGGCTGAGGTGGTGGAACGTACCGTTACGCCGCTGATG
AACGCGCAGGCCATTCCGGGTATGGCGGTGGCGGTAATTTATCAGGGTCAGCCACACTAC
TTTACCTTCGGTAAAGCCGATGTTGCGGCGAACAAACCCGTCACCCCGCAAACCCTGTTT
GAGCTGGGCTCTATAAGTAAAACCTTCACCGGCGTACTGGGCGGCGATGCCATTGCCCGG
GGTGAAGTAGCGCTGGGCGATCCGGTAGCAAAATACTGGCCTGAGCTCACGGGCAAGCAG
TGGCAGGGCATTCGCATGCTGGATCTGGCAACCTATACCGCAGGCGGTCTGCCGTTACAG
GTGCCGGATGAGGTCACGGATACCGCCTCTCTGCTGCGCTTTTATCAAAACTGGCAGCCG
CAGTGGAAGCCGGGCACCACGCGTCTTTACGCTAACGCCAGCATCGGTCTTTTTGGTGCG
TTGGCGGTTAAACCTTCCGGCATGAGCTATGAGCAGGCCATGACGACGCGGGTCTTTAAA
CCCCTCAAGCTGGACCATACCTGGATTAACGTCCCGAAAGCGGAAGAGGCGCATTACGCC
TGGGGATACCGTGAGGGTAAAGCGGTCCACGTTTCGCCAGGGATGCTGGACGCGGAAGCC
TATGGCGTAAAAACTAACGTGAAGGATATGGCGAGCTGGGTGATAGCCAACATGAAGCCG
GATTCTCTTCAGGCTCCCTCACTCAAGCAAGGCATTGCTCTGGCGCAGTCTCGCTACTGG
CGCGTGGGGGCTATGTATCAGGGGTTAGGCTGGGAGATGCTCAACTGGCCGGTCGATGCC
AAAACCGTCGTCGGAGGCAGTGATAACAAGGTGGCGCTGGCACCATTGCCCGTGGCAGAA
GTGAATCCACCCGCGCCGCCGGTTAAGGCCTCCTGGGTCCATAAAACAGGCTCGACGGGT
GGGTTTGGCAGCTACGTGGCATTTATTCCTGAAAAGCAGCTCGGCATTGTGATGCTGGCG
AATAAAAGCTATCCGAACCCGGCACGCGTTGAGGCGGCATACCGTATCCTCGACGCGCTG
CAGTAA
>gb|NG_049308.1|+|100-1246|ARO:3002172|MIR-7 [Enterobacter cloacae complex]
ATGATGACAAAATCCCTAAGCTGTGCCCTGCTGCTCAGCGTCGCCAGCGCTGCATTCGCC
GCACCGATGTCCGAAAAACAGCTGGCTGAGGTGGTGGAACGTACCGTTACGCCGCTGATG
AACGCGCAGGCCATTCCGGGTATGGCGGTGGCGGTAATTTATCAGGGTCAGCCACACTAC
TTTACCTTCGGTAAAGCCGATGTTGCGGCGAACAAACCCGTCACCCCGCAAACCCTGTTT
GAGCTGGGCTCTATAAGTAAAACCTTCACCGGCGTACTGGGCGGCGATGCCATTGCCCGG
GGTGAAATAGCGCTGGGCGATCCGGTAGCAAAATACTGGCCTGAGCTCACGGGCAAGCAG
TGGCAGGGCATTCGCATGCTGGATCTGGCAACCTATACCGCAGGCGGTCTGCCGTTACAG
GTGCCGGATGAGGTCACGGATACCGCCTCTCTGCTGCGCTTTTATCAAAACTGGCAGCCG
CAGTGGAAGCCGGGTACCACGCGTCTTTACGCTAACGCCAGCATCGGTCTTTTTGGTGCG
CTGGCGGTTAAACCTTCCGGCATGAGCTATGAGCAGGCCATGACGACGCGGGTCTTTAAA
CCCCTCAAGCTGGACCATACCTGGATTAACGTCCCGAAAGCGGAAGAGGCGCATTACGCC
TGGGGATACCGTGAGGGTAAAGCGGTCCACGTTTCGCCAGGGATGCTGGACGCGGAAGCC
TATGGCGTAAAAACTAACGTGAAGGATATGGCGAGCTGGCTGATAGCCAACATGAAGCCG
GATTCTCTTCAGGCTCCCTCACTCAAGCAAGGCATTGCTCTGGCGCAGTCTCGCTACTGG
CGCGTGGGGGCTATGTATCAGGGGCTGGGCTGGGAGATGCTCAACTGGCCGGTCGATGCC
AAAACCGTCGTCGGAGGCAGTGATAACAAGGTGGCGCTGGCACCATTGCCCGTGGCAGAA
GTGAATCCACCCGCGCCGCCGGTCAAAGCCTCCTGGGTCCATAAAACAGGCTCGACGGGC
GGGTTTGGCAGCTACGTGGCATTTATTCCTGAAAAGCAGCTCGGCATTGTGATGCTGGCG
AATAAAAGCTATCCGAACCCGGCACGCGTTGAGGCGGCATACCGTATCCTCGACGCGCTG
CAGTAA
>gb|NG_049684.1|+|1-789|ARO:3001581|OXA-395 [Pseudomonas]
ATGCGCCCTCTCCTCTTCAGCGCCCTTCTCCTGCTCTCCGGGCATGCCCAGGCCAGCGAA
TGGAACGACAGCCAGGCCGTGGACAAGCTATTCGGCGCGGCCGGGGTGAAAGGCACCTTC
GTCCTCTACGATGTGCAGCGGCAGCGCTATGTCGGCCATGACCGGGAGCGCGCGGAAACT
CGCTTCGTTCCTGCCTCCACCTACAAGGTGGCGAACAGCCTGATTGGCTTATCCACAGGG
GCGGTTAAATCCGCCGACGAGGTTCTTCCCTATGGCGGCAAGCCCCAGCGCTTCAAGGCC
TGGGAGCACGACATGAGCCTGCGCGACGCGATCAAGGCATCGAACGTACCGGTCTACCAG
GAACTGGCGCGACGCATCGGCCTGGAGCGGATGCGCGCCAATGTCTCGCGCCTGGGTTAC
GGCAACGCGGAAATCGGCCAGGTTGTGGATAACTTCTGGTTGGTGGGACCGCTGAAGATC
AGCGCGATGGAACAGACCCGCTTTCTGCTCCGACTGGCGCAGGGAGAATTGCCATTCCCC
GCCCCGGTGCAGTCCACCGTGCGCGCCATGACCCTGCTGGAAAGCGGCCCGGGCTGGGAG
CTGCACGGCAAGACCGGCTGGTGCTTCGACTGCACGCCGGAACTCGGCTGGTGGGTGGGC
TGGGTGAAGCGCAACGAGCGGCTCTACGGCTTCGCCCTGAACATCGACATGCCCGGCGGC
GAGGCCGACATCGGCAAGCGCGTCGAACTGGGCAAGGCCAGTCTCAAGGCTCTCGGGATA
CTGCCCTGA
>gb|NG_049685.1|+|1-789|ARO:3001582|OXA-396 [Pseudomonas]
ATGCGCCCTCTCCTCTTGAGTGCCCTTCTCCTGCTTTCCGGGCATACCCAGGCCAGCGAA
TGGAACGACAGCCAGGCCGTGGACAAGCTATTCGGCGCGGCCGGGGTGAAAGGCACCTTC
GTCCTCTACGATGTGCAGCGGCAGCGCTATGTCGGCCATGACCGGGAGCGCGCGGAAACC
CGCTTCGTTCCCGCTTCCACCTACAAGGTGGCGAACAGCCTGATCGGCTTATCCACAGGG
GCGGTTAGATCCGCCGACGAGGTTCTTCCCTATGGCGGCAAGCCCCAGCGCTTCAAGGCC
TGGGAGCACGACATGAGCCTGCGCGAGGCGATCAAGGCATCGAACGTACCGGTCTACCAG
GAACTGGCGCGGCGCATCGGCCTGGAGCGGATGCGCGCCAATGTCTCGCGCCTGGGTTAC
GGCAACGCGGAAATCGGCCAGGTTGTGGATAACTTCTGGTTGGTGGGACCGCTGAAGATC
AGCGCGATGGAACAGACCCACTTTCTGCTCCGACTGGCGCAGGGAGAATTGCCATTCCCC
GCCCCGGTGCAGTCCACCGTGCGCGCCATGACCCTGCTGGAAAGCGGCCCGGGCTGGGAG
CTGCACGGCAAGACCGGCTGGTGCTTCGACTGCACGCCGGAACTCGGCTGGTGGGTGGGC
TGGGTGAAGCGCAACGAGCGGCTCTACGGCTTCGCCCTGAACATCGACATGCCCGGCGGC
GAGGCCGACATCGGCAAGCGCGTCGAACTGGGCAAGGCCAGTCTCAAGGCTCTCGGGATA
CTGCCCTGA
>gb|NG_049773.1|+|101-889|ARO:3005727|OXA-494 [Pseudomonas]
ATGCGCCCCCTCCTCTTCAGTGCCCTTCTCCTGCTTTCCGGGCATACCCAGGCCAGCGAA
TGGAACGACAGCCAGGCCGTGGACAAGCTATTCGGCGCGGCCGGGGTGAAAGGCACCTTC
GTCCTCTACGATGTGCAGCGGCAGCGCTATGTCGGCCATGACCGGGAGCGCGCGGAAACC
CGCTTCGTTCCCGCTTCCACCTACAAGGTGGCGAACAGCCTGATCGGCTTATCCACAGGG
GCGGTTAGATCCGCCGACGAGGTTCTTCCCTATGGCGGCAAGCCCCAGCGCTTCAAGGCC
TGGGAGCACGACATGAGCCTGCGCGAGGCGATCAAGGCATCGAACGTACCGGTCTACCAG
GAACTGGCGCGGCGCATCGGCCTGGAGCGGATGCGCGCCAATGTCTCGCGCCTGGGTTAC
GGCAACGCGGAAATCGGCCAGGTTGTGGATAACTTCTGGTTGGTGGGACCGCTGAAGATC
AGCGCGATGGAACAGACCCACTTTCTGCTCCGACTGGCGCAGGGAGAATTGCCATTCCCC
GCCCCGGTGCAGTCCACCGTGCGCGCCATGACCCTGCTGGAAAGCGGCCCGGGCTGGGAG
CTGCACGGCAAGACCGGCTGGTGCTTCGACTGCACGCCGGAACTCGGCTGGTGGGTGGGC
TGGGTGAAGCGCAACGAGCGGCTCTACGGCTTCGCCCTGAACATCGACATGCCCGGCGGC
GAGGCCGACATCGGCAAGCGCGTCGAACTGGGCAAGGCCAGTCTCAAGGCTCTCGGGATA
CTGCCCTGA
>gb|NG_066520.1|+|1-789|ARO:3006040|OXA-847 [Pseudomonas]
ATGCGCCCCCTCCTCTTCAGTGCCCTTCTCCTGCTTTCCGGGCATACCCAGGCCAGCGAA
TGGAACGACAGCCAGGCCGTGGACAAGCTATTCGGCGCGGCCGGGGTGAAAGGCACCTTC
GTCCTCTACGATGTGCAGCGGCAGTGCTATGTCGGCCATGACCGGGAGCGCGCGGAAACC
CGCTTCGTTCCCGCTTCCACCTACAAGGTGGCGAACAGCCTGATCGGCTTATCCACAGGG
GCGGTTAGATCCGCCGACGAGGTTCTTCCCTATGGCGGCAAGCCCCAGCGCTTCAAGGCC
TGGGAGCACGACATGAGCCTGCGCGAGGCGATCAAGGCATCGAACGTACCGGTCTACCAG
GAACTGGCGCGGCGCATCGGCCTGGAGCGGATGCGCGCCAATGTCTCGCGCCTGGGTTAC
GGCAACGCGGAAATCGGCCAGGTTGTGGATAACTTCTGGTTGGTGGGACCGCTGAAGATC
AGCGCGATGGAACAGACCCACTTTCTGCTCCGACTGGCGCAGGGAGAATTGCCATTCCCC
GCCCCGGTGCAGTCCACCGTGCGCGCCATGACCCTGCTGGAAAGCGGCCCGGGCTGGGAG
CTGCACGGCAAGACCGGCTGGTGCTTCGACTGCACGCCGGAACTCGGCTGGTGGGTGGGC
TGGGTGAAGCGCAACGAGCGGCTCTACGGCTTCGCCCTGAACATCGACATGCCCGGCGGC
GAGGCCGACATCGGCAAGCGCGTCGAACTGGGCAAGGCCAGTCTCAAGGCTCTCGGGATA
CTGCCCTGA
>gb|NG_067158.1|+|1-825|ARO:3006087|OXA-896 [Enterobacter cloacae]
ATGAAAAAAATTTTGCTGCTGCATATGTTGGTGTTCGTTTCCGCCACTCTCCCAATCAGT
TCCGTGGCTTCTGATGAGGTTGAAACGCTTAAATGCACCATCATCGCAGACGCCATTACC
GGAAATACCTTATATGAGACCGGAGAATGTGCCCGTCGTGTGTCTCCGTGCTCGTCTTTT
AAACTTCCATTGGCAATCATGGGGTTTGATAGTGGAATCTTGCAGTCGCCAAAATCACCT
ACGTGGGAATTGAAGCCGGAATACAACCCGTCTCCGAGAGATCGCACATACAAACAAGTC
TATCCGGCGCTATGGCAAAGCGACTCTGTTGTCTGGTTCTCGCAGCAATTAACAAGCCGT
CTGGGAGTTGATCGGTTCACGGAATACGTAAAGAAATTTGAGTACGGTAATCAAGATGTT
TCCGGTGACTCGGGGAAGCATAACGGCTTGACCCAGTCATGGCTGATGTCGTCGCTCACC
ATATCTCCCAAGGAGCAAATTCAGTTTCTTCTACGCTTTGTCGCGCATAAGCTGCCTGTA
TCCGAAGCGGCTTATGACATGGCGTATGCCACAATCCCGCAGTACCAGGCAGCCGAAGGA
TGGGCTGTACATGGAAAAAGCGGCAGCGGCTGGCTTCGGGACAATAACGGCAAGATAAAT
GAAAGTCGTCCGCAGGGCTGGTTCGTGGGCTGGGCTGAAAAAAACGGACGGCAAGTTGTT
TTCGCCCGATTGGAAATAGGAAAGGAAAAGTCCGATATTCCCGGCGGGTCTAAAGCACGA
GAGGATATTCCCGTGGAATTACCCGTGTTGATGGGTAACAAATGA
>gb|NG_049907.1|+|1-1194|ARO:3006719|PDC-35 [Pseudomonas]
ATGCGCGATACCAGATTCCCCTGCCTGTGCGGCATCGCCGCTTCCACACTGCTGTTCGCC
ACCACCCCGGCCATTGCCGATGAGGCCCCGGCGGATCGCCTGAAGGCACTGGTCGACGCC
GCCGTACAACCGGTGATGAAGGCCAATGACATTCCGGGCCTGGCCGTAGCCATCAGCCTG
AAAGGAGAACCGCATTACTTCAGCTATGGGCTGGCCTCGAAAGAGGACGGCCGCCGGGTG
ACGCCGGAGACCCTGTTCGAGATCGGCTCGGTGAGCAAGACCTTCACCGTCACCCTCGCC
GGCTATGCCCTGGCCCAGGACAAGATGCGCCTCGACGACCGCGCCAGCCAGCACTGGCCG
GCACTGCAGGGCAGCCGCTTCGACGGCATCAGCCTGCTCGACCTCGCGACCTATACCGCC
GGCGGCTTGCCGCTGCAGTTCCCCGACTCGGTGCAGAAGGACCAGGCACAGATCCGCGAC
TACTACCGCCAGTGGCAGCCGACCTACGCGCCGGGCAGCCAGCGCCTCTATTCCAACCCG
AGCATCGGCCTGTTCGGCTATCTCGCCGCGCGCAGCCTGGGCCAGCCGTTCGAACGGCTC
ATGGAGCAGCAACTGTTCCCGGCACTGGGCCTCGAACAGACCCACCTCGACGTGCCCGAG
GCGGCGCTGGCGCAGTACGCCCAGGGCTACGGCAAGGACGACCGCCCGCTACGGGTCGGT
CCCGGCCCGCTGGATGCCGAAGGCTACGGGGTGAAGACCAGCGCGGCCGACCTGCTGCGC
TTCGTCGATGCCAACCTGCATCCGGAGCGCCTGGACAGGCCCTGGGCGCAGGCGCTCGAT
GCCACCCATCGCGGTTACTACAAGGTCGGCGACATGACCCAGGGCCTGGGCTGGGAAGCC
TACGACTGGCCGATCTCCCTGAAGCGCCTGCAGGCCGGCAACTCGACGCCGATGGCGCTG
CAACCACACAGGATCGCCAGGCTGCCCGCGCCACAGGCGCTGGAGGGCCAGCGCCTGCTG
AACAAGACCGGCTCCACCAACGGCTTCGGCGCCTACGTGGCGTTCGTCCCGGGCCGCGAC
CTGGGCCTGGTGATCCTGGCCAACCGCAACTATCCCAATGCCGAGCGGGTGAAGATCGCC
TACGCCATCCTCAGCGGCCTGGAGCAGCAGGCCAAGGTGCCGCTGAAGCGCTGA
>gb|NG_049982.1|+|101-988|ARO:3006986|SFO-1 [Enterobacter cloacae]
ATGGTTAAAAATACATTACGTCAAACCACCCTGATGGTCGCTACGGTTATGCCGCTGCTG
TTCGGTAGCGCACCATTATGGGCTCAATCCGCTAATGCCAAAGCGAATATTCAGCAGCAA
CTGTCCGAGCTCGAGAAAAACTCCGGTGGCCGCCTTGGCGTGGCGCTGATCGATACCGCC
GATAATTCGCAGATCCTGTATCGTGGGGATGAACGTTTTCCCATGTGTAGCACTAGCAAG
GTGATGGCGGTGTCGGCGTTGTTAAAACAGAGCGAGATGGATAAAAATCTTTTGGCTAAG
CGGATGGAAATCAAACAATCCGATCTGGTCAACTACAACCCGATCGCCGAAAAACACCTG
GATACCGGGATGACCCTTGCAGAGCTCAGTGCCGCCGCCATCCAGTACAGTGACAACACG
GCGATGAACAAGATCCTTGAGCATCTTGGCGGCCCGGCAAAAGTGACAGAGTATGCGCGT
ACTATTGGTGATAAAACCTTTCGTCTCGATCGTACCGAGCCTACTTTAAATACTGCCATT
CCCAGCGATAAGCGTGACACTACCTCGCCGCTGGCGATGGCAAAAAGCCTGCAAACCCTA
ACTTTGGGCAAGGCGCTGGGTGAACCACAGCGTGCTCAACTGGTTGAATGGATGAAGGGG
AACACTACCGGCGGAGCCAGCATTCGCGCAGGTCTGCCAGCCACGTGGGTGGTCGGTGAT
AAAACCGGCAGTGGTGATTACGGTACCACTAACGATATCGCCGTGATTTGGCCAGCGAAC
CACGCACCGTTGGTGTTGGTAACCTATTTCACTCAGCCACAGCAGAATGCAGAAGCCCGC
AAAGACGTGTTGGCTGCTGCCGCTAAAATTGTCACCGAAGGGCTTTGA
>gb|NZ_CP044221.1|-|1355942-1357304|ARO:3007011|mdeA [Streptococcus mutans]
ATGACGAAACATTTACAAGATTTTTTAATAACAGTTATCGCAGGTATGGGAATGTTATTA
TCCACCCTTGATACAGGTATTATCAATGTTGCATTATCCTTTTTGAGGGGACAATTTCAA
ACCACAACTAACATTGCCTCTTTTACAATAACTGGATATACTTTAGCATTAGCTATCTCT
ATCTTACCTTTAGGAGTATTAAGCGATAAATTTGGAAAGTTAAAGATTTCCTACTTAGGA
TTTGTACTTTTTGGACTGAGCTCCTTATTTTGTGGATTTGCTAATAGTATTGGCTGGCTC
ATTACTGGCCGGATTATTCAAGGAATGGGAGCGGCGGCTTTGCAAGCTACTTCAGCAGCT
CTGATTACCACTTTAGTTTCCGAAGACCGCAAAAACAGTGCTATTAGTATTTTAGGAGTT
ATGATTGGCTTAGGACCTGTCCTCGGTCCTTCCTTAGGAGGCATACTACTTTCTTTAAAT
CTCTGGCGCTTTATTTTCTGGATTAATGTTCCCTTTGCTCTTATTGTCATCATTTGTAAT
CACTATCTCCTTACTAAAGTCTCCGAACAAACTAGTGAGTGGACATTAGATTCTCTTGGA
ACAGTTCTCAATGCTTCTATGTTGGTTTGTCTTCTCTTAGGACTATCCTTACTCAGTAAG
CCTCACCTATTAGGTATCAGTCTTATTTTGATCATCATTAGTTTCTTGATCGGGATTTGG
TTTTACCGTCTTGAATGCAGCAAAGAGAGTGCTCTTGTCAATGTCAAGGGGCTGAGCGAG
AATCCTCGAGTACTTTCTTATCTTTTTCAAACGGTCGCTTTTGGTTTTGCCTCTGCAATG
ATATTCTTACTTCCACCCTTCATTTTTGAACAATTATATCATTTAGGAGTGGGGCAGACA
GGCTTTCTTGTACTAGGAGCACCTGCAGGCCTGGTTCTTTTTTCAAGAATATCTGGTAAA
ATCAATGATGGCAGTAAAAATAAATCATTTAGCCATATTGGTTTGGGTATCATTATTTTA
TCCTTAATTTTCCTCCTACTTCTCACGCCTAGCTGGCCCTATTTATTCTTAACTTTAGGA
TTATTTATTTATGGTATTGGCGGAGGATACTTTCAGCCTGCTAATATGGCTAGTATTATG
CTAGCTAGTCCTATGAAAATGCAAGGTAGCACAGGAGCATTGCAACGAATGGTACAAAAC
ATTGCTATTTCAGCTGGTTCAGCCATTGGATCAACTTGCTTAAACCTTTGGTCAAATAAT
CTATTATTGGCTACCCGAATTGGCTGGGGAATTACACTCGTTCTAGTTATTCTCAGTTTA
AAAGAACTAACACCATTTAAAATGACTAATAAAACAGAATAA
>gb|JN201336.1|-|10636-12046|ARO:3007019|fexB [Enterococcus faecium]
ATGAATCATCAAAATGAAAAAAATATAGCATCAAATGTGTTGTTAATTAGTATCTTAGGC
TTGTCTGTTTTAGTGGGTTCAGTTACTGCAGATATGGTTAATCCTGTTCTCGGTGTGATT
GGAAAAGAATTAGGTGGGTCTGAGGCGCAAGTTAGTTGGGTCGTAAGTGGTGTTGCCTTA
GTTCTATCTATAGCAATTCCCTTTTATGGACGTTTATCTGATTTTTTAAATATTAAAAAA
CTCTTTACTAACGGATTTCTAATATTAACTATAGGAAGTTTAATATGTATATTCGCGCCC
AATTTAATTATTTTAGTATTGGGTAGAATGTTTCAAGGAGCTGGCATGGCAGCCATACCT
GTGCTATCTATTGTTATAATATCTAAAATTTATCCGCCTGGACAGAGAGGAAGAATTTTA
GGTATTATTGCTGGTTGTATTGGCGTTGGCACTGCAGGAGGCCCAATATTTGGCGGCGTT
GTAGGACAATTATTAGGTTGGCAATCATTATTTTGGGTCACTTTTGTTCTGGGTTTAATT
ATAGTTCTAGGTGTTCAAATATCAATGCCTAAAATAGAATCACCAGATAATAACAGTCAT
CAAAATTTTGATGTTTTAGGTGGACTATTATTAGGATTAACCGTAGGTGGTTTTTTACTT
GGTATTACGCTTTCAGAAATGTATGGTTTGATTTCTATACAAACAACCACAAGTTTTTCT
ATATCTATGATAGCTTTAATAGTGTTAATATATCGCGTGATTAATGTTAAAAATCCTTTT
ATCCCTCCAGTTATATTGAAGAACCGTTTATATGTAAGCTCAATTTTCATTGTATTTCTT
TCAATGTTTGCTTATGTCTCTATGCTTGTTTTTATTCCATTATTAGTTGTTGAGGTTAAT
GGGTTAAGTACTGGACAGGCAGGCTTAATATTACTTTCTGGTGGTGTCGCTGTTGCAATC
CTTTCACCAATAGTGGGAAGATTATCTGACAAAGTGCATCCTAAAATACTATTATTAGTT
GGACTAATTATTATGGGCTTATCTTCTTTATATATGAGCTTCGTAGCAGGCGCATCACCT
GTATTATTATCTATCGGGAGTTTAGGGATAGGTATCGCTTTTGCATTTATTAACTCTCCA
GTGAATAATGTTGCAGTACTTGCTTTACCTAAAGAACAAGTTGGTGTAGGTACGGGGTTG
TTTCAAGGTGCAATGTATCTTGGGGCAGGAACAGGTGCCTCACTAATAGGGGCTTTATTG
TCAATGAGACATGGGGTTAAAGCATCTTTTAATCCTTTTTATACTTTAACTGCCCCGCAC
TATTCTGATATATTTTTAACCATTACGTGCATCGTGTTAGTTGCTTTAATTGTTACTTTA
AATATAAGTAGTAGGGATTTAAAGCAATAA
>gb|M97297.1|+|9052-9963|ARO:3002955|vanY_in_vanA_cl [Enterococcus faecium]
ATGAAGAAGTTGTTTTTTTTATTGTTATTGTTATTCTTAATATACTTAGGTTATGACTAC
GTTAATGAAGCACTGTTTTCTCAGGAAAAAGTCGAATTTCAAAATTATGATCAAAATCCC
AAAGAACATTTAGAAAATAGTGGGACTTCTGAAAATACCCAAGAGAAAACAATTACAGAA
GAACAGGTTTATCAAGGAAATCTGCTATTAATCAATAGTAAATATCCTGTTCGCCAAGAA
AGTGTGAAGTCAGATATCGTGAATTTATCTAAACATGACGAATTAATAAATGGATACGGG
TTGCTTGATAGTAATATTTATATGTCAAAAGAAATAGCACAAAAATTTTCAGAGATGGTC
AATGATGCTGTAAAGGGTGGCGTTAGTCATTTTATTATTAATAGTGGCTATCGAGACTTT
GATGAGCAAAGTGTGCTTTACCAAGAAATGGGGGCTGAGTATGCCTTACCAGCAGGTTAT
AGTGAGCATAATTCAGGTTTATCACTAGATGTAGGATCAAGCTTGACGAAAATGGAACGA
GCCCCTGAAGGAAAGTGGATAGAAGAAAATGCTTGGAAATACGGGTTCATTTTACGTTAT
CCAGAGGACAAAACAGAGTTAACAGGAATTCAATATGAACCATGGCATATTCGCTATGTT
GGTTTACCACATAGTGCGATTATGAAAGAAAAGAATTTCGTTCTCGAGGAATATATGGAT
TACCTAAAAGAAGAAAAAACCATTTCTGTTAGTGTAAATGGGGAAAAATATGAGATCTTT
TATTATCCTGTTACTAAAAATACCACCATTCATGTGCCGACTAATCTTCGTTATGAGATA
TCAGGAAACAATATAGACGGTGTAATTGTGACAGTGTTTCCCGGATCAACACATACTAAT
TCAAGGAGGTAA
>gb|M97297.1|+|6018-6986|ARO:3002942|vanH_in_vanA_cl [Enterococcus faecium]
ATGAATAACATCGGCATTACTGTTTATGGATGTGAGCAGGATGAGGCAGATGCATTCCAT
GCTCTTTCGCCTCGCTTTGGCGTTATGGCAACGATAATTAACGCCAACGTGTCGGAATCC
AACGCCAAATCCGCGCCTTTCAATCAATGTATCAGTGTGGGACATAAATCAGAGATTTCC
GCCTCTATTCTTCTTGCGCTGAAGAGAGCCGGTGTGAAATATATTTCTACCCGAAGCATC
GGCTGCAATCATATAGATACAACTGCTGCTAAGAGAATGGGCATCACTGTCGACAATGTG
GCGTACTCGCCGGATAGCGTTGCCGATTATACTATGATGCTAATTCTTATGGCAGTACGC
AACGTAAAATCGATTGTGCGCTCTGTGGAAAAACATGATTTCAGGTTGGACAGCGACCGT
GGCAAGGTACTCAGCGACATGACAGTTGGTGTGGTGGGAACGGGCCAGATAGGCAAAGCG
GTTATTGAGCGGCTGCGAGGATTTGGATGTAAAGTGTTGGCTTATAGTCGCAGCCGAAGT
ATAGAGGTAAACTATGTACCGTTTGATGAGTTGCTGCAAAATAGCGATATCGTTACGCTT
CATGTGCCGCTCAATACGGATACGCACTATATTATCAGCCACGAACAAATACAGAGAATG
AAGCAAGGAGCATTTCTTATCAATACTGGGCGCGGTCCACTTGTAGATACCTATGAGTTG
GTTAAAGCATTAGAAAACGGGAAACTGGGCGGTGCCGCATTGGATGTATTGGAAGGAGAG
GAAGAGTTTTTCTACTCTGATTGCACCCAAAAACCAATTGATAATCAATTTTTACTTAAA
CTTCAAAGAATGCCTAACGTGATAATCACACCGCATACGGCCTATTATACCGAGCAAGCG
TTGCGTGATACCGTTGAAAAAACCATTAAAAACTGTTTGGATTTTGAAAGGAGACAGGAG
CATGAATAG
>gb|M97297.1|+|8016-8624|ARO:3002949|vanX_in_vanA_cl [Enterococcus faecium]
ATGGAAATAGGATTTACTTTTTTAGATGAAATAGTACACGGTGTTCGTTGGGACGCTAAA
TATGCCACTTGGGATAATTTCACCGGAAAACCGGTTGACGGTTATGAAGTAAATCGCATT
GTAGGGACATACGAGTTGGCTGAATCGCTTTTGAAGGCAAAAGAACTGGCTGCTACCCAA
GGGTACGGATTGCTTCTATGGGACGGTTACCGTCCTAAGCGTGCTGTAAACTGTTTTATG
CAATGGGCTGCACAGCCGGAAAATAACCTGACAAAGGAAAGTTATTATCCCAATATTGAC
CGAACTGAGATGATTTCAAAAGGATACGTGGCTTCAAAATCAAGCCATAGCCGCGGCAGT
GCCATTGATCTTACGCTTTATCGATTAGACACGGGTGAGCTTGTACCAATGGGGAGCCGA
TTTGATTTTATGGATGAACGCTCTCATCATGCGGCAAATGGAATATCATGCAATGAAGCG
CAAAATCGCAGACGTTTGCGCTCCATCATGGAAAACAGTGGGTTTGAAGCATATAGCCTC
GAATGGTGGCACTATGTATTAAGAGACGAACCATACCCCAATAGCTATTTTGATTTCCCC
GTTAAATAA
>gb|U35369.1|+|839-2183|ARO:3002932|vanS_in_vanB_cl [Enterococcus faecalis]
ATGGAAAGAAAAGGGATTTTCATTAAGGTTTTTTCCTATACGATCATTGTCCTGTTACTG
CTTGTCGGTGTAACGGCAACACTGTTTGCACAGCAATTTGTGTCTTATTTCAGAGCGATG
GAAGCACAGCAAACAGTAAAATCCTATCAGCCATTGGTGGAACTGATTCAGAATAGCGAT
AGGCTTGATATGCAAGAGGTGGCAGGGCTGTTTCACTACAATAACCAATCCTTTGAGTTT
TATATTGAAGATAAAGAGGGAAGCGTACTCTATGCCACACCGAATGCCGATACATCAAAT
AGTGTTAGGCCCGACTTTCTTTATGTGGTACATAGAGATGATAATATTTCGATTGTTGCT
CAAAGCAAGGCAGGTGTGGGATTGCTTTATCAAGGGCTGACAATTCGGGGAATTGTTATG
ATTGCGATAATGGTTGTATTCAGCCTTTTATGCGCGTATATCTTTGCGCGGCAAATGACA
ACGCCGATCAAAGCCTTAGCGGACAGTGCGAATAAAATGGCAAACCTGAAAGAAGTACCG
CCGCCGCTGGAGCGAAAGGATGAGCTTGGCGCACTGGCTCACGACATGCATTCCATGTAT
ATCAGGCTGAAAGAAACCATCGCAAGGCTGGAGGATGAAATCGCAAGGGAACATGAGTTG
GAGGAAACACAGCGATATTTCTTTGCGGCAGCCTCTCATGAGTTAAAAACGCCCATCGCG
GCTGTAAGCGTTCTGTTGGAGGGAATGCTTGAAAATATCGGTGACTACAAAGACCATTCT
AAGTATCTGCGCGAATGCATCAAAATGATGGACAGGCAGGGCAAAACCATTTCCGAAATA
CTGGAGCTTGTCAGCCTGAACGATGGGAGAATCGTACCCATAGCCGAACCGCTGGACATA
GGGCGCACGGTTGCCGAGCTGCTACCCGATTTTCAAACCTTGGCAGAGGCAAACAACCAG
CGGTTCGTCACAGATATTCCAGCCGGACAAATTGTCCTGTCCGATCCGAAGCTGATCCAA
AAGGCGCTATCCAATGTCATATTGAATGCGGTTCAGAACACGCCCCAGGGAGGTGAGGTA
CGGATATGGAGTGAGCCTGGGGCTGAAAAATACCGTCTTTCCGTTTTGAACATGGGCGTT
CACATTGATGATACTGCACTTTCAAAGCTGTTCATCCCATTCTATCGCATTGATCAGGCG
CGAAGCAGAAAAAGTGGGCGAAGCGGTTTGGGGCTTGCCATCGTACAAAAAACGCTGGAT
GCCATGAGCCTCCAATATGCGCTGGAAAACACCTCAGATGGCGTTTTGTTCTGGCTGGAT
TTACCGCCCACATCAACACTATAA
>gb|U35369.1|+|4006-4978|ARO:3002943|vanH_in_vanB_cl [Enterococcus faecalis]
ATGAGAAAAAGTATGGGCATTACTGTTTTTGGATGCGAGCAGGATGAGGCAAATGCTTTC
CGCACCTTATCACCAGATTTTCATATTATCCCTACGCTGATCAGTGATGCGATATCGGCA
GACAACGCAAAATTGGCCGCTGGCAATCAATGCATTAGCGTAGGCCATAAGTCCGAGGTT
TCCGAGGCGACAATTCTTGCGCTGAGAAAGGTCGGGGTAAAATACATTTCTACCCGCAGC
ATCGGCTGCAATCACATTGATACGACTGCCGCCGAGAGAATGGGGATCTCGGTTGGCACA
GTTGCGTATTCGCCGGACAGCGTTGCGGATTATGCTTTGATGCTGATGCTGATGGCCATA
CGGGGTGCAAAGTCCACCATACACGCCGTGGCGCAACAAAATTTCAGACTGGATTGTGTC
CGGGGGAAAGAGCTGCGGGATATGACTGTGGGAGTTATTGGAACCGGCCATATAGGGCAA
GCGGTCGTCAAAAGGCTGCGGGGATTTGGATGCCGTGTGCTAGCCTATGATAACAGCCGA
AAAATTGAGGCAGATTATGTCCAGCTTGATGAGCTTCTAAAAAACAGCGATATTGTTACG
CTCCATGTGCCGCTTTGTGCGGATACCCGCCATCTGATCGGCCAGAGCGAAATCGGAGAG
ATGAAGCAAGGCGCATTTTTAATCAACACTGGGCGCGGGGCGCTTGTCGATACCGGGTCG
CTGGTGGAGGCACTGGGAAGCGGAAAGCTGGGCGGTGCGGCACTGGATGTGTTGGAGGGC
GAGGATCAGTTTGTTTATACCGACTGCTCGCAGAAAGTGCTTGACCATCCCTTTTTGTCG
CAGCTCCTAAGGATGCCAAATGTGATCATCACACCCCATACGGCGTACTACACCGAGCGT
GTGCTGCGAGATACCACAGAAAAAACAATCAGGAATTGTCTTAACTTTGAAAGGAGTTTA
CAGCATGAATAA
>gb|U35369.1|+|3182-4010|ARO:3002964|vanW_in_vanB_cl [Enterococcus faecalis]
ATGAACAGAAAAAGATTGACACAGCGCTTCCCGTTCCTGCTTCCAATGAGACAAGCGCAG
AGAAAAATATGCTTTTATGCGGGAATGAGATTTGACGGCTGTTGCTATGCACAGACGATA
GGAGAAAAAACGCTTCCCTATTTGCTCTTTGAAACGGATTGTGCGTTATACAACCACAAT
ACCGGATTTGACATGATATACCAAGAAAACAAGGTGTTCAACTTAAAGCTGGCGGCAAAG
ACCTTAAACGGCCTATTGATAAAACCGGGGGAAACCTTTTCTTTCTGGCGGCTGGTACGC
CATGCGGACAAAGATACCCCCTATAAAGACGGCCTTACGGTGGCCAATGGTAAGCTCACC
ACCATGTCGGGCGGCGGTATGTGCCAGATGAGCAATTTACTATTTTGGGTGTTCCTGCAT
ACGCCATTGACAATTATCCAGCGCAGCGGTCACGTAGTAAAGGAGTTTCCAGAGCCAAAC
AGTGACGAGATCAAAGGGGTGGATGCAACCATCTCAGAGGGCTGGATTGATTTAAAAGTG
CGAAACGATACCGACTGCACCTACCAAATATGGGTGACCCTAGATGATGAGAAAATCATC
GGTCAGGTGTTCGCCGACAAACAGCCTCAAGCATTATACAAAATTGCAAACGGCAGTATT
CAGTATGTCCGTGAAAGTGGCGGGATTTATGAATATGCCAAGGTTGAACGGATGCAAGTT
GCCTTAGGTACCGGGGAAATAATAGATTGCAAGCTGCTTTATACAAACAAATGCAAAATC
TGCTATCCCCTCCCGGAAAGTGTGGATATTCAGGAGGCGAACCAATGA
>gb|KP347127.1|+|22412-24038|ARO:3003689|MCR-1.1 [Escherichia coli]
ATGATGCAGCATACTTCTGTGTGGTACCGACGCTCGGTCAGTCCGTTTGTTCTTGTGGCG
AGTGTTGCCGTTTTCTTGACCGCGACCGCCAATCTTACCTTTTTTGATAAAATCAGCCAA
ACCTATCCCATCGCGGACAATCTCGGCTTTGTGCTGACGATCGCTGTCGTGCTCTTTGGC
GCGATGCTACTGATCACCACGCTGTTATCATCGTATCGCTATGTGCTAAAGCCTGTGTTG
ATTTTGCTATTAATCATGGGCGCGGTGACCAGTTATTTTACTGACACTTATGGCACGGTC
TATGATACGACCATGCTCCAAAATGCCCTACAGACCGACCAAGCCGAGACCAAGGATCTA
TTAAACGCAGCGTTTATCATGCGTATCATTGGTTTGGGTGTGCTACCAAGTTTGCTTGTG
GCTTTTGTTAAGGTGGATTATCCGACTTGGGGCAAGGGTTTGATGCGCCGATTGGGCTTG
ATCGTGGCAAGTCTTGCGCTGATTTTACTGCCTGTGGTGGCGTTCAGCAGTCATTATGCC
AGTTTCTTTCGCGTGCATAAGCCGCTGCGTAGCTATGTCAATCCGATCATGCCAATCTAC
TCGGTGGGTAAGCTTGCCAGTATTGAGTATAAAAAAGCCAGTGCGCCAAAAGATACCATT
TATCACGCCAAAGACGCGGTACAAGCAACCAAGCCTGATATGCGTAAGCCACGCCTAGTG
GTGTTCGTCGTCGGTGAGACGGCACGCGCCGATCATGTCAGCTTCAATGGCTATGAGCGC
GATACTTTCCCACAGCTTGCCAAGATCGATGGCGTGACCAATTTTAGCAATGTCACATCG
TGCGGCACATCGACGGCGTATTCTGTGCCGTGTATGTTCAGCTATCTGGGCGCGGATGAG
TATGATGTCGATACCGCCAAATACCAAGAAAATGTGCTGGATACGCTGGATCGCTTGGGC
GTAAGTATCTTGTGGCGTGATAATAATTCGGACTCAAAAGGCGTGATGGATAAGCTGCCA
AAAGCGCAATTTGCCGATTATAAATCCGCGACCAACAACGCCATCTGCAACACCAATCCT
TATAACGAATGCCGCGATGTCGGTATGCTCGTTGGCTTAGATGACTTTGTCGCTGCCAAT
AACGGCAAAGATATGCTGATCATGCTGCACCAAATGGGCAATCACGGGCCTGCGTATTTT
AAGCGATATGATGAAAAGTTTGCCAAATTCACGCCAGTGTGTGAAGGTAATGAGCTTGCC
AAGTGCGAACATCAGTCCTTGATCAATGCTTATGACAATGCCTTGCTTGCCACCGATGAT
TTCATCGCTCAAAGTATCCAGTGGCTGCAGACGCACAGCAATGCCTATGATGTCTCAATG
CTGTATGTCAGCGATCATGGCGAAAGTCTGGGTGAGAACGGTGTCTATCTACATGGTATG
CCAAATGCCTTTGCACCAAAAGAACAGCGCAGTGTGCCTGCATTTTTCTGGACGGATAAG
CAAACTGGCATCACGCCAATGGCAACCGATACCGTCCTGACCCATGACGCGATCACGCCG
ACATTATTAAAGCTGTTTGATGTCACCGCGGACAAAGTCAAAGACCGCACCGCATTCATC
CGCTGA
>gb|X75439.1|+|476-3551|ARO:3000521|Saur_mupA_MUP [Staphylococcus aureus]
TTGACAAAGAAATATTTAAACACCCAGAATGAAATATCAGCATTTTGGAATACTCAAAAG
ATATTTAAAAAATCAATTGACAATAGAAAAGGACAGGAAAGTTTTGTTTTTTATGACGGC
CCCCCAACTGCAAATGGCCTTCCTCATGCTGGCCATGTTCTTGGAAGAGTAATCAAGGAT
TTAGTTGCAAGATTAAAAACTATGCAAGGTTTTTATGTAGAAAGAAAAGCAGGATGGGAT
ACCCATGGCTTACCAGTTGAATTAGAGGTTGAAAAAAAAATTGGAATTAAAGGAAAACAA
GACATTGAAAAGTATGGAATAGAAAATTTTATAAATGAATGTAAAAAAAGTGTATTTAAT
TATGAAAAAGAATGGCGGGATTTTTCTAAAGATTTAGGATACTGGGTTGACATGGACTCC
CCCTATATAACTCTTGAGAATAATTATATTGAAAGTGTATGGAATATATTATCTACATTC
CATAAAAAAGGACTATTATATAAGGGACATAAGGTGACTCCTTATTGTACACATGATCAA
ACCGCTTTAAGTTCTCATGAAGTAGCGCAAGGCTATAAAAACGTTAAAGATTTATCAGCT
GTTGTTAAATTTCAACTTACAAATAGTAAAGATACTTATTTCTTAAGTTGGACTACCACT
CCCTGGACTTTGCCTGCAAATGTAGCATTAGCTATAAATAAAGATCTTAATTATTCAAAA
ATTCGGGTAGAAAATGAGTATTATATCTTAGCTACAGATCTAATTAATTCTATAATAACT
GAAAAATACGAAATTATTGATACCTTTTCAGGAAGTAATTTAATTAATTTAAAATACATT
CCTCCTTTTGAAAGCGACGGTTTAGTTAATGCATATTACGTTGTTGATGGAGAATTTGTT
ACTAACTCAGAAGGAACTGGTATTGTTCATATAGCACCAGCTCATGGGGAAGATGACTAC
CAATTGGTTTTAGAGCGTGATTTGGATTTCTTAAATGTTATAACAAGAGAAGGAGTATAT
AATGATAGGTTCCCTGAATTAGTTGGTAATAAAGCTAAAAATAGTGATATAGAAATCATA
AAATTATTATCCAAAAAACAACTTTTATATAAAAAACAAAAATATGAGCATAATTATCCT
CATTGTTGGAGATGTGGTAATCCTTTGATATATTATGCGATGGAAGGTTGGTTTATTAAA
ACAACTAATTTTAAGAATGAAATTATTAACAATAATAATAATATAGAGTGGTTTCCTTCT
CATATTAAGGAAGGGAGAATGGGAAATTTCTTAGAAAATATGGTTGATTGGAACATTGGT
AGAAATAGATATTGGGGAACACCATTAAATGTATGGATTTGCAATGATTGTAATCACGAA
TACGCACCAAGTAGTATTAAGGATTTACAAAATAATTCCATCAATAAAATTGATGAAGAT
ATTGAGTTGCATAGACCTTATGTTGATAATATCACTCTTAGTTGCCCTAAGTGTAATGGG
AAAATGTCTCGAGTAGAAGAAGTAATCGATGTTTGGTTTGATAGCGGCTCTATGCCGTTT
GCTCAGCATCATTATCCTTTTGATAACCAGAAAATTTTTAATCAACACTTTCCAGCTGAT
TTTATTGCAGAAGGAGTTGATCAAACGAGAGGCTGGTTTTACAGTTTACTAGTAATTTCT
ACTATTCTAAAAGGAAAATCTTCTTATAAACGTGCTTTATCTTTAGGACATATTCTAGAC
AGTAATGGTAAAAAAATGTCTAAAAGTAAAGGAAACGTTATTAATCCAACTGAATTAATT
AATAAGTACGGAGCCGATTCTTTAAGATGGGCCTTAATTTCGGATAGTGCTCCATGGAAT
AACAAAAGATTCTCAGAAAATATAGTAGCTCAGACCAAATCGAAATTTATAGATACGCTT
GATAATATTTATAAATTTTATAATATGTATAATAAAATAGATCACTATAATCCTAATAAT
GAAATTACAAAAAGTAGAAATACATTAGATAATTGGGCTCTTTCTCGCTTAAACACCTTA
ATAAAAGAAAGTAATATTTATGTAAATAATTACGATTTCACTTCCGCAGCCAGATTAATT
AACGAATATACCAATACAATAAGTAATTGGTATATCGGAGATTCGAGAGGACGATTTTGG
GAACAAGGAATTTCTAACGATAAAAAAGATGCGTACAATACGCTTTATGAAATTTTAACA
ACTTTATCAAGACTAGTGGCTCCATTTGTTCCATTTATATCTGAAAAAATCCATTATAAT
TTGACTGGAAAAAGTGTGCATTTACAAGATTATCCACAATATAAAGAAAGTTTTATTAAT
CAAGCATTGGAAGATGAAATGCATACCGTTATAAAAATTGTAGAATTATCTAGACAGGCT
CGCAAAAATGCAGATTTAAAAATTAAGCAACCTTTATCGAAAATGGTGATTAAACCTAAT
AGTCAATTAAACTTAAGTTTTTTACCTAATTACTATTCAATAATAAAAGACGAATTAAAT
ATAAAAAACATTGAATTAACTGATAATATTAATGACTATATTACCTATGAGCTTAAATTG
AATTTTTCTTCTGTGGGACCAAAACTAGGGAACAAAACGAAAAATATTCAAACATTGATA
GACTCCCTATCAGAGTATGATAAAAAAAGTTTAATTGAGTCTAATAACTTCAAAAGTTTA
TCTTCTGATGCTGAGTTAACTAAGGATGATTTTATAATTAAAACCTTACCTAAGGATAGT
TATCAACTCAGTGAAGATAATGACTGCGTTATATTATTAGATAAAAATTTATCTCCTGAA
TTAATTCGCGAAGGACATGCTAGAGAGCTCATTAGATTAATTCAACAATTAAGAAAAAAG
AAAAATTTACCAATAAATCAACGTATTGATATTTATATCGGTGTAACTGGGGAATTATTA
GAATCAATAAAAACCAATAAAAATATGTTTAAAGAAAATTTCGTGATTAAAAATATACAC
TTAAATGTTATAGATGAATATGAAAATACTATTCATTTTAATAATAAAGAAATAAAAATT
TCCTTATTATATTAA
>gb|AY034847.1|+|5-887|ARO:3002312|KPC-2 [Klebsiella pneumoniae]
ATGTCACTGTATCGCCGTCTAGTTCTGCTGTCTTGTCTCTCATGGCCGCTGGCTGGCTTT
TCTGCCACCGCGCTGACCAACCTCGTCGCGGAACCATTCGCTAAACTCGAACAGGACTTT
GGCGGCTCCATCGGTGTGTACGCGATGGATACCGGCTCAGGCGCAACTGTAAGTTACCGC
GCTGAGGAGCGCTTCCCACTGTGCAGCTCATTCAAGGGCTTTCTTGCTGCCGCTGTGCTG
GCTCGCAGCCAGCAGCAGGCCGGCTTGCTGGACACACCCATCCGTTACGGCAAAAATGCG
CTGGTTCCGTGGTCACCCATCTCGGAAAAATATCTGACAACAGGCATGACGGTGGCGGAG
CTGTCCGCGGCCGCCGTGCAATACAGTGATAACGCCGCCGCCAATTTGTTGCTGAAGGAG
TTGGGCGGCCCGGCCGGGCTGACGGCCTTCATGCGCTCTATCGGCGATACCACGTTCCGT
CTGGACCGCTGGGAGCTGGAGCTGAACTCCGCCATCCCAGGCGATGCGCGCGATACCTCA
TCGCCGCGCGCCGTGACGGAAAGCTTACAAAAACTGACACTGGGCTCTGCACTGGCTGCG
CCGCAGCGGCAGCAGTTTGTTGATTGGCTAAAGGGAAACACGACCGGCAACCACCGCATC
CGCGCGGCGGTGCCGGCAGACTGGGCAGTCGGAGACAAAACCGGAACCTGCGGAGTGTAT
GGCACGGCAAATGACTATGCCGTCGTCTGGCCCACTGGGCGCGCACCTATTGTGTTGGCC
GTCTACACCCGGGCGCCTAACAAGGATGACAAGCACAGCGAGGCCGTCATCGCCGCTGCG
GCTAGACTCGCGCTCGAGGGATTGGGCGTCAACGGGCAGTAA
>gb|KY924928.1|+|161133-162759|ARO:3004139|MCR-3.1 [Escherichia coli]
ATGCCTTCCCTTATAAAAATAAAAATTGTTCCGCTTATGTTCTTTTTGGCACTGTATTTT
GCATTTATGCTGAACTGGCGTGGAGTTCTCCATTTTTACGAAATCCTTTACAAATTAGAA
GATTTTAAGTTTGGTTTCGCCATTTCATTACCAATATTGCTTGTTGCAGCGCTTAACTTT
GTATTTGTTCCATTTTCGATACGGTATTTAATAAAGCCTTTTTTTGCACTTCTTATCGCA
CTTAGTGCAATCGTTAGTTACACAATGATGAAGTATAGAGTCTTGTTTGATCAAAACATG
ATTCAGAATATTTTTGAAACCAATCAAAATGAGGCGTTAGCATATTTAAGCTTACCAATT
ATAGTATGGGTTACTATTGCTGGTTTTATCCCTGCCATTTTACTTTTCTTTGTTGAAATT
GAATATGAGGAAAAATGGTTCAAAGGGATTCTAACTCGTGCCCTATCGATGTTTGCATCA
CTTATAGTGATTGCGGTTATTGCAGCACTATACTATCAAGATTATGTGTCAGTGGGGCGC
AACAATTCAAACCTCCAGCGTGAGATTGTTCCAGCCAATTTCGTTAATAGTACCGTTAAA
TACGTTTACAATCGTTATCTTGCTGAACCAATCCCATTTACAACTTTAGGTGATGATGCA
AAACGGGATACTAATCAAAGTAAGCCCACGTTGATGTTTCTGGTCGTTGGTGAAACCGCT
CGTGGTAAAAATTTCTCGATGAATGGCTATGAGAAAGACACCAATCCATTTACCAGTAAA
TCTGGTGGCGTGATCTCCTTTAATGATGTTCGTTCGTGTGGGACTGCAACCGCTGTATCC
GTCCCCTGCATGTTCTCCAATATGGGGAGAAAGGAGTTTGATGATAATCGCGCTCGCAAT
AGCGAGGGCCTGCTAGATGTGTTGCAAAAAACGGGGATCTCCATTTTTTGGAAGGAGAAC
GATGGAGGCTGCAAAGGCGTCTGCGACCGAGTACCTAACATCGAAATCGAACCAAAGGAT
CACCCTAAGTTCTGCGATAAAAACACATGCTATGACGAGGTTGTCCTTCAAGACCTCGAT
AGTGAAATTGCTCAAATGAAAGGGGATAAGCTGGTTGGCTTCCACCTGATAGGTAGCCAT
GGCCCAACCTACTACAAGCGCTACCCTGATGCTCATCGTCAGTTCACCCCTGACTGTCCA
CGCAGTGATATTGAAAACTGCACAGATGAAGAGCTCACCAACACCTATGACAACACCATC
CGCTACACCGATTTCGTGATTGGAGAGATGATTGCCAAGTTGAAAACCTACGAAGATAAG
TACAACACCGCGTTGCTCTACGTCTCCGATCATGGTGAATCACTGGGAGCATTAGGGCTT
TACCTACACGGTACACCGTACCAGTTTGCACCGGATGATCAGACCCGTGTTCCTATGCAG
GTGTGGATGTCACCTGGATTTACCAAAGAGAAAGGCGTTGATATGGCGTGTTTGCAGCAG
AAAGCCGCTGATACTCGTTACTCACACGATAATATTTTCTCATCTGTATTGGGTATCTGG
GACGTCAAAACATCAGTTTACGAAAAGGGTCTAGATATTTTCAGTCAATGTCGTAATGTT
CAATAA
>gb|MG736312.1|-|50454-52152|ARO:3004516|MCR-8.1 [Klebsiella pneumoniae]
ATGTTCAAGTATCTTTTATCTTTCAAACTGAACCCGGTACAACGGACCTGGGCTGCAGCA
TTTTTTTTCACTACAATCGGCAACATAGCACTTTGGCAAACACTATGGATTAATGTAGAT
GTTCATAATATACATAATCTACTTTTTTTTGCCAGTCTGCCAATATTTCTTTTCTGCTTT
CTAAGTATCTTACTTACACCAGTCATGGTTATTCCATATTTATGCAGGCCTCTACTTGTA
GTTCTTATTCTAATCAGTGCCTGCTGTAGTTATTTCATGATGAAATACAACATATTAATT
GACCGCAGCATGGTGCAAAACTTTTTTGAGACTAATCAGGCTGAATTAACATCATACTTA
TCCGTTCCTTTTCTTTCCACTCTATTTCTACTTGGCATTGTACCAGCAATTATCCTGGCG
TTGCCTTCAACAGACAATAAGCGGGGAGCTTTTAGAATTGAATTGTGGTGGTTGGCGCAT
ATTTGCATAGCTGTAGTCTTATTAGCCATGGTTACCATGGTGTTTTATAAGGATTACGCA
TCTCTCATACGAAACAATATGCAGATTAAAGACCAGGCTTTACCTTTTAACTTTGTGCGT
AATACGAATGGTTACCTTAAAAGAAAATACCAGGCATCTTCAACAATTCTACAAAGCGTG
GGGGAGGATGCTGTACGTCCAATATATTCAAATGCTCCACCGAAACTGGTGGTTGTCGTC
GTGGGCGAAACCGCCAGAGCACAGAATTTCCAGCTGAATGGCTATTCGCGGGTAACCAAC
CCCTATCTTTCCAGACGACATGATGTTATCAGTTTCAAAAATGTGTCGTCATGCGGAACG
GCTACCGCAATATCACTACCCTGCATGTTCTCGCGAATGTCACGTAACGAATACAATGAA
GTCCGTGCCGCATCAGAAGAAAACTTGCTGGATATCCTTAAACGTACAGGTGTTGAGGTG
CTATGGCGCAACAATAACAATGGTGGTTGTAAGGGAATCTGCAAGCGAGTACCCACAGAT
GATATGCCGGCAATGAAAGTAATTGGGGAATGTGTTAACAAAGATGGTACATGCTTTGAT
GAGGTGTTATTAAATCAACTCTCATCCCGAATTAATGCAATGCAGGGTGATGCGCTTATT
GTTTTACATCAAATGGGCAGTCATGGACCAACATATTTTGAACGTTATCCGTCTACAAGT
AAAGTCTTTAGCCCAACTTGCGACAGCAACCTGATCGAAAAATGCTCAAATAAAGAACTG
GTCAATACATACGACAATACGCTAGTTTATACTGATCGTATGCTGAGCAAAACTATTGAA
CTGTTGCAACGTTATTCCGGGATGCGTGACGTTGCTATGATATATCTTTCTGATCATGGA
GAATCGCTGGGGGAAAGCGGAATATATCTTCATGGCACACCATATATTATTGCCCCCAAT
GAACAAACACACATCCCGATGTTTATGTGGTTTTCGTCTTCATTCGCGCAGCATTCCAAA
TTAAATCTAGAATGCCTGACCGGTAATGCCGACAAACAATACAGTCATGATAATTTTTAT
CATTCAATACTTGGTCTCTTCAACGTAAAAACCAGTGTATATAAACCGGAGTTAGATATG
TTTACTCTATGTCGACAATCTGACCACACACCACTGTCTTCCGCAGTTGTAAGAGAGAAA
ACAGATGGGAATGGTTAG
>gb|MW269960.1|+|0-330|ARO:3007047|mefH [Clostridioides difficile]
ATGGGAATTTCGCTATTTTTAGAATTGCCTGCAATAGTTTCCTACTGGGTAGTTACAGTG
ATGTGCTTTGTGGCTATGGGTGTATCTACTATGTTTGTTGTTCAAATTTACACTCTTGTT
CAGACACAAACACCACCGCAATTAGTAGGAAAGATAATGGCTACGCTGGTAGCAGTTGCT
ATGTGCGGTCAACCTATTGGACAAATGGTTTACGGTATTTTATTCGATGTATTTATACAA
GAAACATGGGTTGTTATGTTTGTAGCTTCTATTGCTTCAATCATGATTTCAATATATTCA
AAAAGAATTTTTCAAAAGTTAGAGATATAA
>gb|U01917.1|+|412-730|ARO:3004650|tet(U) [Enterococcus faecium]
ATGCAGCTAAGACGTGGCAAAGCAACGGATTGGCATGCGATGGTTCAGGAAAGCTTAGAT
AGTTTTGCAAGCCCGCATTTTTTGCCGATTGATATAAAACCTATTGATAAAATAGTTATT
GAAGGTTTGATAGCTGAGCCTTCTAATTGGTCGATAATTGCTAGACATACAAAATATAAA
TATCGGAATTTGCTGAAGCAAGAAAGTCAAAATGATGAGTTAACGAACCATTTACGAGAG
ACTTTTAAGGAATCTGCAGACGAATTAAAAAAAGAATTGGATACGTGGCTTTTGGGGTTG
GATGTGACAGAGAAGTGA
>gb|MK134375.1|+|6173-7340|ARO:3004719|tet(X3) [Acinetobacter baumannii]
ATGACAATGCGAATAGATACAGACAAACAAATGAATTTACTTAGTGATAAGAACGTTGCA
ATAATTGGTGGTGGACCCGTTGGACTGACTATGGCAAAATTATTACAGCAAAACGGCATA
GACGTTTCAGTTTACGAAAGAGACAACGACCGAGAGGCAAGAATTTTTGGTGGAACCCTT
GACCTACACAAAGGTTCAGGTCAGGAAGCAATGAAAAAAGCGGGATTGTTACAAACTTAT
TATGACTTAGCCTTACCAATGGGTGTAAATATTGCTGATGAAAAAGGCAATATTTTATCC
ACAAAAAATGTAAAGCCCGAAAATCGATTTGACAATCCTGAAATAAACAGAAATGACTTA
AGGGCTATCTTGTTGAATAGTTTAGAAAACGACACGGTTATTTGGGATAGAAAACTTGTT
ATGCTTGAACCTGGTAAGAAGAAGTGGACACTAACTTTTGAGAATAAACCGAGTGAAACA
GCAGATTTGGTTATTCTTGCCAATGGTGGAATGTCGAAAATAAGGAGCTTTGTTACCGAC
ACGCAAGTTGAAGAAACCGGTACTTTCAACATCCAAGCTGATATTCTTCAACCGGAAATA
AACTGTCCCGGATTTTTTCAGCTATGCAACGGCAACCGATTAATGGCGGGACATCAGGGC
ATTTTATTGTTTGCCAATCCCAATAATAATGGTGCATTGTATTTAGGAATTAGTTTTAAA
ACGCCCGATGAATGGAAAAATAAAATTCCCTTAGATTTTCAGGACAGAAACAGCGTTGCC
GATTTTTTATTGAAAAGATTTTCCAAATGGAGTGAAGTTTACAAACAATTAATACGTTCG
GTATCAACATTTCAATGCTTGCCCACAAGGAAATTTCCTTTGAACAATGATTGGAAAAGT
AACCGTCCATTACCCATAACAATGATTGGCGATGCTGCTCATTTGATGTCGCCTTTTGCA
GGACAGGGTGTAAATACGGGATTATTGGATGCTTTGATATTGTCTGAAAACCTTACAAAC
GGAGAATTTACAAGTATTGAAAATGCCATCGAAAACTACGAACAACAAATGTTTGTTTAT
GCAAAAGATACGCAGGACGAATCGACAGAAAACGAAACCGAAATGTTTAGTCCCAATTTT
TCGTTTCAAAAATTATTGAATCTATAA
>gb|MN507533.1|+|36121-37258|ARO:3005056|tet(X6) [Proteus genomosp. 6]
ATGACTTTACTAAAACATAAAAAAATTACAATAATTGGTGCCGGGCCTGTTGGATTAACA
ATGGCGAGATTGTTACAGCAAAACGGCGTGGACATTACAGTTTACGAGAGAGACAAAGAC
CAAGATGCAAGGATTTTTGGTGGGACACTTGATCTGCACAGGGATTCGGGACAGGAAGCA
ATGAAAAGAGCGGGATTGTTACAAACTTATTATGACTTAGCTTTACCAATGGGTGTAAAT
ATTGTTGATGAAAAGGGCAATATTTTAACCACAAAAAATGTAAGACCCGAAAATCGTTTT
GACAATCCTGAAATAAACAGAAATGACTTAAGGACTATCCTATTAAATAGTTTACAAAAT
GATACCGTCATTTGGGATAGAAAACTTGTTACCCTTGAACCTGATAAGGAGAAGTGGATA
CTAACTTTTGAGGATAAATCGAGTGAAACAGCAGATCTGGTTATTATTGCCAATGGTGGA
ATGTCTAAAGTAAGAAAATTTGTTACCGACACGGAAGTTGAAGAAACAGGTACTTTCAAT
ATACAAGCCGATATTCATCAACCGGAGGTGAACTGTCCTGGATTTTTTCAGCTTTGCAAT
GGAAACCGGCTAATGGCTGCTCATCAAGGTAATTTATTATTTGCGAATCCTAATAATAAT
GGTGCATTGCATTTTGGAATAAGTTTTAAAACACCTGATGAATGGAAAAGCAAAACGCGG
GTAGATTTTCAAGACAGAAATAGTGTCGTTGATTTTCTCCTGAAAAAATTTTCCGATTGG
GACGAACGCTACAAAGAACTGATTCGTTTGACATCATCTTTTGTAGGGTTAGCGACACGA
ATATTTCCCTTAGATAAGTCTTGGAAAAGTAAGCGTCCATTACCCATAACGATGATTGGA
GATGCTGCTCATTTGATGCCTCCTTTTGCAGGACAAGGCGTAAACAGTGGGTTGATGGAT
GCCTTGATATTGTCGGATAATCTGACCAATGGGAAATTTAACAGCATTGAAGAGGCTATT
GAAAATTATGAACAGCAAATGTTTGCTTATGGAAGAGAAGCACAGGCAGAATCAATAATA
AACGAAACGGAAATGTTCAGCCTCGACTTTTCTTTCCAAAAACTAATGAATCTATAA
>gb|GU565967.1|-|24979-26419|ARO:3002597|AAC6_Ie_APH2_Ia [Staphylococcus aureus]
ATGAATATAGTTGAAAATGAAATATGTATAAGAACTTTAATAGATGATGATTTTCCTTTG
ATGTTAAAATGGTTAACTGATGAAAGAGTATTAGAATTTTATGGTGGTAGAGATAAAAAA
TATACATTAGAATCATTAAAAAAACATTATACAGAGCCTTGGGAAGATGAAGTTTTTAGA
GTAATTATTGAATATAACAATGTTCCTATTGGATATGGACAAATATATAAAATGTATGAT
GAGTTATATACTGATTATCATTATCCAAAAACTGATGAGATAGTCTATGGTATGGATCAA
TTTATAGGAGAGCCAAATTATTGGAGTAAAGGAATTGGTACAAGATATATTAAATTGATT
TTTGAATTTTTGAAAAAAGAAAGAAATGCTAATGCAGTTATTTTAGACCCTCATAAAAAT
AATCCAAGAGCAATAAGGGCATACCAAAAATCTGGTTTTAGAATTATTGAAGATTTGCCA
GAACATGAATTACACGAGGGCAAAAAAGAAGATTGTTATTTAATGGAATATAGATATGAT
GATAATGCCACAAATGTTAAGGCAATGAAATATTTAATTGAGCATTACTTTGATAATTTC
AAAGTAGATAGTATTGAAATAATCGGTAGTGGTTATGATAGTGTGGCATATTTAGTTAAT
AATGAATACATTTTTAAAACAAAATTTAGTACTAATAAGAAAAAAGGTTATGCAAAAGAA
AAAGCAATATATAATTTTTTAAATACAAATTTAGAAACTAATGTAAAAATTCCTAATATT
GAATATTCGTATATTAGTGATGAATTATCTATACTAGGTTATAAAGAAATTAAAGGAACT
TTTTTAACACCAGAAATTTATTCTACTATGTCAGAAGAAGAACAAAATTTGTTAAAACGA
GATATTGCCAGTTTTTTAAGACAAATGCACGGTTTAGATTATACAGATATTAGTGAATGT
ACTATTGATAATAAACAAAATGTATTAGAAGAGTATATATTGTTGCGTGAAACTATTTAT
AATGATTTAACTGATATAGAAAAAGATTATATAGAAAGTTTTATGGAAAGACTAAATGCA
ACAACAGTTTTTGAGGGTAAAAAGTGTTTATGCCATAATGATTTTAGTTGTAATCATCTA
TTGTTAGATGGCAATAATAGATTAACTGGAATAATTGATTTTGGAGATTCTGGAATTATA
GATGAATATTGTGATTTTATATACTTACTTGAAGATAGTGAAGAAGAAATAGGAACAAAT
TTTGGAGAAGATATATTAAGAATGTATGGAAATATAGATATTGAGAAAGCAAAAGAATAT
CAAGATATAGTTGAAGAATATTATCCTATTGAAACTATTGTTTATGGAATTAAAAATATT
AAACAGGAATTTATCGAAAATGGTAGAAAAGAAATTTATAAAAGGACTTATAAAGATTGA
